# Supplementary material for: Circulating microRNAs Suggest Networks Associated with Biological Functions in Aggressive Refractory Type 2 Celiac Disease
Source: Biomedicines. 2022 Jun 14;10(6):1408. doi: 10.3390/biomedicines10061408 (PMC9219665; doi:10.3390/biomedicines10061408)
Supplement: Supplementary file 1 [file biomedicines-10-01408-s001.zip]

Archive with 5 entries (5 files):
- Supplementary materials/Supplementary material S1.Data p value analysis UNRESP vs RESP - RCD2 vs. RCD1.xlsx
- Supplementary materials/Supplementary material S2.Target 90%.xlsx
- Supplementary materials/Table S1.pdf
- Supplementary materials/Table S2.pdf
- Supplementary materials/Table S3.pdf
