# Supplementary material for: Circulating microRNAs Suggest Networks Associated with Biological Functions in Aggressive Refractory Type 2 Celiac Disease
Source: Biomedicines. 2022 Jun 14;10(6):1408. doi: 10.3390/biomedicines10061408 (PMC9219665; doi:10.3390/biomedicines10061408)
Supplement: Supplementary file 1 [file biomedicines-10-01408-s001.zip › Supplementary materials/Supplementary material S1.Data p value analysis UNRESP vs RESP - RCD2 vs. RCD1.xlsx]

## Sheet: Data p-value
probe name	accession	UNRESPONSIVE	Standard deviation of unresponsive	RESPONSIVE	standard deviation of responsive	UNRESPONSIVE vs. RESPONSIVE	P value of: Unresponsive vs responsive	t-statistic of: Unresponsive vs responsive	lower 95% CI of: Unresponsive vs responsive	Upper 95% CI of: Unresponsive vs responsive	FDR adjusted p value of: Unresponsive vs responsive
hsa-miR-27b-3p	MIMAT0000419	8.67	1.13	1.29	0.07	6.73	0	34.99	5.93	7.62	0
hsa-miR-433-3p	MIMAT0001627	1.02	0.05	1.31	0.06	-1.28	0	-9.27	0.73	-1.21	0.01
hsa-miR-572	MIMAT0003237	1.03	0.08	1.33	0.07	-1.29	0	-7.41	0.72	-1.2	0.02
hsa-let-7e-5p	MIMAT0000066	1.02	0.05	1.29	0.07	-1.26	0	-7.52	0.74	-1.18	0.02
hsa-let-7g-5p	MIMAT0000414	1.02	0.05	1.29	0.07	-1.26	0	-7.52	0.74	-1.18	0.02
hsa-miR-153-3p	MIMAT0000439	1.02	0.05	1.29	0.07	-1.26	0	-7.52	0.74	-1.18	0.02
hsa-miR-205-5p	MIMAT0000266	1.02	0.05	1.29	0.07	-1.26	0	-7.52	0.74	-1.18	0.02
hsa-miR-210-3p	MIMAT0000267	1.02	0.05	1.29	0.07	-1.26	0	-7.52	0.74	-1.18	0.02
hsa-miR-127-5p	MIMAT0004604	1.03	0.08	1.29	0.07	-1.25	0	-6.26	0.74	-1.16	0.02
hsa-miR-134-3p	MIMAT0026481	1.03	0.08	1.29	0.07	-1.25	0	-6.26	0.74	-1.16	0.02
hsa-miR-144-3p	MIMAT0000436	1.03	0.08	1.29	0.07	-1.25	0	-6.26	0.74	-1.16	0.02
hsa-miR-15a-5p	MIMAT0000068	1.03	0.08	1.29	0.07	-1.25	0	-6.26	0.74	-1.16	0.02
hsa-miR-18a-5p	MIMAT0000072	1.03	0.08	1.29	0.07	-1.25	0	-6.26	0.74	-1.16	0.02
hsa-miR-1908-3p	MIMAT0026916	1.03	0.08	1.29	0.07	-1.25	0	-6.26	0.74	-1.16	0.02
hsa-miR-204-5p	MIMAT0000265	1.03	0.08	1.29	0.07	-1.25	0	-6.26	0.74	-1.16	0.02
hsa-miR-219a-1-3p	MIMAT0004567	1.03	0.08	1.29	0.07	-1.25	0	-6.26	0.74	-1.16	0.02
hsa-miR-299-3p	MIMAT0000687	1.03	0.08	1.29	0.07	-1.25	0	-6.26	0.74	-1.16	0.02
hsa-miR-300	MIMAT0004903	1.03	0.08	1.29	0.07	-1.25	0	-6.26	0.74	-1.16	0.02
hsa-miR-30a-3p	MIMAT0000088	1.03	0.08	1.29	0.07	-1.25	0	-6.26	0.74	-1.16	0.02
hsa-miR-323b-5p	MIMAT0001630	1.03	0.08	1.29	0.07	-1.25	0	-6.26	0.74	-1.16	0.02
hsa-miR-331-5p	MIMAT0004700	1.03	0.08	1.29	0.07	-1.25	0	-6.26	0.74	-1.16	0.02
hsa-miR-378c	MIMAT0016847	1.03	0.08	1.29	0.07	-1.25	0	-6.26	0.74	-1.16	0.02
hsa-miR-3918	MIMAT0018192	1.03	0.08	1.29	0.07	-1.25	0	-6.26	0.74	-1.16	0.02
hsa-miR-422a	MIMAT0001339	1.03	0.08	1.29	0.07	-1.25	0	-6.26	0.74	-1.16	0.02
hsa-miR-539-5p	MIMAT0003163	1.03	0.08	1.29	0.07	-1.25	0	-6.26	0.74	-1.16	0.02
hsa-miR-553	MIMAT0003216	1.03	0.08	1.29	0.07	-1.25	0	-6.26	0.74	-1.16	0.02
hsa-miR-663a	MIMAT0003326	1.03	0.08	1.29	0.07	-1.25	0	-6.26	0.74	-1.16	0.02
hsa-miR-1260b	MIMAT0015041	1	0	1.31	0.06	-1.31	0	-14	0.73	-1.24	0.02
hsa-miR-182-5p	MIMAT0000259	1	0	1.31	0.06	-1.31	0	-14	0.73	-1.24	0.02
hsa-miR-376b-3p	MIMAT0002172	1	0	1.31	0.06	-1.31	0	-14	0.73	-1.24	0.02
hsa-miR-1250-5p	MIMAT0005902	1.03	0.08	1.31	0.09	-1.27	0	-6.1	0.72	-1.16	0.02
hsa-miR-4435	MIMAT0018951	1.03	0.08	1.35	0.11	-1.31	0	-6.3	0.69	-1.19	0.02
hsa-miR-1245a	MIMAT0005897	1.05	0.09	1.29	0.07	-1.23	0	-5.36	0.75	-1.13	0.02
hsa-miR-1269b	MIMAT0019059	1.05	0.09	1.29	0.07	-1.23	0	-5.36	0.75	-1.13	0.02
hsa-miR-519c-3p	MIMAT0002832	1.05	0.09	1.29	0.07	-1.23	0	-5.36	0.75	-1.13	0.02
hsa-let-7f-5p	MIMAT0000067	1	0	1.29	0.07	-1.29	0	-10.23	0.73	-1.2	0.02
hsa-miR-1-3p	MIMAT0000416	1	0	1.29	0.07	-1.29	0	-10.23	0.73	-1.2	0.02
hsa-miR-106a-5p+hsa-miR-17-5p	MIMAT0000103	1	0	1.29	0.07	-1.29	0	-10.23	0.73	-1.2	0.02
hsa-miR-1185-1-3p	MIMAT0022838	1	0	1.29	0.07	-1.29	0	-10.23	0.73	-1.2	0.02
hsa-miR-1204	MIMAT0005868	1	0	1.29	0.07	-1.29	0	-10.23	0.73	-1.2	0.02
hsa-miR-1224-3p	MIMAT0005459	1	0	1.29	0.07	-1.29	0	-10.23	0.73	-1.2	0.02
hsa-miR-1224-5p	MIMAT0005458	1	0	1.29	0.07	-1.29	0	-10.23	0.73	-1.2	0.02
hsa-miR-1233-3p	MIMAT0005588	1	0	1.29	0.07	-1.29	0	-10.23	0.73	-1.2	0.02
hsa-miR-1247-5p	MIMAT0005899	1	0	1.29	0.07	-1.29	0	-10.23	0.73	-1.2	0.02
hsa-miR-125a-5p	MIMAT0000443	1	0	1.29	0.07	-1.29	0	-10.23	0.73	-1.2	0.02
hsa-miR-128-2-5p	MIMAT0031095	1	0	1.29	0.07	-1.29	0	-10.23	0.73	-1.2	0.02
hsa-miR-1281	MIMAT0005939	1	0	1.29	0.07	-1.29	0	-10.23	0.73	-1.2	0.02
hsa-miR-1285-3p	MIMAT0005876	1	0	1.29	0.07	-1.29	0	-10.23	0.73	-1.2	0.02
hsa-miR-1288-3p	MIMAT0005942	1	0	1.29	0.07	-1.29	0	-10.23	0.73	-1.2	0.02
hsa-miR-1291	MIMAT0005881	1	0	1.29	0.07	-1.29	0	-10.23	0.73	-1.2	0.02
hsa-miR-1301-3p	MIMAT0005797	1	0	1.29	0.07	-1.29	0	-10.23	0.73	-1.2	0.02
hsa-miR-130b-3p	MIMAT0000691	1	0	1.29	0.07	-1.29	0	-10.23	0.73	-1.2	0.02
hsa-miR-133b	MIMAT0000770	1	0	1.29	0.07	-1.29	0	-10.23	0.73	-1.2	0.02
hsa-miR-135a-5p	MIMAT0000428	1	0	1.29	0.07	-1.29	0	-10.23	0.73	-1.2	0.02
hsa-miR-142-5p	MIMAT0000433	1	0	1.29	0.07	-1.29	0	-10.23	0.73	-1.2	0.02
hsa-miR-1469	MIMAT0007347	1	0	1.29	0.07	-1.29	0	-10.23	0.73	-1.2	0.02
hsa-miR-151a-5p	MIMAT0004697	1	0	1.29	0.07	-1.29	0	-10.23	0.73	-1.2	0.02
hsa-miR-151b	MIMAT0010214	1	0	1.29	0.07	-1.29	0	-10.23	0.73	-1.2	0.02
hsa-miR-152-3p	MIMAT0000438	1	0	1.29	0.07	-1.29	0	-10.23	0.73	-1.2	0.02
hsa-miR-188-3p	MIMAT0004613	1	0	1.29	0.07	-1.29	0	-10.23	0.73	-1.2	0.02
hsa-miR-1910-3p	MIMAT0026917	1	0	1.29	0.07	-1.29	0	-10.23	0.73	-1.2	0.02
hsa-miR-193a-5p+hsa-miR-193b-5p	MIMAT0004614	1	0	1.29	0.07	-1.29	0	-10.23	0.73	-1.2	0.02
hsa-miR-193b-3p	MIMAT0002819	1	0	1.29	0.07	-1.29	0	-10.23	0.73	-1.2	0.02
hsa-miR-194-5p	MIMAT0000460	1	0	1.29	0.07	-1.29	0	-10.23	0.73	-1.2	0.02
hsa-miR-1973	MIMAT0009448	1	0	1.29	0.07	-1.29	0	-10.23	0.73	-1.2	0.02
hsa-miR-20a-5p+hsa-miR-20b-5p	MIMAT0000075	1	0	1.29	0.07	-1.29	0	-10.23	0.73	-1.2	0.02
hsa-miR-211-3p	MIMAT0022694	1	0	1.29	0.07	-1.29	0	-10.23	0.73	-1.2	0.02
hsa-miR-2110	MIMAT0010133	1	0	1.29	0.07	-1.29	0	-10.23	0.73	-1.2	0.02
hsa-miR-221-5p	MIMAT0004568	1	0	1.29	0.07	-1.29	0	-10.23	0.73	-1.2	0.02
hsa-miR-3065-5p	MIMAT0015066	1	0	1.29	0.07	-1.29	0	-10.23	0.73	-1.2	0.02
hsa-miR-31-5p	MIMAT0000089	1	0	1.29	0.07	-1.29	0	-10.23	0.73	-1.2	0.02
hsa-miR-3140-3p	MIMAT0015008	1	0	1.29	0.07	-1.29	0	-10.23	0.73	-1.2	0.02
hsa-miR-3140-5p	MIMAT0019204	1	0	1.29	0.07	-1.29	0	-10.23	0.73	-1.2	0.02
hsa-miR-3192-5p	MIMAT0015076	1	0	1.29	0.07	-1.29	0	-10.23	0.73	-1.2	0.02
hsa-miR-3195	MIMAT0015079	1	0	1.29	0.07	-1.29	0	-10.23	0.73	-1.2	0.02
hsa-miR-320b	MIMAT0005792	1	0	1.29	0.07	-1.29	0	-10.23	0.73	-1.2	0.02
hsa-miR-326	MIMAT0000756	1	0	1.29	0.07	-1.29	0	-10.23	0.73	-1.2	0.02
hsa-miR-328-3p	MIMAT0000752	1	0	1.29	0.07	-1.29	0	-10.23	0.73	-1.2	0.02
hsa-miR-328-5p	MIMAT0026486	1	0	1.29	0.07	-1.29	0	-10.23	0.73	-1.2	0.02
hsa-miR-335-5p	MIMAT0000765	1	0	1.29	0.07	-1.29	0	-10.23	0.73	-1.2	0.02
hsa-miR-33a-5p	MIMAT0000091	1	0	1.29	0.07	-1.29	0	-10.23	0.73	-1.2	0.02
hsa-miR-362-3p	MIMAT0004683	1	0	1.29	0.07	-1.29	0	-10.23	0.73	-1.2	0.02
hsa-miR-365b-5p	MIMAT0022833	1	0	1.29	0.07	-1.29	0	-10.23	0.73	-1.2	0.02
hsa-miR-369-5p	MIMAT0001621	1	0	1.29	0.07	-1.29	0	-10.23	0.73	-1.2	0.02
hsa-miR-384	MIMAT0001075	1	0	1.29	0.07	-1.29	0	-10.23	0.73	-1.2	0.02
hsa-miR-409-3p	MIMAT0001639	1	0	1.29	0.07	-1.29	0	-10.23	0.73	-1.2	0.02
hsa-miR-409-5p	MIMAT0001638	1	0	1.29	0.07	-1.29	0	-10.23	0.73	-1.2	0.02
hsa-miR-412-3p	MIMAT0002170	1	0	1.29	0.07	-1.29	0	-10.23	0.73	-1.2	0.02
hsa-miR-425-5p	MIMAT0003393	1	0	1.29	0.07	-1.29	0	-10.23	0.73	-1.2	0.02
hsa-miR-4485-3p	MIMAT0019019	1	0	1.29	0.07	-1.29	0	-10.23	0.73	-1.2	0.02
hsa-miR-449a	MIMAT0001541	1	0	1.29	0.07	-1.29	0	-10.23	0.73	-1.2	0.02
hsa-miR-455-3p	MIMAT0004784	1	0	1.29	0.07	-1.29	0	-10.23	0.73	-1.2	0.02
hsa-miR-4787-3p	MIMAT0019957	1	0	1.29	0.07	-1.29	0	-10.23	0.73	-1.2	0.02
hsa-miR-485-5p	MIMAT0002175	1	0	1.29	0.07	-1.29	0	-10.23	0.73	-1.2	0.02
hsa-miR-487b-3p	MIMAT0003180	1	0	1.29	0.07	-1.29	0	-10.23	0.73	-1.2	0.02
hsa-miR-490-5p	MIMAT0004764	1	0	1.29	0.07	-1.29	0	-10.23	0.73	-1.2	0.02
hsa-miR-491-5p	MIMAT0002807	1	0	1.29	0.07	-1.29	0	-10.23	0.73	-1.2	0.02
hsa-miR-494-5p	MIMAT0026607	1	0	1.29	0.07	-1.29	0	-10.23	0.73	-1.2	0.02
hsa-miR-501-3p	MIMAT0004774	1	0	1.29	0.07	-1.29	0	-10.23	0.73	-1.2	0.02
hsa-miR-504-3p	MIMAT0026612	1	0	1.29	0.07	-1.29	0	-10.23	0.73	-1.2	0.02
hsa-miR-505-3p	MIMAT0002876	1	0	1.29	0.07	-1.29	0	-10.23	0.73	-1.2	0.02
hsa-miR-508-5p	MIMAT0004778	1	0	1.29	0.07	-1.29	0	-10.23	0.73	-1.2	0.02
hsa-miR-518d-3p	MIMAT0002864	1	0	1.29	0.07	-1.29	0	-10.23	0.73	-1.2	0.02
hsa-miR-518e-3p	MIMAT0002861	1	0	1.29	0.07	-1.29	0	-10.23	0.73	-1.2	0.02
hsa-miR-525-3p	MIMAT0002839	1	0	1.29	0.07	-1.29	0	-10.23	0.73	-1.2	0.02
hsa-miR-532-5p	MIMAT0002888	1	0	1.29	0.07	-1.29	0	-10.23	0.73	-1.2	0.02
hsa-miR-548ad-3p	MIMAT0018946	1	0	1.29	0.07	-1.29	0	-10.23	0.73	-1.2	0.02
hsa-miR-550a-5p	MIMAT0004800	1	0	1.29	0.07	-1.29	0	-10.23	0.73	-1.2	0.02
hsa-miR-574-3p	MIMAT0003239	1	0	1.29	0.07	-1.29	0	-10.23	0.73	-1.2	0.02
hsa-miR-580-3p	MIMAT0003245	1	0	1.29	0.07	-1.29	0	-10.23	0.73	-1.2	0.02
hsa-miR-590-3p	MIMAT0004801	1	0	1.29	0.07	-1.29	0	-10.23	0.73	-1.2	0.02
hsa-miR-604	MIMAT0003272	1	0	1.29	0.07	-1.29	0	-10.23	0.73	-1.2	0.02
hsa-miR-614	MIMAT0003282	1	0	1.29	0.07	-1.29	0	-10.23	0.73	-1.2	0.02
hsa-miR-617	MIMAT0003286	1	0	1.29	0.07	-1.29	0	-10.23	0.73	-1.2	0.02
hsa-miR-619-3p	MIMAT0003288	1	0	1.29	0.07	-1.29	0	-10.23	0.73	-1.2	0.02
hsa-miR-639	MIMAT0003309	1	0	1.29	0.07	-1.29	0	-10.23	0.73	-1.2	0.02
hsa-miR-641	MIMAT0003311	1	0	1.29	0.07	-1.29	0	-10.23	0.73	-1.2	0.02
hsa-miR-6503-3p	MIMAT0025463	1	0	1.29	0.07	-1.29	0	-10.23	0.73	-1.2	0.02
hsa-miR-664b-5p	MIMAT0022271	1	0	1.29	0.07	-1.29	0	-10.23	0.73	-1.2	0.02
hsa-miR-708-5p	MIMAT0004926	1	0	1.29	0.07	-1.29	0	-10.23	0.73	-1.2	0.02
hsa-miR-885-5p	MIMAT0004947	1	0	1.29	0.07	-1.29	0	-10.23	0.73	-1.2	0.02
hsa-miR-887-3p	MIMAT0004951	1	0	1.29	0.07	-1.29	0	-10.23	0.73	-1.2	0.02
hsa-miR-9-5p	MIMAT0000441	1	0	1.29	0.07	-1.29	0	-10.23	0.73	-1.2	0.02
hsa-miR-934	MIMAT0004977	1	0	1.29	0.07	-1.29	0	-10.23	0.73	-1.2	0.02
hsa-miR-937-3p	MIMAT0004980	1	0	1.29	0.07	-1.29	0	-10.23	0.73	-1.2	0.02
hsa-miR-4536-5p	MIMAT0019078	265.57	44.49	134.18	30.42	1.98	0	5.66	1.49	2.63	0.03
hsa-miR-216b-5p	MIMAT0004959	47.98	14.7	18.35	5.92	2.62	0	5.07	1.7	4.02	0.03
hsa-miR-5010-5p	MIMAT0021043	1.04	0.12	1.31	0.09	-1.26	0	-4.76	0.71	-1.13	0.03
hsa-miR-512-3p	MIMAT0002823	1.04	0.12	1.31	0.09	-1.26	0	-4.76	0.71	-1.13	0.03
hsa-miR-519e-3p	MIMAT0002829	1.04	0.12	1.31	0.09	-1.26	0	-4.76	0.71	-1.13	0.03
hsa-miR-4792	MIMAT0019964	1	0	1.31	0.09	-1.31	0	-9.08	0.7	-1.2	0.04
hsa-miR-554	MIMAT0003217	1	0	1.31	0.09	-1.31	0	-9.08	0.7	-1.2	0.04
hsa-miR-206	MIMAT0000462	10.32	5.74	3.14	1.06	3.29	0	4.71	1.86	5.84	0.04
hsa-miR-10a-5p	MIMAT0000253	1.04	0.12	1.29	0.07	-1.24	0	-4.72	0.73	-1.12	0.04
hsa-miR-18b-5p	MIMAT0001412	1.04	0.12	1.29	0.07	-1.24	0	-4.72	0.73	-1.12	0.04
hsa-miR-3130-3p	MIMAT0014994	1.04	0.12	1.29	0.07	-1.24	0	-4.72	0.73	-1.12	0.04
hsa-miR-323a-5p	MIMAT0004696	1.04	0.12	1.29	0.07	-1.24	0	-4.72	0.73	-1.12	0.04
hsa-miR-500a-5p+hsa-miR-501-5p	MIMAT0004773	1.04	0.12	1.29	0.07	-1.24	0	-4.72	0.73	-1.12	0.04
hsa-miR-502-3p	MIMAT0004775	1.04	0.12	1.29	0.07	-1.24	0	-4.72	0.73	-1.12	0.04
hsa-miR-514a-5p	MIMAT0022702	1.04	0.12	1.29	0.07	-1.24	0	-4.72	0.73	-1.12	0.04
hsa-miR-548g-3p	MIMAT0005912	93.42	13.63	51.39	10.74	1.82	0	5.51	1.39	2.37	0.04
hsa-miR-1246	MIMAT0005898	70.5	18.18	41.84	5.34	1.69	0	4.7	1.31	2.17	0.05
hsa-miR-346	MIMAT0000773	1	0	1.33	0.11	-1.33	0	-8.36	0.69	-1.21	0.05
hsa-miR-4536-3p	MIMAT0020959	33.79	12.24	8.41	5.8	4.02	0	5.22	2.14	7.54	0.05
hsa-miR-1286	MIMAT0005877	1.02	0.05	1.33	0.12	-1.3	0	-5.9	0.68	-1.16	0.05
hsa-miR-92b-3p	MIMAT0003218	1.02	0.05	1.33	0.12	-1.3	0	-5.9	0.68	-1.16	0.05
hsa-miR-1909-3p	MIMAT0007883	1.02	0.05	1.31	0.12	-1.28	0	-5.76	0.7	-1.15	0.05
hsa-miR-106b-5p	MIMAT0000680	3.82	1.92	1.4	0.26	2.74	0	4.91	1.69	4.45	0.05
hsa-miR-944	MIMAT0004987	121.09	34	47.96	17.88	2.52	0	4.82	1.6	3.98	0.06
hsa-miR-940	MIMAT0004983	1.04	0.12	1.31	0.12	-1.26	0	-4.22	0.7	-1.11	0.08
hsa-miR-520f-3p	MIMAT0002830	1.06	0.12	1.29	0.07	-1.22	0	-4.19	0.74	-1.09	0.08
hsa-miR-1273c	MIMAT0015017	1	0	1.33	0.12	-1.33	0	-6.97	0.67	-1.19	0.09
hsa-miR-1271-3p	MIMAT0022712	1	0	1.31	0.12	-1.31	0	-6.89	0.69	-1.17	0.09
hsa-miR-3185	MIMAT0015065	1	0	1.31	0.12	-1.31	0	-6.89	0.69	-1.17	0.09
hsa-miR-3190-3p	MIMAT0022839	1	0	1.31	0.12	-1.31	0	-6.89	0.69	-1.17	0.09
hsa-miR-4532	MIMAT0019071	1	0	1.31	0.12	-1.31	0	-6.89	0.69	-1.17	0.09
hsa-miR-522-3p	MIMAT0002868	225.16	49.53	69.12	30.14	3.26	0	5.34	1.84	5.75	0.09
hsa-miR-451a	MIMAT0001631	4.09	2.42	1.31	0.06	3.12	0	4.89	1.77	5.52	0.1
hsa-miR-548a-3p	MIMAT0003251	13.1	5.99	2.74	1.88	4.78	0	4.79	2.15	10.63	0.1
hsa-miR-34c-5p	MIMAT0000686	5.1	4.82	1.29	0.07	3.96	0	4.79	1.96	7.99	0.11
hsa-miR-582-5p	MIMAT0003247	1.07	0.13	1.31	0.09	-1.23	0	-3.93	0.73	-1.09	0.11
hsa-miR-597-5p	MIMAT0003265	24.54	5.87	2.39	3.33	10.27	0	5.88	3.42	30.84	0.11
hsa-miR-548ar-3p	MIMAT0022266	20.18	6.82	3.36	2.8	6.01	0	4.82	2.31	15.63	0.11
hsa-let-7c-5p	MIMAT0000064	32.02	12.4	9.28	5.32	3.45	0	4.13	1.7	7.01	0.13
hsa-miR-367-3p	MIMAT0000719	27.2	15.47	6.35	1.75	4.28	0	4.11	1.85	9.88	0.13
hsa-miR-450a-1-3p	MIMAT0022700	3.83	2.73	1.31	0.06	2.93	0	4.51	1.63	5.24	0.14
hsa-miR-3074-3p	MIMAT0015027	1.07	0.13	1.29	0.07	-1.21	0	-3.82	0.74	-1.08	0.14
hsa-miR-876-5p	MIMAT0004924	1.07	0.13	1.29	0.07	-1.21	0	-3.82	0.74	-1.08	0.14
hsa-miR-548i	MIMAT0005935	16.92	2.55	9.61	2.83	1.76	0	4.4	1.28	2.41	0.16
hsa-miR-1304-3p	MIMAT0022720	1.95	0.49	1.31	0.06	1.49	0	4.22	1.18	1.87	0.16
hsa-miR-519d-3p	MIMAT0002853	16.59	4.38	7.72	2.92	2.15	0.01	4.05	1.35	3.41	0.17
hsa-miR-499a-3p	MIMAT0004772	29.3	11.31	10.06	5.3	2.91	0.01	3.9	1.52	5.56	0.18
hsa-miR-4455	MIMAT0018977	87.38	34.1	50.07	11.03	1.75	0.01	3.53	1.22	2.49	0.19
hsa-miR-4647	MIMAT0019709	1	0	1.44	0.24	-1.44	0.01	-5.45	0.58	-1.2	0.19
hsa-miR-520d-3p	MIMAT0002856	115.55	32.8	57.03	20	2.03	0.01	3.94	1.31	3.14	0.19
hsa-miR-219b-3p	MIMAT0019748	27.54	13.42	5.18	3.25	5.31	0.01	3.82	1.89	14.96	0.2
hsa-miR-520h	MIMAT0002867	130.48	32.39	38.16	27.26	3.42	0.01	4.43	1.68	6.98	0.21
hsa-miR-499b-3p	MIMAT0019898	34.27	13.48	13.83	6.88	2.48	0.01	3.69	1.39	4.43	0.22
hsa-miR-548n	MIMAT0005916	1062.37	142.13	552.74	168.08	1.92	0.01	4.41	1.31	2.81	0.23
hsa-miR-1298-5p	MIMAT0005800	4.63	1.43	2.08	0.82	2.23	0.01	3.76	1.32	3.75	0.24
hsa-miR-548j-3p	MIMAT0026737	489.27	145.89	200.44	102.16	2.44	0.01	3.69	1.38	4.33	0.25
hsa-miR-148b-3p	MIMAT0000759	47.02	14.26	16.72	8.78	2.81	0.01	4.13	1.48	5.35	0.25
hsa-miR-337-5p	MIMAT0004695	1	0	1.42	0.25	-1.42	0.01	-4.96	0.58	-1.17	0.25
hsa-miR-3202	MIMAT0015089	3.56	2.57	1.31	0.09	2.72	0.01	3.88	1.45	5.11	0.25
hsa-miR-342-3p	MIMAT0000753	1.06	0.18	1.31	0.06	-1.24	0.01	-3.58	0.7	-1.07	0.26
hsa-miR-548l	MIMAT0005889	3.48	2.35	1.29	0.07	2.7	0.01	3.8	1.42	5.13	0.28
hsa-miR-1245b-5p	MIMAT0019950	34.78	8.03	15.77	8.27	2.21	0.01	3.9	1.31	3.71	0.29
hsa-miR-4531	MIMAT0019070	121.08	25.87	45.43	24.52	2.67	0.01	4.11	1.37	5.17	0.29
hsa-miR-191-5p	MIMAT0000440	1.02	0.05	1.42	0.25	-1.39	0.01	-4.32	0.58	-1.12	0.29
hsa-miR-3136-5p	MIMAT0015003	14.77	5.06	4.27	2.67	3.46	0.01	3.76	1.48	8.09	0.32
hsa-miR-589-5p	MIMAT0004799	1.06	0.18	1.31	0.12	-1.24	0.01	-3.11	0.69	-1.06	0.35
hsa-miR-1264	MIMAT0005791	3.15	1.06	1.55	0.82	2.04	0.01	3.24	1.21	3.43	0.36
hsa-miR-548aa+hsa-miR-548t-3p	MIMAT0018447	259.15	94.07	160.29	39.53	1.62	0.01	3.1	1.14	2.3	0.36
hsa-miR-4461	MIMAT0018983	1	0	1.4	0.26	-1.39	0.01	-4.37	0.58	-1.13	0.36
hsa-let-7b-5p	MIMAT0000063	75.04	12.69	36.4	11.97	2.06	0.01	3.86	1.23	3.47	0.36
hsa-miR-101-3p	MIMAT0000099	1.06	0.18	1.29	0.07	-1.22	0.01	-3.21	0.71	-1.06	0.36
hsa-miR-1200	MIMAT0005863	1.06	0.18	1.29	0.07	-1.22	0.01	-3.21	0.71	-1.06	0.36
hsa-miR-146b-3p	MIMAT0004766	1.06	0.18	1.29	0.07	-1.22	0.01	-3.21	0.71	-1.06	0.36
hsa-miR-1910-5p	MIMAT0007884	1.06	0.18	1.29	0.07	-1.22	0.01	-3.21	0.71	-1.06	0.36
hsa-miR-541-3p	MIMAT0004920	1.06	0.18	1.29	0.07	-1.22	0.01	-3.21	0.71	-1.06	0.36
hsa-miR-766-5p	MIMAT0022714	1.06	0.18	1.29	0.07	-1.22	0.01	-3.21	0.71	-1.06	0.36
hsa-miR-548ak	MIMAT0019013	11.28	4.66	2.42	3.48	4.67	0.01	3.75	1.62	13.42	0.36
hsa-miR-92a-3p	MIMAT0000092	1.03	0.08	1.4	0.26	-1.36	0.01	-3.8	0.59	-1.09	0.37
hsa-miR-1254	MIMAT0005905	1.02	0.05	1.4	0.26	-1.37	0.01	-4	0.59	-1.1	0.37
hsa-miR-208a-3p	MIMAT0000241	37.5	17.69	10.93	5.67	3.43	0.01	3.26	1.4	8.4	0.37
hsa-miR-548ar-5p	MIMAT0022265	327.67	152.94	160.81	61.71	2.04	0.01	3.02	1.2	3.47	0.38
hsa-miR-513c-3p	MIMAT0022728	1.04	0.12	1.4	0.26	-1.34	0.01	-3.46	0.61	-1.09	0.38
hsa-miR-514b-5p	MIMAT0015087	17.36	5.71	10.27	2.53	1.69	0.01	2.99	1.14	2.51	0.39
hsa-miR-28-3p	MIMAT0004502	4.35	3.52	1.57	0.81	2.77	0.01	3.03	1.29	5.92	0.39
hsa-miR-570-3p	MIMAT0003235	74.83	21.13	29.65	22.62	2.52	0.01	3.53	1.29	4.95	0.41
hsa-miR-1262	MIMAT0005914	5.48	4.31	1.77	1.98	3.1	0.02	2.97	1.29	7.46	0.45
hsa-miR-603	MIMAT0003271	721.14	460.66	334.97	138.41	2.15	0.02	2.91	1.19	3.9	0.46
hsa-miR-302f	MIMAT0005932	8.34	4.53	2.71	1.95	3.08	0.02	3.02	1.28	7.43	0.49
hsa-miR-26b-5p	MIMAT0000083	14.14	6.57	3.39	3.3	4.17	0.02	3.4	1.42	12.25	0.49
hsa-miR-1304-5p	MIMAT0005892	4.41	1.4	1.91	1.2	2.31	0.02	3.06	1.18	4.51	0.51
hsa-miR-627-3p	MIMAT0026623	5.33	5.63	1.64	0.72	3.25	0.02	2.92	1.28	8.24	0.52
hsa-miR-19b-3p	MIMAT0000074	1.06	0.18	1.4	0.26	-1.32	0.02	-2.93	0.61	-1.05	0.52
hsa-miR-339-3p	MIMAT0004702	1.06	0.18	1.4	0.26	-1.32	0.02	-2.93	0.61	-1.05	0.52
hsa-miR-1827	MIMAT0006767	2.87	1.65	1.42	0.25	2.02	0.02	2.99	1.16	3.53	0.52
hsa-miR-491-3p	MIMAT0004765	4.33	5.57	1.49	0.75	2.9	0.02	2.86	1.23	6.85	0.52
hsa-miR-155-5p	MIMAT0000646	22.94	13.1	7.12	5.12	3.22	0.02	2.77	1.24	8.37	0.53
hsa-miR-520d-5p+hsa-miR-527+hsa-miR-518a-5p	MIMAT0002855	3.7	2.48	1.62	0.73	2.29	0.02	2.77	1.16	4.51	0.54
hsa-miR-302a-5p	MIMAT0000683	27.22	11.29	10.48	6.31	2.6	0.02	3.03	1.2	5.61	0.54
hsa-miR-1297	MIMAT0005886	180.26	92.4	83.18	27.74	2.17	0.02	2.82	1.15	4.08	0.54
hsa-miR-302a-3p	MIMAT0000684	11.65	9.16	4.69	2	2.48	0.02	2.74	1.17	5.27	0.56
hsa-miR-548v	MIMAT0015020	7.77	4.41	2.46	2.42	3.16	0.02	2.9	1.24	8.07	0.56
hsa-miR-1244	MIMAT0005896	8.46	3.99	3.07	2.44	2.76	0.02	2.98	1.2	6.35	0.57
hsa-miR-1287-5p	MIMAT0005878	2.93	1.69	1.42	0.25	2.06	0.02	2.91	1.15	3.72	0.58
hsa-miR-105-5p	MIMAT0000102	22.14	10.17	11.07	4.41	2	0.02	2.66	1.11	3.6	0.61
hsa-miR-504-5p	MIMAT0002875	3.44	2.83	1.29	0.07	2.67	0.02	2.99	1.19	5.95	0.61
hsa-miR-340-5p	MIMAT0004692	2.89	1.33	1.52	0.54	1.9	0.02	2.68	1.11	3.28	0.62
hsa-miR-3150b-3p	MIMAT0018194	1.04	0.12	1.62	0.53	-1.55	0.02	-3.26	0.44	-1.07	0.62
hsa-miR-587	MIMAT0003253	23.74	14.35	8.9	5.8	2.67	0.02	2.88	1.16	6.14	0.62
hsa-miR-656-3p	MIMAT0003332	44.81	15.2	19.36	16.34	2.31	0.03	2.98	1.12	4.77	0.63
hsa-miR-3161	MIMAT0015035	27.58	8.97	13.66	6.83	2.02	0.03	2.94	1.13	3.62	0.63
hsa-miR-4443	MIMAT0018961	5.35	2.59	2.56	1.15	2.09	0.03	2.69	1.11	3.92	0.64
hsa-miR-2116-5p	MIMAT0011160	69.28	14.13	41.63	16.24	1.66	0.03	2.95	1.07	2.59	0.66
hsa-let-7d-5p	MIMAT0000065	1.09	0.19	1.29	0.07	-1.19	0.03	-2.71	0.73	-1.02	0.66
hsa-miR-935	MIMAT0004978	1.09	0.19	1.29	0.07	-1.19	0.03	-2.71	0.73	-1.02	0.66
hsa-miR-490-3p	MIMAT0002806	2.1	0.84	1.31	0.12	1.6	0.03	2.83	1.07	2.4	0.66
hsa-miR-448	MIMAT0001532	26.27	10.66	13.55	4.74	1.94	0.03	2.6	1.09	3.45	0.66
hsa-miR-561-5p	MIMAT0022706	87.27	21.94	47.65	22.6	1.83	0.03	2.88	1.1	3.06	0.66
hsa-miR-548y	MIMAT0018354	34.53	12.87	20.07	9.32	1.72	0.03	2.68	1.07	2.78	0.69
hsa-miR-628-3p	MIMAT0003297	1.97	0.79	1.31	0.06	1.5	0.03	2.81	1.05	2.15	0.72
hsa-miR-1-5p	MIMAT0031892	4.99	1.89	2.32	1.33	2.15	0.03	2.8	1.1	4.2	0.73
hsa-miR-181a-5p	MIMAT0000256	3.22	1.92	1.55	0.82	2.08	0.03	2.51	1.08	4.01	0.74
hsa-miR-548z+hsa-miR-548h-3p	MIMAT0018446	68.18	39.59	26.95	18.06	2.53	0.03	2.53	1.1	5.81	0.74
hsa-miR-449c-5p	MIMAT0010251	1	0	1.62	0.62	-1.61	0.03	-3.26	0.41	-1.07	0.74
hsa-miR-523-3p	MIMAT0002840	1	0	1.62	0.62	-1.61	0.03	-3.26	0.41	-1.07	0.74
hsa-miR-548j-5p	MIMAT0005875	53.96	12.46	15.13	18.88	3.57	0.03	3.11	1.15	11.09	0.74
hsa-miR-376a-3p	MIMAT0000729	23.29	8.44	6.03	5.67	3.86	0.03	2.98	1.1	13.57	0.77
hsa-miR-1323	MIMAT0005795	5.93	3.31	2.19	2.04	2.71	0.03	2.61	1.1	6.66	0.8
hsa-miR-450b-5p	MIMAT0004909	22.94	24.45	7.32	6.18	3.13	0.04	2.44	1.09	9.04	0.82
hsa-miR-637	MIMAT0003307	1.09	0.3	1.42	0.25	-1.3	0.04	-2.4	0.6	-1.02	0.86
hsa-miR-5010-3p	MIMAT0021044	10.61	4.8	4.26	2.84	2.49	0.04	2.62	1.06	5.84	0.86
hsa-miR-648	MIMAT0003318	1.02	0.05	1.52	0.54	-1.49	0.04	-2.98	0.47	-1.03	0.89
hsa-miR-302b-3p	MIMAT0000715	45.58	23.98	19.5	12.16	2.34	0.04	2.43	1.04	5.23	0.92
hsa-miR-1206	MIMAT0005870	6.5	1.66	2.46	2.61	2.64	0.04	2.76	0.99	7.03	0.95
hsa-miR-1248	MIMAT0005900	1	0	1.5	0.56	-1.49	0.04	-2.95	0.46	-1.02	0.96
hsa-miR-33b-5p	MIMAT0003301	6.83	5.06	2.35	2.57	2.91	0.04	2.43	1.03	8.21	0.96
hsa-miR-186-5p	MIMAT0000456	50.03	27.48	21.41	8.18	2.34	0.04	2.36	1.04	5.27	0.96
hsa-miR-197-5p	MIMAT0022691	3.61	1.87	1.79	0.86	2.01	0.04	2.31	1.02	4	0.97
hsa-miR-25-3p	MIMAT0000081	1.02	0.05	1.49	0.55	-1.46	0.04	-2.84	0.47	-1.01	1
hsa-miR-548ah-5p	MIMAT0018972	90.14	37.6	48.8	22.19	1.85	0.04	2.34	1.01	3.38	1
hsa-miR-1296-3p	MIMAT0026637	1.08	0.27	1.31	0.06	-1.21	0.05	-2.46	0.68	-1	1
hsa-miR-383-5p	MIMAT0000738	1.08	0.27	1.31	0.06	-1.21	0.05	-2.46	0.68	-1	1
hsa-miR-338-5p	MIMAT0004701	1	0	1.52	0.62	-1.51	0.05	-2.87	0.44	-1.01	1
hsa-miR-520b	MIMAT0002843	3.29	3.93	1.5	0.55	2.2	0.05	2.35	1.02	4.75	1
hsa-miR-578	MIMAT0003243	1.1	0.2	1.29	0.07	-1.17	0.05	-2.36	0.73	1	1
hsa-miR-520a-3p	MIMAT0002834	4.26	3.57	1.98	1.2	2.15	0.05	2.27	1	4.62	1
hsa-miR-3196	MIMAT0015080	1	0	1.47	0.56	-1.47	0.05	-2.82	0.46	-1.01	1
hsa-miR-375	MIMAT0000728	1	0	1.47	0.56	-1.47	0.05	-2.82	0.46	-1.01	1
hsa-miR-744-5p	MIMAT0004945	1	0	1.47	0.56	-1.47	0.05	-2.82	0.46	-1.01	1
hsa-miR-376a-2-5p	MIMAT0022928	6.17	2.02	3.18	1.48	1.94	0.05	2.46	1	3.75	1
hsa-miR-1205	MIMAT0005869	1	0	1.75	1.06	-1.75	0.05	-2.77	0.33	1	1
hsa-miR-298	MIMAT0004901	1.09	0.32	1.8	0.85	-1.65	0.05	-2.44	0.36	1.03	1
hsa-miR-627-5p	MIMAT0003296	1001.01	470.54	504.04	253.53	1.99	0.05	2.21	0.98	4.01	1
hsa-miR-182-3p	MIMAT0000260	2.76	1.54	1.62	0.62	1.71	0.05	2.2	0.98	2.95	1
hsa-miR-1290	MIMAT0005880	176.13	80.59	110.91	24.84	1.59	0.06	2.16	0.98	2.58	1
hsa-miR-599	MIMAT0003267	1.13	0.19	1.31	0.09	-1.16	0.06	-2.17	0.74	1.01	1
hsa-miR-517b-3p	MIMAT0002857	3.26	3.42	1.62	0.54	2.01	0.06	2.17	0.96	4.22	1
hsa-miR-1275	MIMAT0005929	1.08	0.27	1.29	0.07	-1.19	0.06	-2.21	0.69	1.01	1
hsa-miR-1908-5p	MIMAT0007881	1.08	0.27	1.29	0.07	-1.19	0.06	-2.21	0.69	1.01	1
hsa-miR-3180-5p	MIMAT0015057	1.08	0.27	1.29	0.07	-1.19	0.06	-2.21	0.69	1.01	1
hsa-miR-517c-3p+hsa-miR-519a-3p	MIMAT0002866	1.08	0.27	1.29	0.07	-1.19	0.06	-2.21	0.69	1.01	1
hsa-miR-1537-3p	MIMAT0007399	4.66	3.31	2.07	2.17	2.26	0.06	2.16	0.92	5.5	1
hsa-miR-454-3p	MIMAT0003885	4.38	1.97	2.3	1.53	1.91	0.06	2.21	0.93	3.9	1
hsa-miR-199a-3p+hsa-miR-199b-3p	MIMAT0000232	21.71	10.51	6.5	7.21	3.34	0.07	2.29	0.86	12.96	1
hsa-miR-337-3p	MIMAT0000754	9.04	5.99	3.68	4.24	2.45	0.07	2.18	0.93	6.51	1
hsa-miR-3916	MIMAT0018190	1.09	0.3	1.31	0.06	-1.2	0.07	-2.19	0.68	1.02	1
hsa-miR-671-5p	MIMAT0003880	1.02	0.05	1.57	0.81	-1.54	0.07	-2.47	0.4	1.05	1
hsa-miR-561-3p	MIMAT0003225	2.47	2.32	1.31	0.09	1.89	0.07	2.21	0.93	3.81	1
hsa-miR-655-3p	MIMAT0003331	1	0	1.92	1.44	-1.91	0.07	-2.47	0.25	1.08	1
hsa-miR-124-3p	MIMAT0000422	1	0	1.55	0.82	-1.54	0.07	-2.46	0.4	1.06	1
hsa-miR-1296-5p	MIMAT0005794	1	0	1.55	0.82	-1.54	0.07	-2.46	0.4	1.06	1
hsa-miR-152-5p	MIMAT0026479	1	0	1.55	0.82	-1.54	0.07	-2.46	0.4	1.06	1
hsa-miR-99b-5p	MIMAT0000689	1.13	0.49	1.62	0.53	-1.44	0.07	-2.05	0.47	1.04	1
hsa-miR-616-3p	MIMAT0004805	9.8	4.08	3.52	4.47	2.78	0.07	2.18	0.88	8.75	1
hsa-miR-526a+hsa-miR-518c-5p+hsa-miR-518d-5p	MIMAT0002845	3.49	2.58	1.78	1.17	1.97	0.07	2.02	0.92	4.2	1
hsa-miR-891a-5p	MIMAT0004902	1.06	0.12	1.47	0.56	-1.39	0.07	-2.31	0.48	1.07	1
hsa-miR-651-5p	MIMAT0003321	6.04	2.25	2.6	3.19	2.32	0.07	2.24	0.88	6.09	1
hsa-miR-450a-2-3p	MIMAT0031074	1	0	1.85	1.61	-1.85	0.07	-2.41	0.27	1.1	1
hsa-miR-34a-5p	MIMAT0000255	1.11	0.31	1.4	0.26	-1.26	0.07	-2	0.61	1.03	1
hsa-miR-30c-5p	MIMAT0000244	2.07	1.38	1.29	0.07	1.61	0.07	2.15	0.94	2.75	1
hsa-miR-1306-3p	MIMAT0005950	1.11	0.38	2.05	1.42	-1.86	0.07	-2.23	0.26	1.1	1
hsa-miR-431-5p	MIMAT0001625	1.12	0.29	1.4	0.26	-1.25	0.07	-1.99	0.62	1.03	1
hsa-miR-1306-5p	MIMAT0022726	1.09	0.19	1.49	0.55	-1.37	0.07	-2.19	0.5	1.06	1
hsa-miR-495-5p	MIMAT0022924	4.14	3.17	1.97	1.18	2.11	0.08	1.99	0.9	4.91	1
hsa-miR-3934-5p	MIMAT0018349	2.19	1.09	1.4	0.26	1.57	0.08	2.05	0.93	2.65	1
hsa-miR-652-3p	MIMAT0003322	1.02	0.05	1.55	0.82	-1.52	0.08	-2.34	0.4	1.08	1
hsa-miR-3180-3p	MIMAT0015058	1.11	0.26	1.52	0.54	-1.37	0.08	-2.08	0.5	1.06	1
hsa-miR-2682-5p	MIMAT0013517	1.26	0.72	2.07	0.9	-1.64	0.08	-1.98	0.34	1.09	1
hsa-miR-802	MIMAT0004185	1.03	0.08	1.55	0.82	-1.5	0.08	-2.29	0.4	1.09	1
hsa-miR-487a-3p	MIMAT0002178	25.09	15.37	13	5.94	1.93	0.08	1.94	0.9	4.15	1
hsa-miR-549a	MIMAT0003333	115.95	38.41	89.86	16.02	1.29	0.08	1.94	0.96	1.74	1
hsa-miR-582-3p	MIMAT0004797	3.1	4.33	1.49	0.55	2.08	0.08	1.99	0.87	4.96	1
hsa-miR-140-3p	MIMAT0004597	1.11	0.38	1.52	0.54	-1.38	0.08	-1.96	0.5	1.06	1
hsa-miR-1178-3p	MIMAT0005823	1.11	0.26	1.75	1.06	-1.58	0.09	-2.11	0.37	1.1	1
hsa-miR-5001-3p	MIMAT0021022	1.11	0.38	1.52	0.54	-1.37	0.09	-1.94	0.5	1.06	1
hsa-miR-27a-3p	MIMAT0000084	1.09	0.3	1.29	0.07	-1.19	0.09	-1.98	0.69	1.03	1
hsa-miR-297	MIMAT0004450	1.09	0.3	1.29	0.07	-1.19	0.09	-1.98	0.69	1.03	1
hsa-miR-3179	MIMAT0015056	1.09	0.3	1.29	0.07	-1.19	0.09	-1.98	0.69	1.03	1
hsa-miR-5196-3p+hsa-miR-6732-3p	MIMAT0021129	1.09	0.3	1.29	0.07	-1.19	0.09	-1.98	0.69	1.03	1
hsa-miR-1277-3p	MIMAT0005933	1.11	0.29	1.31	0.06	-1.18	0.09	-1.99	0.69	1.04	1
hsa-miR-758-3p+hsa-miR-411-3p	MIMAT0003879	2.03	1.24	1.29	0.07	1.57	0.09	2.01	0.91	2.73	1
hsa-miR-548d-3p	MIMAT0003323	22.13	5.2	28.52	6.49	-1.29	0.09	-1.89	0.57	1.06	1
hsa-miR-548a-5p	MIMAT0004803	255.74	156.48	139.76	94.16	1.83	0.09	1.9	0.88	3.8	1
hsa-miR-1255b-5p	MIMAT0005945	3.26	2.21	1.88	1.12	1.73	0.09	1.86	0.89	3.38	1
hsa-miR-765	MIMAT0003945	2.15	1.69	1.31	0.06	1.64	0.1	1.97	0.89	3.04	1
hsa-miR-606	MIMAT0003274	1.09	0.19	1.49	0.64	-1.37	0.1	-1.98	0.48	1.1	1
hsa-miR-1283	MIMAT0005799	1	0	1.61	1.23	-1.61	0.1	-2.1	0.33	1.17	1
hsa-miR-196b-5p	MIMAT0001080	1.09	0.32	1.29	0.07	-1.18	0.1	-1.87	0.68	1.05	1
hsa-miR-208b-5p	MIMAT0026722	1.09	0.32	1.29	0.07	-1.18	0.1	-1.87	0.68	1.05	1
hsa-miR-376c-5p	MIMAT0022861	1.09	0.32	1.29	0.07	-1.18	0.1	-1.87	0.68	1.05	1
hsa-miR-649	MIMAT0003319	3.26	2.47	1.79	0.91	1.82	0.1	1.79	0.85	3.87	1
hsa-miR-875-3p	MIMAT0004923	3.74	3.58	1.85	1.18	2.02	0.11	1.78	0.83	4.92	1
hsa-miR-519b-5p+hsa-miR-519c-5p+hsa-miR-523-5p+hsa-miR-518e-5p+hsa-miR-522-5p+hsa-miR-519a-5p	MIMAT0005454	195.64	89.56	116.3	33.98	1.68	0.11	1.8	0.86	3.28	1
hsa-miR-1287-3p	MIMAT0026738	7.85	6.77	3.56	2.8	2.21	0.11	1.79	0.8	6.11	1
hsa-miR-610	MIMAT0003278	3.06	2.22	1.64	1.22	1.87	0.11	1.76	0.84	4.16	1
hsa-miR-125a-3p	MIMAT0004602	2.21	1.36	1.44	0.24	1.54	0.11	1.82	0.88	2.69	1
hsa-miR-330-3p	MIMAT0000751	1.18	0.48	2.07	1.56	-1.76	0.11	-1.9	0.27	1.22	1
hsa-miR-378b	MIMAT0014999	1.14	0.3	1.4	0.26	-1.22	0.11	-1.74	0.63	1.06	1
hsa-miR-29c-3p	MIMAT0000681	1.09	0.32	1.49	0.64	-1.37	0.11	-1.82	0.48	1.11	1
hsa-miR-598-3p	MIMAT0003266	2.81	2.16	1.62	0.53	1.74	0.11	1.77	0.85	3.57	1
hsa-miR-1305	MIMAT0005893	3.89	2.94	1.98	1.67	1.97	0.12	1.73	0.81	4.74	1
hsa-miR-183-5p	MIMAT0000261	1.31	0.86	2.01	0.76	-1.54	0.12	-1.73	0.37	1.14	1
hsa-miR-218-5p	MIMAT0000275	4.3	5.88	2.04	1.46	2.11	0.12	1.72	0.79	5.63	1
hsa-miR-301b-3p	MIMAT0004958	2.01	1.47	1.31	0.09	1.54	0.12	1.82	0.86	2.74	1
hsa-miR-345-5p	MIMAT0000772	1.06	0.18	1.63	1.14	-1.54	0.12	-1.92	0.35	1.21	1
hsa-miR-134-5p+hsa-miR-6728-5p	MIMAT0000447	1.11	0.29	1.29	0.07	-1.16	0.12	-1.78	0.7	1.05	1
hsa-miR-4521	MIMAT0019058	6.07	2.78	3.12	2.72	1.95	0.12	1.82	0.76	5	1
hsa-miR-628-5p	MIMAT0004809	1.2	0.35	2.01	1.39	-1.68	0.12	-1.86	0.29	1.22	1
hsa-miR-767-5p	MIMAT0003882	1.15	0.34	1.42	0.27	-1.23	0.12	-1.68	0.62	1.07	1
hsa-miR-324-5p	MIMAT0000761	1.09	0.32	1.55	0.82	-1.42	0.13	-1.78	0.43	1.17	1
hsa-miR-3928-3p	MIMAT0018205	1.39	0.77	2.34	1.35	-1.68	0.13	-1.74	0.29	1.23	1
hsa-miR-342-5p	MIMAT0004694	1.12	0.31	1.31	0.09	-1.17	0.13	-1.72	0.69	1.06	1
hsa-miR-136-5p	MIMAT0000448	1	0	1.83	2.34	-1.83	0.13	-1.92	0.23	1.31	1
hsa-miR-518f-3p	MIMAT0002842	5.95	2.17	4.48	1.12	1.33	0.13	1.66	0.9	1.96	1
hsa-miR-372-3p	MIMAT0000724	1.45	0.8	2.82	2.5	-1.94	0.13	-1.75	0.2	1.3	1
hsa-miR-22-3p	MIMAT0000077	1.05	0.09	1.61	1.23	-1.54	0.13	-1.89	0.34	1.23	1
hsa-miR-219a-5p	MIMAT0000276	4.68	4.23	2.3	1.8	2.03	0.13	1.65	0.77	5.39	1
hsa-miR-32-5p	MIMAT0000090	19.4	6.65	10.11	8.63	1.92	0.13	1.78	0.75	4.91	1
hsa-miR-195-5p	MIMAT0000461	1.44	0.85	2.8	2.57	-1.94	0.13	-1.72	0.2	1.32	1
hsa-miR-6503-5p	MIMAT0025462	1.11	0.18	1.55	0.82	-1.4	0.13	-1.8	0.43	1.2	1
hsa-miR-2113	MIMAT0009206	1.12	0.29	1.29	0.07	-1.15	0.14	-1.67	0.71	1.06	1
hsa-miR-4448	MIMAT0018967	1.12	0.29	1.29	0.07	-1.15	0.14	-1.67	0.71	1.06	1
hsa-miR-585-3p	MIMAT0003250	13.67	2.35	6.8	4.26	2.01	0.14	1.82	0.69	5.84	1
hsa-miR-548o-3p+hsa-miR-548ah-3p+hsa-miR-548av-3p	MIMAT0005919	3.88	6.05	1.85	1.22	2.1	0.14	1.62	0.74	5.94	1
hsa-miR-509-3p	MIMAT0002881	1.41	0.41	2.37	1.72	-1.68	0.14	-1.73	0.27	1.29	1
hsa-miR-1193	MIMAT0015049	1.73	0.94	1.29	0.07	1.34	0.14	1.68	0.87	2.05	1
hsa-miR-1271-5p	MIMAT0005796	1.09	0.3	1.64	1.22	-1.51	0.14	-1.73	0.36	1.22	1
hsa-miR-516a-5p	MIMAT0004770	1.12	0.47	1.4	0.26	-1.24	0.14	-1.59	0.59	1.1	1
hsa-miR-613	MIMAT0003281	9.32	3.83	5.84	3.92	1.6	0.14	1.64	0.81	3.14	1
hsa-miR-642a-3p	MIMAT0020924	1.21	0.37	1.92	1.39	-1.59	0.14	-1.71	0.31	1.26	1
hsa-miR-1279	MIMAT0005937	4.55	5.24	2.34	1.87	1.95	0.15	1.58	0.75	5.03	1
hsa-miR-2053	MIMAT0009978	2.13	2.65	1.29	0.07	1.65	0.15	1.67	0.79	3.44	1
hsa-miR-502-5p	MIMAT0002873	18.02	6.12	14.27	1.29	1.26	0.15	1.62	0.89	1.8	1
hsa-miR-139-5p	MIMAT0000250	1.11	0.4	1.55	0.82	-1.39	0.15	-1.63	0.44	1.18	1
hsa-miR-130a-3p	MIMAT0000425	2.36	1.75	1.49	0.64	1.58	0.15	1.57	0.82	3.07	1
hsa-miR-652-5p	MIMAT0022709	2.58	1.68	1.6	1.15	1.61	0.15	1.55	0.8	3.23	1
hsa-miR-520e	MIMAT0002825	32.08	21.12	17.96	8.93	1.79	0.15	1.54	0.76	4.18	1
hsa-miR-483-3p	MIMAT0002173	4.02	4.01	1.97	1.69	2.04	0.16	1.54	0.71	5.85	1
hsa-miR-433-5p	MIMAT0026554	1.23	0.51	2.01	1.65	-1.64	0.16	-1.63	0.28	1.33	1
hsa-miR-758-5p	MIMAT0022929	1.12	0.31	1.29	0.07	-1.15	0.16	-1.58	0.7	1.08	1
hsa-miR-382-5p	MIMAT0000737	1.4	1.87	2.52	1.89	-1.8	0.16	-1.53	0.23	1.35	1
hsa-miR-3614-3p	MIMAT0017993	1.76	1.24	1.29	0.07	1.36	0.16	1.59	0.85	2.2	1
hsa-miR-21-5p	MIMAT0000076	3.54	1.39	2.22	1.53	1.59	0.16	1.61	0.76	3.35	1
hsa-miR-552-3p	MIMAT0003215	1.09	0.3	1.61	1.23	-1.48	0.16	-1.64	0.36	1.25	1
hsa-miR-542-5p	MIMAT0003340	1.99	1.09	1.42	0.27	1.4	0.16	1.55	0.84	2.36	1
hsa-miR-154-5p	MIMAT0000452	1.13	0.49	1.64	1.09	-1.45	0.16	-1.57	0.38	1.23	1
hsa-miR-4451	MIMAT0018973	2.86	2.11	1.73	0.72	1.65	0.16	1.51	0.78	3.51	1
GAPDH	NM_002046.3	1.11	0.38	1.68	1.39	-1.52	0.16	-1.61	0.34	1.28	1
hsa-miR-200c-3p	MIMAT0000617	2.14	1.99	1.42	0.25	1.51	0.17	1.53	0.78	2.93	1
hsa-miR-139-3p	MIMAT0004552	2.28	1.67	1.49	0.64	1.53	0.17	1.48	0.8	2.91	1
hsa-miR-770-5p	MIMAT0003948	2.68	3.39	1.52	0.74	1.77	0.17	1.49	0.73	4.28	1
hsa-miR-4286	MIMAT0016916	1.11	0.38	1.6	1.15	-1.45	0.18	-1.54	0.37	1.28	1
hsa-miR-378g	MIMAT0018937	1.18	0.33	1.5	0.55	-1.27	0.18	-1.49	0.53	1.15	1
hsa-miR-16-5p	MIMAT0000069	5.95	17.18	2.47	2.74	2.41	0.18	1.46	0.61	9.43	1
hsa-miR-345-3p	MIMAT0022698	1.14	0.3	1.31	0.09	-1.15	0.18	-1.49	0.7	1.08	1
hsa-miR-1322	MIMAT0005953	1.09	0.32	1.83	2.34	-1.68	0.18	-1.59	0.24	1.48	1
hsa-miR-6511a-3p	MIMAT0025479	1.08	0.27	1.61	1.4	-1.49	0.18	-1.56	0.33	1.37	1
hsa-miR-4755-5p	MIMAT0019895	6.97	3.51	3.6	3.41	1.94	0.18	1.5	0.66	5.69	1
hsa-miR-3180	MIMAT0018178	1.98	1.19	1.42	0.25	1.4	0.18	1.47	0.82	2.4	1
hsa-miR-615-3p	MIMAT0003283	1.18	0.37	1.5	0.55	-1.27	0.19	-1.45	0.53	1.16	1
hsa-miR-217	MIMAT0000274	4.48	2.87	2.61	1.62	1.72	0.19	1.4	0.72	4.13	1
hsa-miR-141-3p	MIMAT0000432	19.64	6.68	11.47	6.6	1.71	0.19	1.48	0.67	4.36	1
hsa-miR-320e	MIMAT0015072	21.42	3.29	15.36	7.94	1.39	0.2	1.5	0.75	2.57	1
hsa-miR-150-5p	MIMAT0000451	1.11	0.4	1.29	0.07	-1.16	0.2	-1.43	0.67	1.11	1
hsa-miR-320a	MIMAT0000510	1.11	0.4	1.29	0.07	-1.16	0.2	-1.43	0.67	1.11	1
hsa-miR-361-3p	MIMAT0004682	1.11	0.4	1.29	0.07	-1.16	0.2	-1.43	0.67	1.11	1
hsa-miR-671-3p	MIMAT0004819	1.11	0.4	1.29	0.07	-1.16	0.2	-1.43	0.67	1.11	1
hsa-miR-767-3p	MIMAT0003883	1.11	0.4	1.29	0.07	-1.16	0.2	-1.43	0.67	1.11	1
hsa-miR-769-3p	MIMAT0003887	1.11	0.4	1.29	0.07	-1.16	0.2	-1.43	0.67	1.11	1
hsa-miR-30d-5p	MIMAT0000245	1.79	0.75	1.4	0.26	1.28	0.2	1.39	0.85	1.94	1
hsa-miR-127-3p	MIMAT0000446	2.22	1.44	1.57	0.81	1.41	0.2	1.37	0.8	2.49	1
hsa-miR-1303	MIMAT0005891	1.13	0.32	1.29	0.07	-1.14	0.2	-1.41	0.7	1.1	1
hsa-miR-331-3p	MIMAT0000760	1.18	0.6	1.52	0.54	-1.29	0.2	-1.36	0.51	1.18	1
hsa-miR-873-3p	MIMAT0022717	3.76	3.07	2.19	1.34	1.72	0.21	1.36	0.7	4.24	1
hsa-miR-513b-5p	MIMAT0005788	1.14	0.37	1.31	0.09	-1.15	0.21	-1.39	0.68	1.1	1
hsa-miR-378i	MIMAT0019074	3.33	2.18	2.07	1.73	1.61	0.21	1.37	0.71	3.65	1
hsa-miR-221-3p	MIMAT0000278	1.18	0.82	1.62	0.73	-1.37	0.21	-1.35	0.43	1.24	1
hsa-miR-520c-3p	MIMAT0002846	1.77	1.57	3.02	2.16	-1.7	0.21	-1.36	0.24	1.45	1
hsa-miR-450a-5p	MIMAT0001545	2.24	1.2	1.6	0.8	1.4	0.21	1.33	0.79	2.5	1
hsa-miR-190a-5p	MIMAT0000458	11.83	7.92	5.83	5.82	2.03	0.22	1.33	0.6	6.9	1
hsa-miR-26a-5p	MIMAT0000082	6.29	6.1	3.59	2.67	1.75	0.22	1.32	0.66	4.67	1
hsa-miR-544a	MIMAT0003164	10.58	3.5	5.88	4.35	1.8	0.22	1.41	0.57	5.71	1
hsa-miR-378f	MIMAT0018932	7.68	6.04	4.59	1.81	1.67	0.22	1.32	0.68	4.11	1
hsa-miR-98-5p	MIMAT0000096	2.49	1.34	1.71	0.74	1.46	0.23	1.28	0.75	2.83	1
hsa-miR-4431	MIMAT0018947	1.18	0.33	1.49	0.64	-1.26	0.23	-1.32	0.52	1.22	1
hsa-miR-556-5p	MIMAT0003220	2.11	0.81	1.55	0.82	1.36	0.23	1.29	0.79	2.35	1
hsa-miR-493-3p	MIMAT0003161	1.17	0.49	1.61	1.1	-1.38	0.23	-1.33	0.4	1.31	1
hsa-miR-151a-3p	MIMAT0000757	2.31	1.9	1.49	0.75	1.55	0.23	1.29	0.72	3.34	1
hsa-miR-199a-5p	MIMAT0000231	2.56	1.81	1.64	1.39	1.56	0.23	1.28	0.71	3.42	1
hsa-miR-548d-5p	MIMAT0004812	2.82	2.45	1.78	1.17	1.59	0.24	1.26	0.69	3.65	1
hsa-miR-378d	MIMAT0018926	1.54	0.47	1.31	0.09	1.17	0.24	1.3	0.87	1.59	1
hsa-miR-660-5p	MIMAT0003338	1.12	0.47	1.31	0.12	-1.17	0.24	-1.28	0.64	1.14	1
hsa-miR-203a-3p	MIMAT0000264	7.17	2.42	4.24	4.39	1.69	0.24	1.33	0.56	5.07	1
hsa-miR-203a-5p	MIMAT0031890	1.15	0.38	1.31	0.06	-1.14	0.24	-1.29	0.68	1.13	1
hsa-miR-301b-5p	MIMAT0032026	1.17	0.49	1.52	0.74	-1.29	0.24	-1.26	0.48	1.25	1
hsa-miR-211-5p	MIMAT0000268	1.2	0.98	1.75	1.36	-1.46	0.24	-1.25	0.34	1.37	1
hsa-miR-3144-5p	MIMAT0015014	23.99	12.29	19.18	4.43	1.25	0.25	1.23	0.83	1.89	1
hsa-miR-200a-3p	MIMAT0000682	2.36	2.97	1.49	0.75	1.58	0.25	1.24	0.68	3.69	1
hsa-miR-24-3p	MIMAT0000080	1.17	0.72	1.49	0.55	-1.28	0.25	-1.23	0.5	1.23	1
hsa-miR-942-5p	MIMAT0004985	6.92	5.59	3.52	5.36	1.96	0.25	1.25	0.55	7.04	1
hsa-miR-1245b-3p	MIMAT0019951	1.14	0.37	1.29	0.07	-1.14	0.25	-1.26	0.69	1.13	1
hsa-miR-643	MIMAT0003313	1.14	0.37	1.29	0.07	-1.14	0.25	-1.26	0.69	1.13	1
hsa-miR-1289	MIMAT0005879	1.78	1.66	1.31	0.06	1.36	0.25	1.26	0.75	2.45	1
hsa-miR-188-5p	MIMAT0000457	8.08	3.83	5.95	1.33	1.36	0.25	1.23	0.76	2.42	1
hsa-miR-1266-5p	MIMAT0005920	2.27	2.46	1.52	0.54	1.5	0.25	1.23	0.7	3.21	1
hsa-miR-30a-5p	MIMAT0000087	7.86	2.54	4.91	3.12	1.6	0.26	1.26	0.61	4.18	1
hsa-miR-296-5p	MIMAT0000690	1.13	0.49	1.31	0.09	-1.16	0.26	-1.22	0.64	1.16	1
hsa-miR-579-5p	MIMAT0026616	1.24	0.44	1.71	1.38	-1.38	0.27	-1.23	0.37	1.42	1
hsa-miR-513a-5p	MIMAT0002877	3.44	1.71	2.58	0.95	1.34	0.27	1.19	0.76	2.35	1
hsa-miR-363-5p	MIMAT0003385	2.29	1.42	1.64	0.72	1.39	0.27	1.18	0.74	2.64	1
hsa-miR-374a-5p	MIMAT0000727	26.38	20.22	11.28	15.87	2.34	0.27	1.2	0.44	12.43	1
hsa-miR-222-3p	MIMAT0000279	1.65	0.96	1.31	0.06	1.26	0.27	1.22	0.79	2.02	1
hsa-miR-1285-5p	MIMAT0022719	8.91	2.4	4.62	5.91	1.93	0.27	1.27	0.46	8.11	1
hsa-miR-499a-5p	MIMAT0002870	1.59	0.77	1.29	0.07	1.23	0.27	1.21	0.81	1.89	1
hsa-miR-642a-5p	MIMAT0003312	1.15	0.32	1.29	0.07	-1.12	0.27	-1.2	0.71	1.13	1
hsa-miR-624-3p	MIMAT0004807	2.01	2.06	1.42	0.25	1.42	0.27	1.2	0.7	2.89	1
hsa-miR-584-5p	MIMAT0003249	2.82	1.55	1.94	1.2	1.45	0.27	1.17	0.71	3	1
hsa-miR-410-3p	MIMAT0002171	3.39	3.06	2.11	1.61	1.61	0.27	1.16	0.64	4.08	1
hsa-miR-329-3p	MIMAT0001629	1.12	0.47	1.29	0.07	-1.15	0.28	-1.19	0.65	1.16	1
hsa-miR-380-3p	MIMAT0000735	1.12	0.47	1.29	0.07	-1.15	0.28	-1.19	0.65	1.16	1
hsa-miR-492	MIMAT0002812	1.12	0.47	1.29	0.07	-1.15	0.28	-1.19	0.65	1.16	1
hsa-miR-513c-5p	MIMAT0005789	1.12	0.47	1.29	0.07	-1.15	0.28	-1.19	0.65	1.16	1
hsa-miR-661	MIMAT0003324	1.12	0.47	1.29	0.07	-1.15	0.28	-1.19	0.65	1.16	1
hsa-miR-942-3p	MIMAT0026734	1.12	0.47	1.29	0.07	-1.15	0.28	-1.19	0.65	1.16	1
hsa-miR-137	MIMAT0000429	1.19	0.47	1.4	0.26	-1.18	0.28	-1.15	0.62	1.17	1
hsa-miR-215-5p	MIMAT0000272	1.25	1.12	1.75	1.19	-1.4	0.28	-1.15	0.37	1.38	1
hsa-miR-3144-3p	MIMAT0015015	15.58	12.41	10.65	5.15	1.46	0.28	1.14	0.69	3.11	1
hsa-miR-382-3p	MIMAT0022697	2.23	2.91	1.49	0.64	1.49	0.28	1.15	0.67	3.33	1
hsa-miR-1226-3p	MIMAT0005577	2.35	1.76	1.73	0.72	1.36	0.29	1.13	0.73	2.54	1
hsa-miR-143-3p	MIMAT0000435	14.68	6.95	9.3	6.83	1.58	0.29	1.16	0.6	4.12	1
hsa-miR-520a-5p	MIMAT0002833	3.29	2.81	2.04	2.16	1.61	0.29	1.11	0.61	4.26	1
LIG_POS_C	nmiR00811.1	242.12	108.82	309.92	103.05	-1.28	0.29	-1.11	0.47	1.29	1
hsa-miR-484	MIMAT0002174	1.33	0.83	1.76	0.8	-1.32	0.29	-1.11	0.43	1.33	1
hsa-miR-1268b	MIMAT0018925	1.33	1	1.82	0.96	-1.37	0.3	-1.11	0.39	1.39	1
hsa-miR-503-3p	MIMAT0022925	1.21	0.81	1.57	0.81	-1.3	0.3	-1.1	0.45	1.32	1
hsa-miR-562	MIMAT0003226	1.23	0.38	1.55	0.82	-1.26	0.3	-1.11	0.48	1.32	1
hsa-miR-509-5p	MIMAT0004779	1.75	0.84	2.52	1.9	-1.45	0.31	-1.11	0.31	1.56	1
hsa-miR-28-5p	MIMAT0000085	1.67	0.97	2.47	2.36	-1.47	0.31	-1.11	0.29	1.6	1
hsa-miR-1249-3p	MIMAT0005901	1.13	0.49	1.29	0.07	-1.14	0.31	-1.1	0.65	1.18	1
hsa-miR-874-5p	MIMAT0026718	1.13	0.49	1.29	0.07	-1.14	0.31	-1.1	0.65	1.18	1
hsa-miR-93-5p	MIMAT0000093	1.13	0.49	1.29	0.07	-1.14	0.31	-1.1	0.65	1.18	1
hsa-miR-30b-5p	MIMAT0000420	1.23	0.71	1.68	1.39	-1.36	0.31	-1.1	0.37	1.46	1
hsa-miR-4488	MIMAT0019022	1.81	2.32	1.29	0.07	1.41	0.31	1.1	0.66	3	1
hsa-miR-1236-3p	MIMAT0005591	1.95	1.63	2.78	1.19	-1.42	0.31	-1.06	0.33	1.49	1
hsa-miR-4454+hsa-miR-7975	MIMAT0018976	4.64	22.85	14.63	41.69	-3.16	0.31	-1.08	0.03	3.97	1
hsa-miR-181c-5p	MIMAT0000258	1.18	0.81	1.47	0.56	-1.25	0.32	-1.06	0.49	1.29	1
hsa-miR-329-5p	MIMAT0026555	1.55	0.74	1.29	0.07	1.2	0.32	1.08	0.8	1.8	1
hsa-miR-128-3p	MIMAT0000424	1.21	1.05	1.78	2.24	-1.48	0.32	-1.08	0.28	1.64	1
hsa-miR-1234-3p	MIMAT0005589	1.19	0.92	1.64	1.39	-1.38	0.32	-1.06	0.36	1.48	1
hsa-miR-556-3p	MIMAT0004793	1.85	2.53	1.31	0.06	1.41	0.32	1.08	0.65	3.1	1
hsa-miR-1253	MIMAT0005904	154.25	26.06	132.5	36.63	1.16	0.32	1.08	0.82	1.64	1
hsa-miR-590-5p	MIMAT0003258	71.58	12.14	61.76	16.48	1.16	0.32	1.07	0.83	1.62	1
hsa-miR-323a-3p	MIMAT0000755	1.77	1.21	1.4	0.26	1.27	0.32	1.06	0.74	2.17	1
hsa-miR-574-5p	MIMAT0004795	2.78	7.35	5.34	8.1	-1.92	0.32	-1.04	0.13	2.15	1
hsa-miR-4707-5p	MIMAT0019807	1.18	0.7	1.49	0.75	-1.26	0.33	-1.04	0.47	1.33	1
hsa-miR-1272	MIMAT0005925	1.21	0.46	1.4	0.26	-1.16	0.33	-1.04	0.63	1.19	1
hsa-miR-1299	MIMAT0005887	1.26	0.51	1.52	0.54	-1.21	0.33	-1.03	0.55	1.25	1
hsa-miR-6511a-5p	MIMAT0025478	1.15	0.4	1.29	0.07	-1.12	0.33	-1.06	0.69	1.16	1
hsa-miR-516a-3p+hsa-miR-516b-3p	MIMAT0006778	1.65	1.12	2.24	1.09	-1.36	0.33	-1.03	0.38	1.44	1
hsa-miR-148a-3p	MIMAT0000243	1.91	1.15	2.96	2.88	-1.55	0.33	-1.05	0.23	1.8	1
hsa-miR-525-5p	MIMAT0002838	3.63	3.07	2.31	2.28	1.57	0.34	1.02	0.56	4.4	1
hsa-miR-34b-3p	MIMAT0004676	1.23	0.49	1.71	1.83	-1.38	0.34	-1.05	0.33	1.6	1
hsa-miR-198	MIMAT0000228	1.66	1.36	1.29	0.07	1.29	0.34	1.04	0.71	2.34	1
hsa-miR-626	MIMAT0003295	1.68	1.45	1.31	0.09	1.29	0.34	1.03	0.71	2.33	1
hsa-miR-498	MIMAT0002824	1.95	1.95	3.07	3.56	-1.58	0.34	-1.01	0.22	1.8	1
hsa-miR-631	MIMAT0003300	1.46	0.63	2.05	1.82	-1.4	0.34	-1.03	0.32	1.59	1
hsa-miR-889-3p	MIMAT0004921	3.49	1.98	2.45	2.23	1.43	0.34	1.02	0.61	3.34	1
hsa-miR-526b-5p	MIMAT0002835	3.86	2.4	2.51	2.95	1.54	0.35	1	0.57	4.16	1
hsa-miR-515-5p	MIMAT0002826	1.27	0.43	1.61	1.1	-1.27	0.35	-1.01	0.44	1.41	1
hsa-miR-381-3p	MIMAT0000736	1.94	1.87	2.95	2.62	-1.52	0.35	-0.99	0.25	1.74	1
hsa-miR-296-3p	MIMAT0004679	1.18	0.37	1.31	0.12	-1.11	0.35	-0.99	0.7	1.15	1
hsa-miR-214-3p	MIMAT0000271	1.35	1.43	1.79	0.86	-1.33	0.35	-0.97	0.39	1.45	1
hsa-miR-145-5p	MIMAT0000437	1.2	0.8	1.47	0.56	-1.23	0.35	-0.97	0.51	1.31	1
hsa-miR-181b-5p+hsa-miR-181d-5p	MIMAT0000257	1.26	0.45	1.55	0.82	-1.23	0.36	-0.98	0.49	1.34	1
hsa-miR-891b	MIMAT0004913	3.36	3.26	2.23	2.21	1.51	0.36	0.96	0.56	4.03	1
hsa-miR-601	MIMAT0003269	1.51	0.68	1.29	0.07	1.17	0.36	0.98	0.79	1.72	1
hsa-miR-301a-5p	MIMAT0022696	1.68	1.35	1.33	0.07	1.26	0.37	0.98	0.7	2.27	1
hsa-miR-596	MIMAT0003264	1.15	0.46	1.29	0.07	-1.12	0.37	-0.97	0.67	1.19	1
hsa-miR-877-5p	MIMAT0004949	2.06	1.36	2.9	1.84	-1.41	0.37	-0.95	0.31	1.63	1
hsa-miR-876-3p	MIMAT0004925	1.28	0.42	1.61	1.1	-1.26	0.37	-0.96	0.44	1.42	1
hsa-miR-651-3p	MIMAT0026624	1.15	0.49	1.29	0.07	-1.12	0.37	-0.96	0.67	1.19	1
hsa-miR-3182	MIMAT0015062	1.54	0.86	1.29	0.07	1.2	0.37	0.96	0.76	1.89	1
hsa-miR-1976	MIMAT0009451	1.23	1.23	1.66	1.4	-1.35	0.37	-0.94	0.36	1.55	1
hsa-miR-1915-3p	MIMAT0007892	2.14	1.97	1.62	0.53	1.33	0.38	0.92	0.66	2.68	1
hsa-miR-196a-3p	MIMAT0004562	1.98	1.27	1.55	0.82	1.28	0.38	0.91	0.69	2.37	1
hsa-miR-548c-5p+hsa-miR-548o-5p+hsa-miR-548am-5p	MIMAT0004806	1.72	2.34	1.31	0.06	1.31	0.38	0.94	0.65	2.65	1
hsa-miR-887-5p	MIMAT0026720	1.27	0.67	1.66	1.4	-1.3	0.39	-0.91	0.39	1.52	1
hsa-miR-933	MIMAT0004976	1.65	1.52	1.31	0.09	1.26	0.39	0.92	0.68	2.32	1
hsa-miR-555	MIMAT0003219	1.49	0.98	2.07	2.15	-1.39	0.39	-0.91	0.31	1.69	1
hsa-miR-766-3p	MIMAT0003888	1.23	0.7	1.47	0.56	-1.2	0.4	-0.88	0.53	1.32	1
hsa-miR-103a-3p	MIMAT0000101	1.33	0.53	1.73	1.65	-1.31	0.4	-0.9	0.37	1.58	1
hsa-miR-675-5p	MIMAT0004284	1.31	0.8	1.62	0.73	-1.24	0.4	-0.88	0.47	1.4	1
LIG_POS_B	nmiR00809.1	516.46	832.97	807.94	606.71	-1.56	0.4	-0.88	0.2	2.03	1
hsa-miR-936	MIMAT0004979	1.18	0.33	1.29	0.07	-1.09	0.4	-0.89	0.73	1.16	1
hsa-miR-1197	MIMAT0005955	1.46	0.54	1.29	0.07	1.13	0.4	0.89	0.8	1.6	1
hsa-miR-147b	MIMAT0004928	2.6	1.13	2.01	1.15	1.29	0.41	0.87	0.66	2.55	1
hsa-miR-371a-5p	MIMAT0004687	1.93	0.82	1.57	0.81	1.23	0.41	0.87	0.72	2.08	1
hsa-miR-3151-5p	MIMAT0015024	1.55	0.99	1.29	0.07	1.2	0.41	0.89	0.72	2.01	1
hsa-miR-339-5p	MIMAT0000764	1.76	1.25	2.33	1.8	-1.33	0.41	-0.87	0.35	1.63	1
hsa-miR-374b-5p	MIMAT0004955	8.9	7.01	6.32	3.37	1.41	0.42	0.84	0.56	3.52	1
hsa-miR-939-5p	MIMAT0004982	1.54	0.79	1.33	0.12	1.16	0.42	0.86	0.76	1.77	1
hsa-miR-138-5p	MIMAT0000430	1.56	1.21	1.29	0.07	1.21	0.42	0.86	0.7	2.1	1
hsa-miR-4425	MIMAT0018940	1.27	0.74	1.55	0.82	-1.22	0.42	-0.84	0.48	1.4	1
hsa-miR-193a-3p	MIMAT0000459	1.95	1.27	2.6	1.54	-1.33	0.42	-0.84	0.34	1.64	1
hsa-miR-566	MIMAT0003230	1.26	0.72	1.52	0.74	-1.21	0.43	-0.83	0.5	1.38	1
hsa-miR-506-3p	MIMAT0002878	1.15	0.61	1.29	0.07	-1.12	0.43	-0.85	0.64	1.25	1
hsa-miR-654-3p	MIMAT0004814	1.15	0.61	1.29	0.07	-1.12	0.43	-0.85	0.64	1.25	1
hsa-miR-373-3p	MIMAT0000726	1.32	0.73	1.6	0.81	-1.21	0.43	-0.82	0.49	1.4	1
hsa-miR-6720-3p	MIMAT0025851	1.34	0.8	1.62	0.73	-1.21	0.44	-0.81	0.49	1.4	1
hsa-miR-539-3p	MIMAT0022705	1.15	0.62	1.29	0.07	-1.12	0.44	-0.82	0.63	1.26	1
hsa-miR-4524a-5p	MIMAT0019062	1.21	0.81	1.4	0.26	-1.15	0.45	-0.8	0.58	1.31	1
hsa-miR-1202	MIMAT0005865	1.54	1.74	2.14	2.38	-1.39	0.45	-0.79	0.28	1.88	1
hsa-miR-548q	MIMAT0011163	92.64	14.92	102	24	-1.1	0.45	-0.8	0.68	1.22	1
hsa-miR-892a	MIMAT0004907	1.48	0.8	1.29	0.07	1.15	0.45	0.8	0.76	1.73	1
hsa-miR-1307-5p	MIMAT0022727	1.66	0.71	2.22	2.27	-1.33	0.46	-0.79	0.29	1.92	1
hsa-miR-1252-5p	MIMAT0005944	1.87	1.95	1.47	0.56	1.27	0.47	0.76	0.62	2.59	1
hsa-miR-625-5p	MIMAT0003294	2.82	1.97	2.09	2.28	1.35	0.47	0.76	0.54	3.34	1
hsa-miR-200b-3p	MIMAT0000318	1.48	0.69	1.31	0.06	1.13	0.47	0.77	0.76	1.68	1
hsa-miR-638	MIMAT0003308	1.71	1.41	1.4	0.26	1.22	0.47	0.76	0.66	2.28	1
hsa-miR-323b-3p	MIMAT0015050	1.49	0.98	1.29	0.07	1.16	0.47	0.77	0.73	1.85	1
hsa-miR-302e	MIMAT0005931	2.84	1.69	2.14	1.9	1.33	0.47	0.75	0.54	3.24	1
hsa-miR-4516	MIMAT0019053	1.63	1.25	2.17	2.16	-1.33	0.47	-0.75	0.31	1.85	1
hsa-miR-664a-3p	MIMAT0005949	1.64	1.13	2.18	2.03	-1.33	0.48	-0.75	0.31	1.83	1
hsa-miR-361-5p	MIMAT0000703	1.17	0.72	1.31	0.12	-1.12	0.48	-0.74	0.61	1.31	1
hsa-miR-216a-5p	MIMAT0000273	1.71	1.41	2.07	0.82	-1.21	0.49	-0.72	0.45	1.52	1
hsa-miR-1255a	MIMAT0005906	1.3	0.61	1.49	0.55	-1.15	0.5	-0.71	0.56	1.36	1
hsa-miR-378h	MIMAT0018984	13.62	6.85	11.33	4.37	1.2	0.5	0.71	0.67	2.16	1
hsa-miR-133a-3p	MIMAT0000427	1.55	1.61	1.29	0.07	1.2	0.5	0.72	0.64	2.25	1
hsa-miR-873-5p	MIMAT0004953	5.24	3.9	3.92	2.51	1.34	0.5	0.7	0.53	3.4	1
hsa-miR-199b-5p	MIMAT0000263	1.21	1.05	1.4	0.26	-1.15	0.5	-0.71	0.54	1.4	1
hsa-miR-99a-5p	MIMAT0000097	1.48	0.97	1.29	0.07	1.15	0.5	0.71	0.71	1.88	1
hsa-miR-3168	MIMAT0015043	1.96	1.13	2.52	1.99	-1.29	0.51	-0.7	0.33	1.83	1
hsa-miR-23b-3p	MIMAT0000418	1.16	0.7	1.29	0.07	-1.11	0.51	-0.69	0.62	1.3	1
hsa-miR-181d-3p	MIMAT0026608	1.26	0.53	1.4	0.26	-1.11	0.52	-0.67	0.64	1.27	1
hsa-miR-452-5p	MIMAT0001635	1.52	1.35	1.29	0.07	1.18	0.52	0.68	0.66	2.1	1
hsa-miR-1258	MIMAT0005909	2.97	1.63	2.23	2.69	1.33	0.52	0.68	0.48	3.7	1
hsa-miR-299-5p	MIMAT0002890	2.13	0.92	1.79	0.91	1.19	0.52	0.67	0.65	2.18	1
hsa-miR-605-5p	MIMAT0003273	1.3	0.67	1.49	0.64	-1.15	0.53	-0.65	0.54	1.41	1
hsa-miR-524-3p	MIMAT0002850	1.19	0.61	1.31	0.06	-1.1	0.53	-0.66	0.65	1.28	1
hsa-miR-92a-1-5p	MIMAT0004507	1.39	0.7	1.68	1.39	-1.21	0.53	-0.66	0.42	1.63	1
hsa-miR-1185-5p	MIMAT0005798	1.69	1.3	1.44	0.24	1.18	0.53	0.66	0.65	2.14	1
hsa-miR-30e-3p	MIMAT0000693	1.39	1.44	1.64	0.51	-1.18	0.53	-0.65	0.46	1.54	1
hsa-miR-455-5p	MIMAT0003150	1.17	0.72	1.29	0.07	-1.11	0.53	-0.66	0.62	1.32	1
hsa-miR-545-3p	MIMAT0003165	1.17	0.72	1.29	0.07	-1.11	0.53	-0.66	0.62	1.32	1
hsa-miR-885-3p	MIMAT0004948	1.17	0.72	1.29	0.07	-1.11	0.53	-0.66	0.62	1.32	1
hsa-miR-379-5p	MIMAT0000733	12.22	3.32	13.72	4.6	-1.12	0.54	-0.65	0.58	1.37	1
hsa-miR-888-5p	MIMAT0004916	50.94	17.15	46.99	4.99	1.08	0.54	0.65	0.81	1.46	1
hsa-miR-181a-2-3p	MIMAT0004558	1.31	0.86	1.52	0.63	-1.16	0.54	-0.64	0.51	1.46	1
hsa-miR-654-5p	MIMAT0003330	1.35	0.41	1.55	0.82	-1.14	0.54	-0.65	0.53	1.45	1
hsa-miR-330-5p	MIMAT0004693	1.49	1.41	1.29	0.07	1.16	0.54	0.65	0.67	2	1
hsa-miR-512-5p	MIMAT0002822	1.41	0.82	1.62	0.53	-1.15	0.54	-0.63	0.53	1.42	1
hsa-miR-374a-3p	MIMAT0004688	1.52	1.14	1.82	0.84	-1.2	0.54	-0.63	0.44	1.58	1
hsa-miR-3615	MIMAT0017994	1.36	1.37	1.64	1.09	-1.21	0.54	-0.63	0.42	1.64	1
B2M	NM_004048.2	1.92	1.58	1.62	0.54	1.19	0.55	0.62	0.64	2.2	1
hsa-miR-1203	MIMAT0005866	1.28	0.96	1.44	0.25	-1.12	0.55	-0.62	0.57	1.39	1
hsa-miR-146a-5p	MIMAT0000449	1.87	1.11	1.62	0.53	1.15	0.55	0.61	0.68	1.96	1
hsa-miR-1269a	MIMAT0005923	1.98	1.95	2.45	1.39	-1.24	0.55	-0.61	0.37	1.77	1
hsa-miR-5001-5p	MIMAT0021021	1.38	0.94	1.64	1.09	-1.19	0.56	-0.61	0.45	1.59	1
hsa-miR-1302	MIMAT0005890	1.28	1.08	1.49	0.75	-1.16	0.56	-0.6	0.48	1.53	1
hsa-miR-4458	MIMAT0018980	1.21	0.5	1.31	0.09	-1.08	0.57	-0.6	0.67	1.27	1
hsa-miR-519b-3p	MIMAT0002837	1.39	0.79	1.64	1.22	-1.18	0.57	-0.59	0.44	1.63	1
hsa-miR-190a-3p	MIMAT0026482	1.35	0.56	1.52	0.62	-1.13	0.57	-0.59	0.56	1.4	1
hsa-miR-7-5p	MIMAT0000252	1.46	1.14	1.81	2.22	-1.24	0.57	-0.59	0.34	1.91	1
hsa-miR-764	MIMAT0010367	1.32	0.7	1.49	0.55	-1.13	0.57	-0.58	0.56	1.42	1
hsa-miR-147a	MIMAT0000251	1.53	1.67	1.33	0.07	1.15	0.57	0.59	0.64	2.08	1
hsa-miR-548ai+hsa-miR-570-5p	MIMAT0018989	79.22	77.43	65.22	25.4	1.21	0.58	0.58	0.56	2.62	1
hsa-miR-568	MIMAT0003232	2.78	3.83	2.16	1.11	1.29	0.58	0.57	0.48	3.47	1
hsa-miR-508-3p	MIMAT0002880	1.35	1.31	1.57	0.81	-1.17	0.58	-0.57	0.47	1.58	1
hsa-miR-3065-3p	MIMAT0015378	1.6	1.21	1.4	0.26	1.15	0.58	0.57	0.65	2.03	1
hsa-miR-520g-3p	MIMAT0002858	1.61	1.09	1.94	1.3	-1.2	0.59	-0.56	0.39	1.76	1
hsa-miR-607	MIMAT0003275	1.72	0.87	1.52	0.54	1.13	0.59	0.55	0.69	1.85	1
hsa-miR-564	MIMAT0003228	1.72	0.63	1.54	0.62	1.12	0.59	0.55	0.7	1.78	1
hsa-miR-665	MIMAT0004952	1.84	1.66	2.24	1.25	-1.22	0.59	-0.55	0.36	1.85	1
hsa-miR-486-3p	MIMAT0004762	1.22	0.38	1.29	0.07	-1.06	0.59	-0.56	0.73	1.22	1
hsa-miR-551a	MIMAT0003214	1.43	0.9	1.29	0.07	1.11	0.59	0.56	0.71	1.74	1
hsa-miR-548m	MIMAT0005917	1.4	0.7	1.61	1.1	-1.15	0.61	-0.54	0.47	1.6	1
hsa-miR-378e	MIMAT0018927	38.44	11.91	41.18	6.53	-1.07	0.61	-0.53	0.7	1.25	1
hsa-miR-126-3p	MIMAT0000445	1.43	0.74	1.68	1.39	-1.17	0.61	-0.54	0.42	1.72	1
hsa-miR-98-3p	MIMAT0022842	1.19	0.72	1.29	0.07	-1.09	0.61	-0.54	0.64	1.34	1
hsa-miR-518b	MIMAT0002844	1.18	0.82	1.29	0.07	-1.09	0.61	-0.54	0.61	1.37	1
hsa-miR-577	MIMAT0003242	7.97	4.8	6.25	4.49	1.27	0.61	0.53	0.42	3.86	1
hsa-miR-874-3p	MIMAT0004911	2.94	2.35	2.37	1.72	1.24	0.61	0.52	0.49	3.12	1
hsa-miR-192-5p	MIMAT0000222	3.53	1.51	2.91	2.05	1.21	0.61	0.53	0.51	2.88	1
hsa-miR-129-2-3p	MIMAT0004605	1.51	0.94	1.75	1.06	-1.15	0.62	-0.52	0.46	1.62	1
hsa-miR-2278	MIMAT0011778	1.19	0.7	1.29	0.07	-1.08	0.62	-0.53	0.64	1.33	1
hsa-miR-376c-3p	MIMAT0000720	2.96	1.91	2.42	2.18	1.22	0.62	0.51	0.5	3.02	1
hsa-miR-515-3p	MIMAT0002827	5.11	5.32	3.84	3.21	1.33	0.62	0.5	0.37	4.8	1
hsa-miR-370-5p	MIMAT0026483	1.41	0.6	1.31	0.12	1.08	0.63	0.51	0.75	1.56	1
hsa-miR-608	MIMAT0003276	1.52	1.13	1.76	0.85	-1.15	0.63	-0.5	0.45	1.66	1
hsa-miR-1183	MIMAT0005828	1.41	0.82	1.29	0.07	1.09	0.63	0.5	0.71	1.68	1
hsa-miR-424-5p	MIMAT0001341	1.78	0.87	1.57	0.81	1.13	0.63	0.49	0.64	1.99	1
hsa-miR-592	MIMAT0003260	3.97	2.33	3.16	3.25	1.25	0.64	0.5	0.43	3.7	1
hsa-miR-25-5p	MIMAT0004498	1.28	1.07	1.42	0.25	-1.1	0.64	-0.49	0.56	1.46	1
hsa-miR-595	MIMAT0003263	1.83	0.95	1.6	1.15	1.14	0.65	0.47	0.6	2.17	1
hsa-miR-510-3p	MIMAT0026613	9.62	8.64	7.88	2.29	1.22	0.65	0.47	0.43	3.45	1
hsa-miR-518c-3p	MIMAT0002848	1.22	0.46	1.29	0.07	-1.06	0.65	-0.47	0.71	1.26	1
hsa-miR-3164	MIMAT0015038	1.37	1.16	1.55	0.82	-1.13	0.65	-0.46	0.48	1.62	1
hsa-miR-551b-3p	MIMAT0003233	1.45	0.7	1.66	1.4	-1.14	0.66	-0.47	0.44	1.73	1
hsa-miR-4707-3p	MIMAT0019808	1.24	0.45	1.31	0.06	-1.05	0.66	-0.46	0.72	1.25	1
hsa-miR-224-5p	MIMAT0000281	1.23	0.35	1.29	0.07	-1.05	0.66	-0.46	0.75	1.22	1
hsa-miR-4741	MIMAT0019871	1.3	0.92	1.42	0.25	-1.09	0.66	-0.45	0.58	1.45	1
hsa-miR-3158-3p	MIMAT0015032	1.43	1.3	1.29	0.07	1.11	0.66	0.46	0.63	1.97	1
hsa-miR-593-3p	MIMAT0004802	2.1	1.19	2.37	0.76	-1.13	0.66	-0.45	0.48	1.64	1
hsa-miR-760	MIMAT0004957	1.3	0.79	1.42	0.25	-1.09	0.67	-0.45	0.59	1.43	1
hsa-miR-19a-3p	MIMAT0000073	1.47	0.85	1.71	1.83	-1.16	0.67	-0.45	0.39	1.9	1
hsa-miR-423-3p	MIMAT0001340	1.37	0.6	1.52	0.74	-1.1	0.67	-0.44	0.55	1.5	1
hsa-miR-576-3p	MIMAT0004796	1.24	0.43	1.31	0.06	-1.05	0.67	-0.45	0.72	1.26	1
hsa-miR-212-3p	MIMAT0000269	3.32	2.9	2.83	1.72	1.17	0.67	0.44	0.51	2.68	1
hsa-miR-371b-5p	MIMAT0019892	1.42	0.94	1.61	1.23	-1.14	0.67	-0.43	0.45	1.73	1
hsa-miR-650	MIMAT0003320	1.74	1.97	1.52	0.74	1.15	0.68	0.43	0.55	2.43	1
hsa-miR-23c	MIMAT0018000	2	1.72	1.71	1.67	1.17	0.68	0.42	0.5	2.74	1
hsa-miR-10b-5p	MIMAT0000254	1.28	1.16	1.4	0.26	-1.09	0.69	-0.41	0.56	1.5	1
hsa-miR-96-5p	MIMAT0000095	2.38	2.15	2.04	1.37	1.17	0.69	0.41	0.49	2.77	1
hsa-miR-571	MIMAT0003236	1.32	1.17	1.44	0.24	-1.09	0.69	-0.41	0.55	1.51	1
hsa-miR-122-5p	MIMAT0000421	1.29	1.37	1.42	0.25	-1.1	0.69	-0.41	0.54	1.55	1
hsa-miR-548e-3p	MIMAT0005874	1.21	0.71	1.29	0.07	-1.06	0.69	-0.41	0.65	1.36	1
hsa-miR-567	MIMAT0003231	2.08	2.17	1.82	0.89	1.15	0.7	0.4	0.53	2.45	1
hsa-miR-548al	MIMAT0019024	1.62	1.15	1.85	1.61	-1.14	0.7	-0.4	0.41	1.88	1
hsa-miR-579-3p	MIMAT0003244	391.74	339.85	347.1	221.09	1.13	0.7	0.4	0.57	2.25	1
hsa-miR-6724-5p	MIMAT0025856	2.28	1.47	2.03	1	1.12	0.7	0.39	0.58	2.16	1
hsa-miR-208b-3p	MIMAT0004960	1.78	1.59	1.57	0.81	1.13	0.7	0.39	0.55	2.35	1
hsa-miR-499b-5p	MIMAT0019897	1.21	1.1	1.31	0.06	-1.08	0.7	-0.4	0.58	1.49	1
hsa-miR-620	MIMAT0003289	1.35	2.17	1.52	0.62	-1.13	0.71	-0.39	0.44	1.79	1
hsa-miR-513a-3p	MIMAT0004777	1.42	1.07	1.57	0.81	-1.11	0.71	-0.39	0.5	1.63	1
hsa-miR-615-5p	MIMAT0004804	1.21	0.8	1.29	0.07	-1.07	0.71	-0.39	0.63	1.39	1
hsa-miR-941	MIMAT0004984	1.64	1.01	1.5	0.56	1.1	0.71	0.38	0.64	1.87	1
hsa-miR-4284	MIMAT0016915	1.42	1.32	1.61	1.4	-1.13	0.71	-0.38	0.41	1.87	1
hsa-miR-432-5p	MIMAT0002814	1.83	2.9	1.6	0.55	1.15	0.72	0.38	0.49	2.67	1
hsa-miR-23a-3p	MIMAT0000078	2.3	1.78	2.04	1.37	1.13	0.72	0.37	0.53	2.42	1
hsa-miR-125b-5p	MIMAT0000423	1.66	1.46	1.49	0.64	1.11	0.72	0.37	0.58	2.15	1
hsa-miR-429	MIMAT0001536	1.68	1.98	1.52	0.54	1.11	0.72	0.37	0.57	2.15	1
hsa-miR-495-3p	MIMAT0002817	3.08	2.78	3.55	2.04	-1.15	0.73	-0.35	0.35	2.14	1
hsa-miR-892b	MIMAT0004918	1.96	1.62	1.75	1.06	1.12	0.73	0.35	0.54	2.35	1
hsa-miR-644a	MIMAT0003314	261.53	81.61	276.72	33.57	-1.06	0.73	-0.35	0.65	1.38	1
hsa-miR-496	MIMAT0002818	4.35	4.97	5.28	4.82	-1.21	0.74	-0.35	0.23	2.97	1
hsa-miR-187-3p	MIMAT0000262	1.42	1.67	1.31	0.12	1.09	0.74	0.35	0.6	1.96	1
hsa-miR-1276	MIMAT0005930	1.43	1.83	1.31	0.09	1.09	0.74	0.35	0.59	2.01	1
hsa-miR-5196-5p	MIMAT0021128	3.96	3.11	3.41	2.66	1.16	0.74	0.34	0.43	3.09	1
hsa-miR-1261	MIMAT0005913	2.47	1.76	2.9	3.72	-1.17	0.74	-0.34	0.28	2.59	1
hsa-miR-1180-3p	MIMAT0005825	1.47	0.96	1.63	1.14	-1.1	0.74	-0.34	0.47	1.75	1
hsa-miR-146b-5p	MIMAT0002809	1.65	1.54	1.49	0.75	1.11	0.74	0.34	0.56	2.21	1
hsa-miR-95-3p	MIMAT0000094	1.62	0.88	1.49	0.64	1.08	0.75	0.33	0.63	1.85	1
hsa-miR-202-3p	MIMAT0002811	1.31	0.81	1.4	0.26	-1.06	0.76	-0.32	0.6	1.46	1
hsa-let-7i-5p	MIMAT0000415	3.47	66.43	5.1	49.53	-1.47	0.76	-0.32	0.04	10.59	1
hsa-miR-591	MIMAT0003259	4.67	2.66	5.18	2.1	-1.11	0.76	-0.32	0.43	1.9	1
hsa-miR-494-3p	MIMAT0002816	1.21	1.1	1.29	0.07	-1.06	0.76	-0.32	0.58	1.51	1
hsa-miR-190b	MIMAT0004929	1.32	0.72	1.4	0.26	-1.06	0.76	-0.31	0.63	1.43	1
hsa-miR-600	MIMAT0003268	2.64	5.57	3.16	2.91	-1.2	0.76	-0.31	0.22	3.15	1
hsa-miR-3613-5p	MIMAT0017990	1.36	0.72	1.29	0.07	1.05	0.77	0.31	0.71	1.56	1
hsa-miR-135b-5p	MIMAT0000758	2.14	1.18	1.94	1.3	1.1	0.77	0.3	0.52	2.34	1
hsa-miR-219a-2-3p	MIMAT0004675	1.37	1	1.29	0.07	1.06	0.77	0.3	0.65	1.75	1
hsa-miR-514a-3p	MIMAT0002883	1.69	1.56	1.55	0.82	1.09	0.78	0.29	0.55	2.17	1
hsa-miR-487b-5p	MIMAT0026614	1.22	1.13	1.29	0.07	-1.06	0.78	-0.29	0.58	1.53	1
hsa-miR-489-3p	MIMAT0002805	1.37	1	1.29	0.07	1.06	0.78	0.29	0.64	1.75	1
hsa-miR-3605-5p	MIMAT0017981	1.37	0.99	1.29	0.07	1.06	0.79	0.28	0.64	1.74	1
hsa-miR-1307-3p	MIMAT0005951	2.05	1.48	2.24	1.17	-1.09	0.79	-0.28	0.44	1.91	1
hsa-miR-421	MIMAT0003339	1.24	0.55	1.29	0.07	-1.04	0.79	-0.28	0.68	1.35	1
hsa-miR-132-3p	MIMAT0000426	1.24	0.62	1.29	0.07	-1.04	0.79	-0.28	0.67	1.37	1
hsa-miR-423-5p	MIMAT0004748	2	1.84	2.25	2.7	-1.13	0.79	-0.28	0.32	2.43	1
hsa-miR-548b-3p	MIMAT0003254	2.13	2.65	2.37	1.53	-1.11	0.79	-0.27	0.37	2.2	1
hsa-miR-497-5p	MIMAT0002820	1.37	1.34	1.29	0.07	1.06	0.79	0.27	0.62	1.83	1
hsa-miR-140-5p	MIMAT0000431	1.85	2.23	2.05	1.92	-1.11	0.8	-0.26	0.36	2.25	1
hsa-miR-890	MIMAT0004912	1.83	1.29	2.01	1.39	-1.09	0.8	-0.26	0.42	2.01	1
hsa-miR-29a-3p	MIMAT0000086	2.95	3.65	2.59	2.52	1.14	0.8	0.25	0.36	3.66	1
hsa-miR-640	MIMAT0003310	2.88	1.82	3.15	2.1	-1.1	0.81	-0.25	0.4	2.08	1
hsa-miR-196a-5p	MIMAT0000226	6.73	3.72	6.22	3.1	1.08	0.81	0.25	0.53	2.2	1
hsa-miR-485-3p	MIMAT0002176	1.67	1.85	1.55	0.82	1.08	0.81	0.24	0.53	2.18	1
hsa-miR-924	MIMAT0004974	1.34	0.73	1.4	0.26	-1.04	0.81	-0.25	0.64	1.44	1
hsa-miR-506-5p	MIMAT0022701	1.61	2.11	1.49	0.55	1.08	0.81	0.25	0.53	2.22	1
hsa-miR-4787-5p	MIMAT0019956	1.66	0.63	1.57	0.81	1.05	0.81	0.24	0.64	1.74	1
hsa-miR-1268a	MIMAT0005922	5.68	2.03	5.12	4.62	1.11	0.81	0.25	0.35	3.52	1
hsa-miR-548k	MIMAT0005882	1.92	2.72	1.73	1.65	1.11	0.82	0.24	0.42	2.89	1
hsa-miR-761	MIMAT0010364	2.32	2.53	2.57	1.75	-1.11	0.82	-0.24	0.35	2.36	1
hsa-miR-29b-3p	MIMAT0000100	1.23	1.05	1.29	0.07	-1.05	0.82	-0.24	0.6	1.51	1
hsa-miR-514b-3p	MIMAT0015088	1.78	1.08	1.66	1.4	1.08	0.82	0.24	0.52	2.24	1
hsa-miR-503-5p	MIMAT0002874	2.63	1.51	2.81	1.08	-1.07	0.82	-0.23	0.49	1.78	1
hsa-miR-507	MIMAT0002879	1.34	0.79	1.29	0.07	1.04	0.82	0.23	0.68	1.59	1
hsa-miR-3690	MIMAT0018119	1.23	1.23	1.29	0.07	-1.05	0.82	-0.23	0.58	1.58	1
hsa-miR-563	MIMAT0003227	1.24	1.39	1.31	0.09	-1.05	0.83	-0.23	0.56	1.63	1
hsa-miR-3613-3p	MIMAT0017991	1.54	0.65	1.62	0.73	-1.05	0.83	-0.23	0.57	1.58	1
hsa-miR-488-3p	MIMAT0004763	1.48	1.77	1.4	0.26	1.06	0.83	0.22	0.54	2.08	1
hsa-miR-197-3p	MIMAT0000227	1.37	1.1	1.31	0.09	1.05	0.83	0.22	0.64	1.71	1
hsa-miR-128-1-5p	MIMAT0026477	1.35	1.14	1.29	0.07	1.05	0.83	0.22	0.63	1.73	1
hsa-miR-15b-5p	MIMAT0000417	1.35	1.14	1.29	0.07	1.05	0.83	0.22	0.63	1.73	1
hsa-miR-301a-3p	MIMAT0000688	1.41	1.22	1.49	0.55	-1.06	0.83	-0.22	0.52	1.7	1
hsa-miR-369-3p	MIMAT0000721	1.52	0.74	1.61	1.23	-1.06	0.84	-0.22	0.49	1.83	1
hsa-miR-185-5p	MIMAT0000455	1.26	0.9	1.31	0.06	-1.04	0.84	-0.21	0.64	1.46	1
hsa-miR-374c-5p	MIMAT0018443	1.34	0.96	1.4	0.26	-1.04	0.84	-0.21	0.59	1.56	1
hsa-miR-302c-3p	MIMAT0000717	3.6	2.16	3.8	1.44	-1.05	0.84	-0.21	0.53	1.69	1
hsa-miR-2117	MIMAT0011162	2.4	1.83	2.56	1.12	-1.07	0.84	-0.2	0.45	1.95	1
hsa-miR-320d	MIMAT0006764	1.54	0.86	1.47	0.56	1.05	0.84	0.2	0.64	1.72	1
hsa-miR-521	MIMAT0002854	1.37	0.54	1.33	0.07	1.03	0.84	0.21	0.74	1.44	1
hsa-miR-584-3p	MIMAT0022708	1.49	1.36	1.42	0.25	1.05	0.84	0.2	0.6	1.83	1
hsa-miR-548e-5p	MIMAT0026736	1.97	2.52	1.85	0.6	1.07	0.84	0.2	0.5	2.26	1
hsa-miR-210-5p	MIMAT0026475	1.5	0.73	1.57	0.81	-1.05	0.85	-0.2	0.56	1.63	1
hsa-miR-548h-5p	MIMAT0005928	1.51	0.51	1.46	0.23	1.03	0.85	0.2	0.74	1.44	1
hsa-miR-1257	MIMAT0005908	11.52	3.87	12.14	7.25	-1.05	0.85	-0.2	0.48	1.88	1
hsa-miR-129-5p	MIMAT0000242	1.34	1.11	1.29	0.07	1.04	0.85	0.2	0.64	1.68	1
hsa-miR-4421	MIMAT0018934	1.51	2.46	1.61	1.23	-1.07	0.85	-0.19	0.41	2.12	1
hsa-miR-302d-3p	MIMAT0000718	51.72	8.16	52.87	10.57	-1.02	0.86	-0.19	0.74	1.3	1
hsa-miR-30e-5p	MIMAT0000692	34.79	14.31	35.96	7.72	-1.03	0.86	-0.19	0.65	1.45	1
hsa-miR-3614-5p	MIMAT0017992	1.25	0.97	1.29	0.07	-1.03	0.86	-0.18	0.62	1.5	1
hsa-miR-377-3p	MIMAT0000730	1.28	0.68	1.31	0.09	-1.03	0.87	-0.17	0.68	1.4	1
hsa-miR-365a-3p+hsa-miR-365b-3p	MIMAT0000710	1.35	0.78	1.4	0.26	-1.03	0.87	-0.17	0.63	1.49	1
hsa-miR-107	MIMAT0000104	1.64	1.11	1.74	1.99	-1.06	0.87	-0.17	0.4	2.19	1
hsa-miR-181b-2-3p	MIMAT0031893	2.19	1.58	2.07	1.56	1.06	0.88	0.16	0.47	2.39	1
hsa-miR-542-3p	MIMAT0003389	1.5	1.43	1.57	0.82	-1.05	0.88	-0.16	0.49	1.85	1
hsa-miR-509-3-5p	MIMAT0004975	1.53	1.01	1.6	0.8	-1.04	0.88	-0.16	0.53	1.72	1
hsa-miR-660-3p	MIMAT0022711	1.33	1.17	1.29	0.07	1.03	0.88	0.16	0.62	1.71	1
hsa-miR-6721-5p	MIMAT0025852	1.99	0.9	1.9	1.38	1.05	0.88	0.15	0.52	2.11	1
hsa-miR-511-5p	MIMAT0002808	1.77	1.21	1.85	0.94	-1.04	0.88	-0.15	0.49	1.86	1
hsa-miR-510-5p	MIMAT0002882	1.42	1.28	1.47	0.56	-1.04	0.89	-0.15	0.53	1.76	1
hsa-miR-575	MIMAT0003240	2.31	1.08	2.42	1.64	-1.05	0.89	-0.15	0.46	1.98	1
hsa-miR-449b-5p	MIMAT0003327	1.33	1.12	1.29	0.07	1.03	0.89	0.14	0.63	1.69	1
hsa-miR-450b-3p	MIMAT0004910	1.99	1.53	2.09	1.57	-1.05	0.9	-0.13	0.41	2.21	1
hsa-miR-34c-3p	MIMAT0004677	1.34	0.77	1.31	0.12	1.02	0.9	0.13	0.67	1.56	1
hsa-miR-3127-5p	MIMAT0014990	1.28	0.83	1.31	0.12	-1.02	0.9	-0.13	0.64	1.5	1
hsa-miR-1185-2-3p	MIMAT0022713	3.75	3.12	3.93	2.47	-1.05	0.91	-0.12	0.39	2.34	1
hsa-miR-629-5p	MIMAT0004810	1.83	1.15	1.77	0.87	1.03	0.91	0.12	0.54	1.98	1
hsa-miR-1295a	MIMAT0005885	1.53	0.82	1.49	0.55	1.02	0.92	0.11	0.62	1.69	1
hsa-miR-1278	MIMAT0005936	1.32	1.05	1.29	0.07	1.02	0.92	0.11	0.63	1.65	1
hsa-miR-630	MIMAT0003299	2.55	7.16	2.4	2.82	1.06	0.92	0.1	0.27	4.15	1
hsa-miR-370-3p	MIMAT0000722	1.27	0.74	1.29	0.07	-1.02	0.93	-0.1	0.66	1.47	1
hsa-miR-664b-3p	MIMAT0022272	1.31	0.9	1.29	0.07	1.02	0.93	0.1	0.66	1.57	1
hsa-miR-363-3p	MIMAT0000707	1.27	1.12	1.29	0.07	-1.02	0.93	-0.1	0.61	1.58	1
hsa-miR-181a-3p	MIMAT0000270	1.35	0.57	1.33	0.07	1.01	0.93	0.09	0.74	1.39	1
hsa-miR-362-5p	MIMAT0000705	1.31	0.8	1.29	0.07	1.02	0.93	0.09	0.66	1.57	1
hsa-miR-543	MIMAT0004954	1.61	0.86	1.66	1.4	-1.03	0.93	-0.09	0.48	1.96	1
hsa-miR-142-3p	MIMAT0000434	2.55	1.73	2.64	1.68	-1.04	0.93	-0.09	0.4	2.31	1
hsa-miR-1972	MIMAT0009447	3.26	5.38	3.09	6.4	1.06	0.93	0.09	0.25	4.47	1
hsa-miR-223-3p	MIMAT0000280	1.58	1.12	1.62	0.62	-1.02	0.93	-0.08	0.56	1.71	1
hsa-let-7a-5p	MIMAT0000062	2.2	2.31	2.28	1.62	-1.03	0.93	-0.08	0.41	2.29	1
hsa-miR-1293	MIMAT0005883	1.93	1.55	1.98	1.6	-1.03	0.94	-0.08	0.43	2.21	1
hsa-miR-516b-5p	MIMAT0002859	2.02	2	2.09	2.26	-1.03	0.94	-0.08	0.38	2.44	1
hsa-miR-325	MIMAT0000771	2.14	1.21	2.19	1.33	-1.02	0.94	-0.08	0.49	1.96	1
hsa-miR-517a-3p	MIMAT0002852	1.31	0.8	1.29	0.07	1.01	0.94	0.08	0.66	1.56	1
hsa-miR-1270	MIMAT0005924	1.29	1.87	1.31	0.06	-1.02	0.95	-0.07	0.53	1.82	1
hsa-miR-184	MIMAT0000454	1.54	1.21	1.52	0.54	1.02	0.95	0.06	0.57	1.81	1
hsa-miR-612	MIMAT0003280	15.11	3.74	15.21	2.46	-1.01	0.96	-0.05	0.76	1.3	1
hsa-miR-532-3p	MIMAT0004780	1.48	0.66	1.5	0.55	-1.01	0.96	-0.05	0.62	1.57	1
hsa-miR-483-5p	MIMAT0004761	1.3	0.67	1.31	0.09	-1.01	0.96	-0.05	0.68	1.45	1
hsa-miR-3605-3p	MIMAT0017982	1.32	1.32	1.31	0.09	1.01	0.96	0.05	0.61	1.69	1
hsa-miR-3147	MIMAT0015019	1.76	1.66	1.73	0.82	1.02	0.96	0.05	0.51	2.01	1
hsa-miR-320c	MIMAT0005793	1.3	1.48	1.29	0.07	1.01	0.97	0.05	0.58	1.75	1
hsa-miR-576-5p	MIMAT0003241	1.28	1.72	1.29	0.07	-1.01	0.97	-0.04	0.55	1.79	1
hsa-miR-411-5p	MIMAT0003329	11.09	8.37	11.2	5.17	-1.01	0.98	-0.03	0.42	2.34	1
hsa-miR-922	MIMAT0004972	1.32	1.05	1.31	0.06	1.01	0.98	0.03	0.62	1.62	1
hsa-miR-3131	MIMAT0014996	1.54	1.53	1.55	0.82	-1.01	0.98	-0.03	0.49	1.99	1
hsa-miR-573	MIMAT0003238	1.54	1.25	1.55	0.82	-1.01	0.98	-0.02	0.52	1.89	1
hsa-miR-133a-5p	MIMAT0026478	1.28	0.83	1.29	0.07	-1	0.98	-0.02	0.65	1.52	1
hsa-miR-324-3p	MIMAT0000762	1.61	0.81	1.62	0.62	-1	0.98	-0.02	0.59	1.68	1
hsa-miR-100-5p	MIMAT0000098	1.67	1.44	1.68	1.39	-1.01	0.99	-0.02	0.46	2.17	1
hsa-miR-1228-3p	MIMAT0005583	1.62	1.01	1.62	0.53	1	0.99	0.01	0.59	1.71	1
hsa-miR-1260a	MIMAT0005911	1.31	0.54	1.31	0.06	1	0.99	0.01	0.72	1.4	1
hsa-miR-381-5p	MIMAT0022862	1.31	0.86	1.31	0.12	-1	0.99	-0.01	0.64	1.56	1
hsa-miR-769-5p	MIMAT0003886	1.89	0.95	1.9	1.35	-1	0.99	-0.01	0.49	2.03	1
hsa-miR-149-5p	MIMAT0000450	2.54	1.04	2.55	2.04	-1	0.99	-0.01	0.42	2.36	1
hsa-miR-1249-5p	MIMAT0032029	1.29	0.73	1.29	0.07	1	1	0.01	0.68	1.47	1

## Sheet: normalized data unres-res
									UNRESPONSIVE	UNRESPONSIVE	RESPONSIVE	RESPONSIVE	RESPONSIVE	RESPONSIVE	UNRESPONSIVE	UNRESPONSIVE	UNRESPONSIVE	UNRESPONSIVE	UNRESPONSIVE	RESPONSIVE
probe name	accession	class name	analyte type	% samples above threshold	avg count	min count	max count	%CV	2003-09-01	2007-09-01	2009-09-01	2010-09-01	2011-09-01	2012-09-01	2001-10-01	2003-10-01	2004-10-01	2005-10-01	2006-10-01	2012-10-01
hsa-let-7a-5p	MIMAT0000062	Endogenous1	miRNA	83.33	2.72	1	7.21	69.92	1	2.23	1.29	2.52	2.92	1.25	1	4.2	2.05	7.21	1.83	5.11
hsa-let-7b-5p	MIMAT0000063	Endogenous1	miRNA	100	60.26	18.14	98.03	37.51	78.4	71.05	46.65	46.13	42.26	18.14	98.03	67.74	62.05	86.53	67.48	38.73
hsa-let-7c-5p	MIMAT0000064	Endogenous1	miRNA	100	24.48	4.37	44.92	63.88	44.92	38.02	9.15	17.06	7.14	4.37	43.38	39.59	22.33	40.73	12.94	14.16
hsa-let-7d-5p	MIMAT0000065	Endogenous1	miRNA	66.67	1.18	1	1.48	14.74	1	1	1.29	1.21	1.4	1.25	1	1	1.2	1.48	1.01	1.29
hsa-let-7e-5p	MIMAT0000066	Endogenous1	miRNA	58.33	1.13	1	1.4	13.27	1.14	1	1.29	1.21	1.4	1.25	1	1	1	1	1.01	1.29
hsa-let-7f-5p	MIMAT0000067	Endogenous1	miRNA	50	1.12	1	1.4	13.84	1	1	1.29	1.21	1.4	1.25	1	1	1	1	1.01	1.29
hsa-let-7g-5p	MIMAT0000414	Endogenous1	miRNA	58.33	1.13	1	1.4	13.27	1.14	1	1.29	1.21	1.4	1.25	1	1	1	1	1.01	1.29
hsa-let-7i-5p	MIMAT0000415	Endogenous1	miRNA	66.67	27.3	1	162.57	190.66	37.2	1	15.62	1.21	1.4	1.25	1	1	1	162.57	1.01	103.39
hsa-miR-1-3p	MIMAT0000416	Endogenous1	miRNA	50	1.12	1	1.4	13.84	1	1	1.29	1.21	1.4	1.25	1	1	1	1	1.01	1.29
hsa-miR-1-5p	MIMAT0031892	Endogenous1	miRNA	100	4.14	1.25	8.84	50.47	4.58	5.9	3.98	2.52	1.4	1.25	3.56	3.39	4.58	8.84	5.87	3.82
hsa-miR-100-5p	MIMAT0000098	Endogenous1	miRNA	66.67	1.99	1	4.48	66.2	2.86	1	1.29	1.31	1.4	4.37	4.48	1	1	1	2.84	1.29
hsa-miR-101-3p	MIMAT0000099	Endogenous1	miRNA	58.33	1.16	1	1.48	15.58	1	1	1.29	1.21	1.4	1.25	1	1	1	1.48	1.01	1.29
hsa-miR-103a-3p	MIMAT0000101	Endogenous1	miRNA	66.67	1.68	1	4.94	65.59	1	2.23	1.4	4.94	1.4	1.25	1	1.78	1	1	1.83	1.29
hsa-miR-105-5p	MIMAT0000102	Endogenous1	miRNA	100	19.11	6.87	37.98	53.03	22.6	16.91	9.15	15.84	9.95	6.87	30.42	37.98	24.87	30.1	7.89	16.75
hsa-miR-106a-5p+hsa-miR-17-5p	MIMAT0000103	Endogenous1	miRNA	50	1.12	1	1.4	13.84	1	1	1.29	1.21	1.4	1.25	1	1	1	1	1.01	1.29
hsa-miR-106b-5p	MIMAT0000680	Endogenous1	miRNA	100	3.05	1.21	7.15	65.81	7.15	4.98	1.29	1.21	1.4	1.86	5.41	4.2	2.05	3.93	1.83	1.29
hsa-miR-107	MIMAT0000104	Endogenous1	miRNA	75	1.99	1	5.62	71.53	1	1	1.29	1.21	1.4	5.62	1.7	2.59	1	3.93	1.83	1.29
hsa-miR-10a-5p	MIMAT0000253	Endogenous1	miRNA	58.33	1.15	1	1.4	13.83	1	1.31	1.29	1.21	1.4	1.25	1	1	1	1	1.01	1.29
hsa-miR-10b-5p	MIMAT0000254	Endogenous1	miRNA	75	1.46	1	4.06	58.72	1.14	4.06	1.29	1.21	1.4	1.86	1	1	1.2	1	1.01	1.29
hsa-miR-1178-3p	MIMAT0005823	Endogenous1	miRNA	66.67	1.46	1	3.73	52.92	1	1	1.29	3.73	1.4	1.86	1.7	1	1.2	1	1.01	1.29
hsa-miR-1180-3p	MIMAT0005825	Endogenous1	miRNA	66.67	1.73	1	3.82	56.17	1	1	1.4	1.21	1.4	1.25	1.7	1	1	3.12	2.84	3.82
hsa-miR-1183	MIMAT0005828	Endogenous1	miRNA	75	1.44	1	2.84	42.24	1.14	1.31	1.29	1.21	1.4	1.25	1	2.59	1	1	2.84	1.29
hsa-miR-1185-1-3p	MIMAT0022838	Endogenous1	miRNA	50	1.12	1	1.4	13.84	1	1	1.29	1.21	1.4	1.25	1	1	1	1	1.01	1.29
hsa-miR-1185-2-3p	MIMAT0022713	Endogenous1	miRNA	100	4.58	1.14	9.02	57.18	1.14	4.98	7.86	4.94	1.52	3.12	2.63	9.02	2.05	4.75	7.89	5.11
hsa-miR-1185-5p	MIMAT0005798	Endogenous1	miRNA	83.33	1.78	1	3.74	55.33	1.14	1	1.4	1.31	1.4	1.86	3.56	2.59	3.74	1	1.01	1.29
hsa-miR-1193	MIMAT0015049	Endogenous1	miRNA	83.33	1.64	1	3.72	45.6	3.72	2.23	1.29	1.21	1.4	1.25	1.7	1.78	1	1	1.83	1.29
hsa-miR-1197	MIMAT0005955	Endogenous1	miRNA	75	1.44	1	2.23	29.07	1	2.23	1.29	1.21	1.4	1.25	1.7	1	2.05	1	1.83	1.29
hsa-miR-1200	MIMAT0005863	Endogenous1	miRNA	58.33	1.16	1	1.48	15.58	1	1	1.29	1.21	1.4	1.25	1	1	1	1.48	1.01	1.29
hsa-miR-1202	MIMAT0005865	Endogenous1	miRNA	75	2.27	1	6.57	83.81	2.86	1.31	6.57	1.21	1.4	3.12	1	1	5.43	1	1.01	1.29
hsa-miR-1203	MIMAT0005866	Endogenous1	miRNA	75	1.45	1	3.56	49.16	1	1.31	1.29	1.31	1.52	1.86	3.56	1	1.2	1	1.01	1.29
hsa-miR-1204	MIMAT0005868	Endogenous1	miRNA	50	1.12	1	1.4	13.84	1	1	1.29	1.21	1.4	1.25	1	1	1	1	1.01	1.29
hsa-miR-1205	MIMAT0005869	Endogenous1	miRNA	50	1.38	1	3.73	56.78	1	1	1.29	3.73	1.4	1.86	1	1	1	1	1.01	1.29
hsa-miR-1206	MIMAT0005870	Endogenous1	miRNA	100	5.21	1.29	8.9	51.39	3.72	6.81	3.98	1.31	7.14	1.86	8.19	6.61	6.27	6.39	8.9	1.29
hsa-miR-122-5p	MIMAT0000421	Endogenous1	miRNA	66.67	1.5	1	4.58	66.47	4.58	1.31	1.29	1.31	1.4	1.86	1	1	1	1	1.01	1.29
hsa-miR-1224-3p	MIMAT0005459	Endogenous1	miRNA	50	1.12	1	1.4	13.84	1	1	1.29	1.21	1.4	1.25	1	1	1	1	1.01	1.29
hsa-miR-1224-5p	MIMAT0005458	Endogenous1	miRNA	50	1.12	1	1.4	13.84	1	1	1.29	1.21	1.4	1.25	1	1	1	1	1.01	1.29
hsa-miR-1226-3p	MIMAT0005577	Endogenous1	miRNA	91.67	2.35	1	6.29	59.97	6.29	2.23	2.69	2.52	1.4	1.25	2.63	2.59	1	1.48	2.84	1.29
hsa-miR-1228-3p	MIMAT0005583	Endogenous1	miRNA	83.33	1.76	1	3.39	45.1	2	1	1.29	2.52	1.4	1.86	1	3.39	2.89	1.48	1.01	1.29
hsa-miR-1233-3p	MIMAT0005588	Endogenous1	miRNA	50	1.12	1	1.4	13.84	1	1	1.29	1.21	1.4	1.25	1	1	1	1	1.01	1.29
hsa-miR-1234-3p	MIMAT0005589	Endogenous1	miRNA	58.33	1.57	1	4.33	69.61	1	1	1.4	1.21	4.33	1.25	1	3.39	1	1	1.01	1.29
hsa-miR-1236-3p	MIMAT0005591	Endogenous1	miRNA	75	2.63	1	5	52.77	3.72	1	2.69	3.73	2.92	4.37	1	5	2.05	1	2.84	1.29
hsa-miR-124-3p	MIMAT0000422	Endogenous1	miRNA	50	1.28	1	3.12	46.81	1	1	1.29	1.21	1.4	3.12	1	1	1	1	1.01	1.29
hsa-miR-1244	MIMAT0005896	Endogenous1	miRNA	100	6.87	1.25	15.46	62.64	7.15	4.06	2.69	7.37	4.33	1.25	12.82	15.46	6.27	9.66	8.9	2.53
hsa-miR-1245a	MIMAT0005897	Endogenous1	miRNA	66.67	1.15	1	1.4	12.63	1.14	1	1.29	1.21	1.4	1.25	1	1	1.2	1	1.01	1.29
hsa-miR-1245b-3p	MIMAT0019951	Endogenous1	miRNA	66.67	1.22	1	2	23.32	2	1	1.29	1.21	1.4	1.25	1	1	1.2	1	1.01	1.29
hsa-miR-1245b-5p	MIMAT0019950	Endogenous1	miRNA	100	27.8	11	50.07	44.01	50.07	34.34	11.74	11	16.97	14.38	32.27	37.17	25.71	39.92	29.1	30.97
hsa-miR-1246	MIMAT0005898	Endogenous1	miRNA	100	59.81	36.3	100.72	34.77	61.23	63.71	36.3	43.71	39.45	40.67	88.77	100.72	73.88	72.62	46.27	50.37
hsa-miR-1247-5p	MIMAT0005899	Endogenous1	miRNA	50	1.12	1	1.4	13.84	1	1	1.29	1.21	1.4	1.25	1	1	1	1	1.01	1.29
hsa-miR-1248	MIMAT0005900	Endogenous1	miRNA	50	1.23	1	2.53	35.7	1	1	1.29	1.21	1.52	1.25	1	1	1	1	1.01	2.53
hsa-miR-1249-3p	MIMAT0005901	Endogenous1	miRNA	58.33	1.23	1	2.3	29.98	1	1	1.29	1.21	1.4	1.25	1	1	1	2.3	1.01	1.29
hsa-miR-1249-5p	MIMAT0032029	Endogenous1	miRNA	75	1.36	1	2.89	39.35	1.14	1	1.29	1.21	1.4	1.25	1	1.78	2.89	1	1.01	1.29
hsa-miR-1250-5p	MIMAT0005902	Endogenous1	miRNA	58.33	1.15	1	1.4	14.28	1	1	1.4	1.21	1.4	1.25	1	1	1.2	1	1.01	1.29
hsa-miR-1252-5p	MIMAT0005944	Endogenous1	miRNA	83.33	2.03	1	5.8	73.29	1	1.31	1.29	1.21	1.4	1.25	2.63	5.8	1	3.93	1.01	2.53
hsa-miR-1253	MIMAT0005904	Endogenous1	miRNA	100	147.99	89.16	187.66	20.83	129.04	126.11	181.1	158.78	140.6	113.27	173.05	162.66	133.88	180.56	187.66	89.16
hsa-miR-1254	MIMAT0005905	Endogenous1	miRNA	58.33	1.18	1	1.86	21.84	1.14	1	1.29	1.21	1.4	1.86	1	1	1	1	1.01	1.29
hsa-miR-1255a	MIMAT0005906	Endogenous1	miRNA	75	1.46	1	2.52	38.23	1	2.23	1.29	2.52	1.4	1.25	1	1	1.2	2.3	1.01	1.29
hsa-miR-1255b-5p	MIMAT0005945	Endogenous1	miRNA	100	3.03	1.25	7.89	63.38	2	4.98	1.4	2.52	1.4	1.25	1.7	2.59	2.89	3.93	7.89	3.82
hsa-miR-1257	MIMAT0005908	Endogenous1	miRNA	100	12.65	6.15	23.38	40.97	11.44	8.65	23.38	6.15	8.54	11.88	9.11	15.46	10.5	9.66	19	18.04
hsa-miR-1258	MIMAT0005909	Endogenous1	miRNA	100	3.18	1.01	7.14	61.33	2.86	4.06	1.29	3.73	7.14	1.25	5.41	5	2.05	3.12	1.01	1.29
hsa-miR-125a-3p	MIMAT0004602	Endogenous1	miRNA	91.67	2.09	1	4.06	54.01	1.14	4.06	1.4	1.31	1.4	1.86	1	3.39	2.89	1.48	3.85	1.29
hsa-miR-125a-5p	MIMAT0000443	Endogenous1	miRNA	50	1.12	1	1.4	13.84	1	1	1.29	1.21	1.4	1.25	1	1	1	1	1.01	1.29
hsa-miR-125b-5p	MIMAT0000423	Endogenous1	miRNA	75	1.83	1	4.2	61.5	3.72	2.23	2.69	1.21	1.4	1.25	1	4.2	1	1	1.01	1.29
hsa-miR-126-3p	MIMAT0000445	Endogenous1	miRNA	75	1.72	1	4.37	58.06	1	1	1.29	1.21	1.52	4.37	2.63	1	2.05	2.3	1.01	1.29
hsa-miR-1260a	MIMAT0005911	Endogenous1	miRNA	75	1.36	1	2.23	29.1	2	2.23	1.29	1.31	1.4	1.25	1	1	1	1.48	1.01	1.29
hsa-miR-1260b	MIMAT0015041	Endogenous1	miRNA	50	1.13	1	1.4	14.4	1	1	1.29	1.31	1.4	1.25	1	1	1	1	1.01	1.29
hsa-miR-1261	MIMAT0005913	Endogenous1	miRNA	83.33	3.37	1	9.15	74.56	3.72	1	9.15	6.15	1.52	1.86	2.63	3.39	2.89	1	5.87	1.29
hsa-miR-1262	MIMAT0005914	Endogenous1	miRNA	100	4.73	1.29	13.74	83.98	4.58	9.57	1.29	1.31	1.4	5.62	13.74	8.22	4.58	2.3	2.84	1.29
hsa-miR-1264	MIMAT0005791	Endogenous1	miRNA	100	2.62	1.21	4.75	47.65	3.72	2.23	1.29	1.21	1.4	3.12	3.56	4.2	2.89	4.75	1.83	1.29
hsa-miR-1266-5p	MIMAT0005920	Endogenous1	miRNA	83.33	2.39	1	6.88	79.36	5.43	2.23	1.29	2.52	1.52	1.25	1	1	1.2	3.12	6.88	1.29
hsa-miR-1268a	MIMAT0005922	Endogenous1	miRNA	100	6.23	1.4	11.58	48.37	5.43	4.98	1.4	9.79	7.14	3.12	9.11	7.41	3.74	7.21	3.85	11.58
hsa-miR-1268b	MIMAT0018925	Endogenous1	miRNA	66.67	1.71	1	3.56	55.65	1	1	1.4	1.21	2.92	3.12	3.56	1	2.05	1	1.01	1.29
hsa-miR-1269a	MIMAT0005923	Endogenous1	miRNA	75	2.58	1	5.87	62.35	1	1	2.69	4.94	1.4	1.86	1	1.78	2.89	3.93	5.87	2.53
hsa-miR-1269b	MIMAT0019059	Endogenous1	miRNA	66.67	1.15	1	1.4	12.63	1.14	1	1.29	1.21	1.4	1.25	1	1	1.2	1	1.01	1.29
hsa-miR-127-3p	MIMAT0000446	Endogenous1	miRNA	100	2.15	1.29	5.43	56.98	2	1.31	1.29	1.31	1.4	3.12	1.7	2.59	5.43	1.48	2.84	1.29
hsa-miR-127-5p	MIMAT0004604	Endogenous1	miRNA	58.33	1.14	1	1.4	13.33	1	1	1.29	1.21	1.4	1.25	1	1	1.2	1	1.01	1.29
hsa-miR-1270	MIMAT0005924	Endogenous1	miRNA	58.33	1.53	1	5.8	88.54	1	1	1.29	1.31	1.4	1.25	1	5.8	1	1	1.01	1.29
hsa-miR-1271-3p	MIMAT0022712	Endogenous1	miRNA	50	1.13	1	1.52	15.56	1	1	1.29	1.21	1.52	1.25	1	1	1	1	1.01	1.29
hsa-miR-1271-5p	MIMAT0005796	Endogenous1	miRNA	58.33	1.42	1	3.98	59.34	1	1	3.98	1.31	1.4	1.25	1	1.78	1	1	1.01	1.29
hsa-miR-1272	MIMAT0005925	Endogenous1	miRNA	66.67	1.33	1	2.05	28.48	1	1	1.29	1.21	1.4	1.86	1	1.78	2.05	1	1.01	1.29
hsa-miR-1273c	MIMAT0015017	Endogenous1	miRNA	50	1.14	1	1.52	16.4	1	1	1.4	1.21	1.52	1.25	1	1	1	1	1.01	1.29
hsa-miR-1275	MIMAT0005929	Endogenous1	miRNA	58.33	1.18	1	1.7	18.89	1	1	1.29	1.21	1.4	1.25	1.7	1	1	1	1.01	1.29
hsa-miR-1276	MIMAT0005930	Endogenous1	miRNA	66.67	1.61	1	5.8	83.31	1.14	1	1.4	1.21	1.4	1.25	1	5.8	1	1	1.83	1.29
hsa-miR-1277-3p	MIMAT0005933	Endogenous1	miRNA	66.67	1.21	1	1.78	19.54	1.14	1	1.29	1.31	1.4	1.25	1	1.78	1	1	1.01	1.29
hsa-miR-1278	MIMAT0005936	Endogenous1	miRNA	58.33	1.42	1	3.74	54.33	1	1	1.29	1.21	1.4	1.25	1	1	3.74	1	1.83	1.29
hsa-miR-1279	MIMAT0005937	Endogenous1	miRNA	100	4.63	1.29	16.26	90.48	4.58	1.31	1.29	1.31	4.33	1.86	8.19	16.26	3.74	4.75	2.84	5.11
hsa-miR-128-1-5p	MIMAT0026477	Endogenous1	miRNA	66.67	1.45	1	3.93	57.49	1	1	1.29	1.21	1.4	1.25	1	1	2.05	3.93	1.01	1.29
hsa-miR-128-2-5p	MIMAT0031095	Endogenous1	miRNA	50	1.12	1	1.4	13.84	1	1	1.29	1.21	1.4	1.25	1	1	1	1	1.01	1.29
hsa-miR-128-3p	MIMAT0000424	Endogenous1	miRNA	58.33	1.76	1	6.15	89.68	3.72	1	1.29	6.15	1.4	1.25	1	1	1	1	1.01	1.29
hsa-miR-1281	MIMAT0005939	Endogenous1	miRNA	50	1.12	1	1.4	13.84	1	1	1.29	1.21	1.4	1.25	1	1	1	1	1.01	1.29
hsa-miR-1283	MIMAT0005799	Endogenous1	miRNA	50	1.35	1	3.98	62.62	1	1	3.98	1.21	1.4	1.25	1	1	1	1	1.01	1.29
hsa-miR-1285-3p	MIMAT0005876	Endogenous1	miRNA	50	1.12	1	1.4	13.84	1	1	1.29	1.21	1.4	1.25	1	1	1	1	1.01	1.29
hsa-miR-1285-5p	MIMAT0022719	Endogenous1	miRNA	100	8.24	1.29	13.13	46.59	7.15	10.48	1.29	9.79	1.4	13.13	12.82	5.8	10.5	9.66	7.89	8.99
hsa-miR-1286	MIMAT0005877	Endogenous1	miRNA	58.33	1.15	1	1.52	15.77	1.14	1	1.4	1.21	1.52	1.25	1	1	1	1	1.01	1.29
hsa-miR-1287-3p	MIMAT0026738	Endogenous1	miRNA	100	7.47	1.4	22.6	77	22.6	5.9	1.4	4.94	5.73	1.86	10.04	8.22	11.34	8.02	1.83	7.7
hsa-miR-1287-5p	MIMAT0005878	Endogenous1	miRNA	91.67	2.56	1	5.41	61.13	3.72	1	1.29	1.31	1.4	1.86	5.41	3.39	3.74	1.48	4.86	1.29
hsa-miR-1288-3p	MIMAT0005942	Endogenous1	miRNA	50	1.12	1	1.4	13.84	1	1	1.29	1.21	1.4	1.25	1	1	1	1	1.01	1.29
hsa-miR-1289	MIMAT0005879	Endogenous1	miRNA	83.33	1.8	1	5.43	70.21	5.43	1.31	1.29	1.31	1.4	1.25	1	1	1.2	2.3	2.84	1.29
hsa-miR-129-2-3p	MIMAT0004605	Endogenous1	miRNA	75	1.79	1	3.73	52.13	1	3.14	1.29	3.73	1.4	1.86	1.7	1	1.2	1	2.84	1.29
hsa-miR-129-5p	MIMAT0000242	Endogenous1	miRNA	75	1.44	1	3.93	56.61	1.14	1	1.29	1.21	1.4	1.25	1.7	1	1	3.93	1.01	1.29
hsa-miR-1290	MIMAT0005880	Endogenous1	miRNA	100	159.62	67.48	308.27	45.45	150.5	216.96	76.38	115.17	130.76	104.51	308.27	261.59	167.68	176.48	67.48	139.59
hsa-miR-1291	MIMAT0005881	Endogenous1	miRNA	50	1.12	1	1.4	13.84	1	1	1.29	1.21	1.4	1.25	1	1	1	1	1.01	1.29
hsa-miR-1293	MIMAT0005883	Endogenous1	miRNA	75	2.32	1	4.94	62.39	3.72	3.14	1.4	4.94	1.4	1.25	1	1	4.58	1	1.83	2.53
hsa-miR-1295a	MIMAT0005885	Endogenous1	miRNA	75	1.63	1	2.84	41.85	2	1.31	1.29	2.52	1.4	1.25	2.63	1	1	1	2.84	1.29
hsa-miR-1296-3p	MIMAT0026637	Endogenous1	miRNA	58.33	1.19	1	1.7	19.01	1	1	1.29	1.31	1.4	1.25	1.7	1	1	1	1.01	1.29
hsa-miR-1296-5p	MIMAT0005794	Endogenous1	miRNA	50	1.28	1	3.12	46.81	1	1	1.29	1.21	1.4	3.12	1	1	1	1	1.01	1.29
hsa-miR-1297	MIMAT0005886	Endogenous1	miRNA	100	155.91	46.27	308.27	58.48	199.43	244.49	67.33	87.31	75.97	66.96	308.27	287.33	155.85	198.55	46.27	133.13
hsa-miR-1298-5p	MIMAT0005800	Endogenous1	miRNA	100	3.73	1.21	7.41	47.37	4.58	4.98	2.69	1.21	1.52	3.12	4.48	7.41	5.43	3.93	2.84	2.53
hsa-miR-1299	MIMAT0005887	Endogenous1	miRNA	66.67	1.43	1	2.52	35.64	1	2.23	1.29	2.52	1.52	1.25	1	1	1.2	1	1.83	1.29
hsa-miR-1301-3p	MIMAT0005797	Endogenous1	miRNA	50	1.12	1	1.4	13.84	1	1	1.29	1.21	1.4	1.25	1	1	1	1	1.01	1.29
hsa-miR-1302	MIMAT0005890	Endogenous1	miRNA	58.33	1.53	1	3.85	59.37	1	1	1.29	1.21	2.92	1.25	1	1	1	1.48	3.85	1.29
hsa-miR-1303	MIMAT0005891	Endogenous1	miRNA	58.33	1.22	1	1.83	20.26	1	1.31	1.29	1.21	1.4	1.25	1	1	1	1	1.83	1.29
hsa-miR-1304-3p	MIMAT0022720	Endogenous1	miRNA	100	1.71	1.25	2.84	29.5	2	1.31	1.29	1.31	1.4	1.25	1.7	1.78	2.05	2.3	2.84	1.29
hsa-miR-1304-5p	MIMAT0005892	Endogenous1	miRNA	100	3.6	1.25	5.87	49.63	2	4.98	1.4	1.31	2.92	1.25	5.41	5.8	3.74	4.75	5.87	3.82
hsa-miR-1305	MIMAT0005893	Endogenous1	miRNA	91.67	3.71	1	9.91	70.01	3.72	5.9	1.29	4.94	2.92	1.25	5.41	1	2.89	3.93	9.91	1.29
hsa-miR-1306-3p	MIMAT0005950	Endogenous1	miRNA	58.33	1.65	1	3.98	65.22	2	1	3.98	3.73	1.52	1.25	1	1	1	1	1.01	1.29
hsa-miR-1306-5p	MIMAT0022726	Endogenous1	miRNA	66.67	1.29	1	2.52	32.99	1	1	1.29	2.52	1.4	1.25	1	1	1.2	1.48	1.01	1.29
hsa-miR-1307-3p	MIMAT0005951	Endogenous1	miRNA	83.33	2.43	1	4.58	51.72	2.86	1.31	3.98	2.52	1.4	3.12	1	1	4.58	2.3	3.85	1.29
hsa-miR-1307-5p	MIMAT0022727	Endogenous1	miRNA	83.33	2.2	1	6.15	68.15	2	1.31	1.29	6.15	1.4	1.25	1	1	2.05	2.3	2.84	3.82
hsa-miR-130a-3p	MIMAT0000425	Endogenous1	miRNA	91.67	2.3	1	5.43	63.03	5.43	3.14	2.69	1.21	1.4	1.25	4.48	2.59	2.05	1	1.01	1.29
hsa-miR-130b-3p	MIMAT0000691	Endogenous1	miRNA	50	1.12	1	1.4	13.84	1	1	1.29	1.21	1.4	1.25	1	1	1	1	1.01	1.29
hsa-miR-132-3p	MIMAT0000426	Endogenous1	miRNA	66.67	1.31	1	2.59	34.69	1	1	1.29	1.21	1.4	1.25	1.7	2.59	1	1	1.01	1.29
hsa-miR-1322	MIMAT0005953	Endogenous1	miRNA	50	1.63	1	6.41	93.36	1	1	1.4	1.21	1.52	1.25	1	1	1	1	1.83	6.41
hsa-miR-1323	MIMAT0005795	Endogenous1	miRNA	100	5.01	1.21	10.63	66.65	5.43	5.9	5.28	1.21	1.4	4.37	8.19	10.63	10.5	3.12	2.84	1.29
hsa-miR-133a-3p	MIMAT0000427	Endogenous1	miRNA	66.67	1.67	1	4.86	71.87	1	1.31	1.29	1.21	1.4	1.25	1	3.39	1	1	4.86	1.29
hsa-miR-133a-5p	MIMAT0026478	Endogenous1	miRNA	58.33	1.37	1	3.14	44.56	1	3.14	1.29	1.21	1.4	1.25	1	1	1	1	1.83	1.29
hsa-miR-133b	MIMAT0000770	Endogenous1	miRNA	50	1.12	1	1.4	13.84	1	1	1.29	1.21	1.4	1.25	1	1	1	1	1.01	1.29
hsa-miR-134-3p	MIMAT0026481	Endogenous1	miRNA	58.33	1.14	1	1.4	13.33	1	1	1.29	1.21	1.4	1.25	1	1	1.2	1	1.01	1.29
hsa-miR-134-5p+hsa-miR-6728-5p	MIMAT0000447	Endogenous1	miRNA	66.67	1.2	1	1.78	19.49	1.14	1	1.29	1.21	1.4	1.25	1	1.78	1	1	1.01	1.29
hsa-miR-135a-5p	MIMAT0000428	Endogenous1	miRNA	50	1.12	1	1.4	13.84	1	1	1.29	1.21	1.4	1.25	1	1	1	1	1.01	1.29
hsa-miR-135b-5p	MIMAT0000758	Endogenous1	miRNA	83.33	2.32	1	3.98	49.17	2	1	3.98	1.21	1.4	3.12	3.56	2.59	2.89	1	3.85	1.29
hsa-miR-136-5p	MIMAT0000448	Endogenous1	miRNA	50	1.56	1	6.41	98.01	1	1	1.4	1.31	1.4	1.25	1	1	1	1	1.01	6.41
hsa-miR-137	MIMAT0000429	Endogenous1	miRNA	66.67	1.32	1	2.23	29.61	1	2.23	1.29	1.21	1.4	1.86	1	1	1	1.48	1.01	1.29
hsa-miR-138-5p	MIMAT0000430	Endogenous1	miRNA	66.67	1.61	1	3.93	56.71	1	1	1.29	1.21	1.4	1.25	1	1	2.05	3.93	2.84	1.29
hsa-miR-139-3p	MIMAT0004552	Endogenous1	miRNA	83.33	2.22	1	5.57	61.79	3.72	1	2.69	1.21	1.4	1.25	2.63	1	2.05	5.57	2.84	1.29
hsa-miR-139-5p	MIMAT0000250	Endogenous1	miRNA	58.33	1.36	1	3.12	46.13	1	1	1.29	1.21	1.4	3.12	1	1	2.05	1	1.01	1.29
hsa-miR-140-3p	MIMAT0004597	Endogenous1	miRNA	58.33	1.33	1	2.53	36.31	2	1	1.4	1.31	1.4	1.25	1	1	1	1	1.01	2.53
hsa-miR-140-5p	MIMAT0000431	Endogenous1	miRNA	75	2.44	1	6.61	79.42	1	4.06	2.69	1.31	1.4	5.62	1	6.61	1	1.48	1.83	1.29
hsa-miR-141-3p	MIMAT0000432	Endogenous1	miRNA	100	17.74	3.12	26.83	40.57	17.45	23.33	18.2	13.42	18.38	3.12	17.45	26.72	24.87	26.83	8.9	14.16
hsa-miR-142-3p	MIMAT0000434	Endogenous1	miRNA	91.67	3.04	1	4.75	51.3	1.14	4.06	3.98	1.31	4.33	4.37	1	1.78	4.58	4.75	3.85	1.29
hsa-miR-142-5p	MIMAT0000433	Endogenous1	miRNA	50	1.12	1	1.4	13.84	1	1	1.29	1.21	1.4	1.25	1	1	1	1	1.01	1.29
hsa-miR-143-3p	MIMAT0000435	Endogenous1	miRNA	100	14.06	2.53	25.06	48.49	7.15	9.57	20.79	11	11.35	10.63	10.97	18.67	21.49	19.47	25.06	2.53
hsa-miR-144-3p	MIMAT0000436	Endogenous1	miRNA	58.33	1.14	1	1.4	13.33	1	1	1.29	1.21	1.4	1.25	1	1	1.2	1	1.01	1.29
hsa-miR-145-5p	MIMAT0000437	Endogenous1	miRNA	66.67	1.41	1	3.12	48.39	1.14	1	1.29	1.21	1.4	1.25	1	1	1	3.12	1.01	2.53
hsa-miR-1469	MIMAT0007347	Endogenous1	miRNA	50	1.12	1	1.4	13.84	1	1	1.29	1.21	1.4	1.25	1	1	1	1	1.01	1.29
hsa-miR-146a-5p	MIMAT0000449	Endogenous1	miRNA	91.67	1.92	1	3.93	46.19	1.14	1.31	1.29	1.31	1.4	1.86	1	2.59	2.89	3.93	1.83	2.53
hsa-miR-146b-3p	MIMAT0004766	Endogenous1	miRNA	58.33	1.16	1	1.48	15.58	1	1	1.29	1.21	1.4	1.25	1	1	1	1.48	1.01	1.29
hsa-miR-146b-5p	MIMAT0002809	Endogenous1	miRNA	75	1.85	1	4.48	65.04	2	1	1.29	1.21	2.92	1.25	4.48	1	3.74	1	1.01	1.29
hsa-miR-147a	MIMAT0000251	Endogenous1	miRNA	75	1.66	1	5.43	74.19	5.43	1	1.4	1.31	1.4	1.25	1	1.78	2.05	1	1.01	1.29
hsa-miR-147b	MIMAT0004928	Endogenous1	miRNA	91.67	2.59	1	3.93	42.82	1	3.14	1.29	1.21	2.92	1.86	1.7	3.39	2.89	3.93	3.85	3.82
hsa-miR-148a-3p	MIMAT0000243	Endogenous1	miRNA	91.67	2.84	1	7.14	71.35	2	1	1.29	6.15	7.14	3.12	1.7	3.39	2.05	3.93	1.01	1.29
hsa-miR-148b-3p	MIMAT0000759	Endogenous1	miRNA	100	35.97	8.12	77.57	53.85	56.08	39.85	27.25	17.06	12.76	8.12	38.75	38.78	44.3	44	77.57	27.09
hsa-miR-149-5p	MIMAT0000450	Endogenous1	miRNA	100	2.87	1.01	5.73	48.94	2	4.06	1.29	1.31	5.73	4.37	3.56	2.59	2.89	3.12	1.01	2.53
hsa-miR-150-5p	MIMAT0000451	Endogenous1	miRNA	58.33	1.21	1	2.05	25.16	1	1	1.29	1.21	1.4	1.25	1	1	2.05	1	1.01	1.29
hsa-miR-151a-3p	MIMAT0000757	Endogenous1	miRNA	83.33	2.36	1	4.58	65.62	4.58	4.06	1.29	1.21	2.92	1.25	4.48	4.2	1	1	1.01	1.29
hsa-miR-151a-5p	MIMAT0004697	Endogenous1	miRNA	50	1.12	1	1.4	13.84	1	1	1.29	1.21	1.4	1.25	1	1	1	1	1.01	1.29
hsa-miR-151b	MIMAT0010214	Endogenous1	miRNA	50	1.12	1	1.4	13.84	1	1	1.29	1.21	1.4	1.25	1	1	1	1	1.01	1.29
hsa-miR-152-3p	MIMAT0000438	Endogenous1	miRNA	50	1.12	1	1.4	13.84	1	1	1.29	1.21	1.4	1.25	1	1	1	1	1.01	1.29
hsa-miR-152-5p	MIMAT0026479	Endogenous1	miRNA	50	1.28	1	3.12	46.81	1	1	1.29	1.21	1.4	3.12	1	1	1	1	1.01	1.29
hsa-miR-153-3p	MIMAT0000439	Endogenous1	miRNA	58.33	1.13	1	1.4	13.27	1.14	1	1.29	1.21	1.4	1.25	1	1	1	1	1.01	1.29
hsa-miR-1537-3p	MIMAT0007399	Endogenous1	miRNA	100	4.21	1.25	9.91	72.58	5.43	2.23	2.69	6.15	1.4	1.25	3.56	9.83	2.89	3.93	9.91	1.29
hsa-miR-154-5p	MIMAT0000452	Endogenous1	miRNA	58.33	1.45	1	3.73	55.84	1	1	1.4	3.73	1.4	1.25	1	1	1	2.3	1.01	1.29
hsa-miR-155-5p	MIMAT0000646	Endogenous1	miRNA	100	19.59	2.92	37.46	69.89	32.9	18.74	6.57	11	2.92	5.62	34.12	33.96	32.47	37.46	3.85	15.46
hsa-miR-15a-5p	MIMAT0000068	Endogenous1	miRNA	58.33	1.14	1	1.4	13.33	1	1	1.29	1.21	1.4	1.25	1	1	1.2	1	1.01	1.29
hsa-miR-15b-5p	MIMAT0000417	Endogenous1	miRNA	66.67	1.45	1	3.93	57.49	1	1	1.29	1.21	1.4	1.25	1	1	2.05	3.93	1.01	1.29
hsa-miR-16-5p	MIMAT0000069	Endogenous1	miRNA	91.67	8.42	1	45.64	150.46	16.59	1	2.69	2.52	1.4	1.25	1.7	11.43	6.27	45.64	2.84	7.7
hsa-miR-181a-2-3p	MIMAT0004558	Endogenous1	miRNA	66.67	1.51	1	3.14	48.15	1	3.14	2.69	1.21	1.52	1.25	1	1	2.05	1	1.01	1.29
hsa-miR-181a-3p	MIMAT0000270	Endogenous1	miRNA	91.67	1.38	1	2.59	30.53	1.14	1.31	1.4	1.31	1.4	1.25	1.7	2.59	1.2	1	1.01	1.29
hsa-miR-181a-5p	MIMAT0000256	Endogenous1	miRNA	100	2.84	1.01	6.29	62.95	6.29	4.06	1.29	1.21	1.4	3.12	2.63	5.8	2.89	3.12	1.01	1.29
hsa-miR-181b-2-3p	MIMAT0031893	Endogenous1	miRNA	91.67	2.49	1	5.43	58.36	5.43	2.23	1.29	3.73	1.4	4.37	3.56	2.59	1.2	1	1.83	1.29
hsa-miR-181b-5p+hsa-miR-181d-5p	MIMAT0000257	Endogenous1	miRNA	66.67	1.46	1	3.12	42.44	1	1.31	1.29	1.21	1.4	3.12	1	1	2.05	1	1.83	1.29
hsa-miR-181c-5p	MIMAT0000258	Endogenous1	miRNA	58.33	1.4	1	3.12	49.26	1	1	1.29	1.21	1.4	1.25	1	1	1	3.12	1.01	2.53
hsa-miR-181d-3p	MIMAT0026608	Endogenous1	miRNA	66.67	1.37	1	2.3	30.67	1	1	1.29	1.21	1.4	1.86	1	1	1.2	2.3	1.83	1.29
hsa-miR-182-3p	MIMAT0000260	Endogenous1	miRNA	100	2.49	1.2	5.87	54.87	3.72	3.14	2.69	1.21	1.4	1.86	2.63	1.78	1.2	3.12	5.87	1.29
hsa-miR-182-5p	MIMAT0000259	Endogenous1	miRNA	50	1.13	1	1.4	14.4	1	1	1.29	1.31	1.4	1.25	1	1	1	1	1.01	1.29
hsa-miR-1827	MIMAT0006767	Endogenous1	miRNA	91.67	2.5	1	5.57	60.5	2	2.23	1.4	1.21	1.4	1.86	4.48	1	3.74	5.57	3.85	1.29
hsa-miR-183-5p	MIMAT0000261	Endogenous1	miRNA	66.67	1.74	1	3.14	48.44	1	3.14	1.4	2.52	2.92	1.25	1	1	2.05	1	1.01	2.53
hsa-miR-184	MIMAT0000454	Endogenous1	miRNA	75	1.71	1	3.93	54.73	1	1	1.29	2.52	1.52	1.25	1	1.78	2.89	3.93	1.01	1.29
hsa-miR-185-5p	MIMAT0000455	Endogenous1	miRNA	75	1.37	1	3.39	47.88	1.14	1.31	1.29	1.31	1.4	1.25	1	3.39	1	1	1.01	1.29
hsa-miR-186-5p	MIMAT0000456	Endogenous1	miRNA	100	44.55	7.89	80.61	61.17	69.81	75.64	19.5	30.38	31.02	11.88	75.8	80.61	51.06	60.36	7.89	20.63
hsa-miR-187-3p	MIMAT0000262	Endogenous1	miRNA	66.67	1.58	1	5.41	77.58	1	1	1.29	1.21	1.52	1.25	5.41	1	1.2	1	1.83	1.29
hsa-miR-188-3p	MIMAT0004613	Endogenous1	miRNA	50	1.12	1	1.4	13.84	1	1	1.29	1.21	1.4	1.25	1	1	1	1	1.01	1.29
hsa-miR-188-5p	MIMAT0000457	Endogenous1	miRNA	100	7.83	2.23	13.85	41.19	7.15	2.23	5.28	6.15	4.33	6.87	10.97	13.85	9.65	8.84	10.92	7.7
hsa-miR-18a-5p	MIMAT0000072	Endogenous1	miRNA	58.33	1.14	1	1.4	13.33	1	1	1.29	1.21	1.4	1.25	1	1	1.2	1	1.01	1.29
hsa-miR-18b-5p	MIMAT0001412	Endogenous1	miRNA	58.33	1.15	1	1.4	13.83	1	1.31	1.29	1.21	1.4	1.25	1	1	1	1	1.01	1.29
hsa-miR-1908-3p	MIMAT0026916	Endogenous1	miRNA	58.33	1.14	1	1.4	13.33	1	1	1.29	1.21	1.4	1.25	1	1	1.2	1	1.01	1.29
hsa-miR-1908-5p	MIMAT0007881	Endogenous1	miRNA	58.33	1.18	1	1.7	18.89	1	1	1.29	1.21	1.4	1.25	1.7	1	1	1	1.01	1.29
hsa-miR-1909-3p	MIMAT0007883	Endogenous1	miRNA	58.33	1.14	1	1.52	14.97	1.14	1	1.29	1.21	1.52	1.25	1	1	1	1	1.01	1.29
hsa-miR-190a-3p	MIMAT0026482	Endogenous1	miRNA	75	1.5	1	2.69	37.2	2	2.23	2.69	1.31	1.4	1.25	1	1.78	1	1	1.01	1.29
hsa-miR-190a-5p	MIMAT0000458	Endogenous1	miRNA	100	11.82	1.83	23.5	61.19	14.02	18.74	13.03	2.52	8.54	1.86	17.45	23.5	8.81	18.65	1.83	12.87
hsa-miR-190b	MIMAT0004929	Endogenous1	miRNA	75	1.43	1	2.63	38.23	1.14	1	1.29	1.21	1.4	1.86	2.63	1	1	2.3	1.01	1.29
hsa-miR-191-5p	MIMAT0000440	Endogenous1	miRNA	58.33	1.19	1	1.86	22.15	1.14	1	1.4	1.21	1.4	1.86	1	1	1	1	1.01	1.29
hsa-miR-1910-3p	MIMAT0026917	Endogenous1	miRNA	50	1.12	1	1.4	13.84	1	1	1.29	1.21	1.4	1.25	1	1	1	1	1.01	1.29
hsa-miR-1910-5p	MIMAT0007884	Endogenous1	miRNA	58.33	1.16	1	1.48	15.58	1	1	1.29	1.21	1.4	1.25	1	1	1	1.48	1.01	1.29
hsa-miR-1915-3p	MIMAT0007892	Endogenous1	miRNA	91.67	2.26	1	5.41	67.12	2	3.14	1.29	2.52	1.4	1.86	5.41	5	1.2	1	1.01	1.29
hsa-miR-192-5p	MIMAT0000222	Endogenous1	miRNA	100	3.7	1.14	5.62	43.83	1.14	4.06	1.4	4.94	1.4	5.62	3.56	5	5.43	3.12	4.86	3.82
hsa-miR-193a-3p	MIMAT0000459	Endogenous1	miRNA	83.33	2.52	1	4.58	52.91	2	1	3.98	3.73	1.4	4.37	1	1.78	4.58	2.3	2.84	1.29
hsa-miR-193a-5p+hsa-miR-193b-5p	MIMAT0004614	Endogenous1	miRNA	50	1.12	1	1.4	13.84	1	1	1.29	1.21	1.4	1.25	1	1	1	1	1.01	1.29
hsa-miR-193b-3p	MIMAT0002819	Endogenous1	miRNA	50	1.12	1	1.4	13.84	1	1	1.29	1.21	1.4	1.25	1	1	1	1	1.01	1.29
hsa-miR-194-5p	MIMAT0000460	Endogenous1	miRNA	50	1.12	1	1.4	13.84	1	1	1.29	1.21	1.4	1.25	1	1	1	1	1.01	1.29
hsa-miR-195-5p	MIMAT0000461	Endogenous1	miRNA	75	2.39	1	6.57	78.46	2	3.14	6.57	1.21	1.52	5.62	1	1	2.05	1	1.01	2.53
hsa-miR-196a-3p	MIMAT0004562	Endogenous1	miRNA	91.67	2.01	1	4.58	53.77	2.86	2.23	1.29	1.21	1.4	3.12	1	1.78	4.58	2.3	1.01	1.29
hsa-miR-196a-5p	MIMAT0000226	Endogenous1	miRNA	100	7.22	2.53	12.82	45.04	11.44	4.06	10.45	7.37	8.54	5.62	12.82	9.02	5.43	5.57	3.85	2.53
hsa-miR-196b-5p	MIMAT0001080	Endogenous1	miRNA	50	1.19	1	1.83	21.16	1	1	1.29	1.21	1.4	1.25	1	1	1	1	1.83	1.29
hsa-miR-197-3p	MIMAT0000227	Endogenous1	miRNA	66.67	1.47	1	3.85	54.95	1.14	1	1.4	1.21	1.4	1.25	1	1	2.05	1	3.85	1.29
hsa-miR-197-5p	MIMAT0022691	Endogenous1	miRNA	91.67	3.2	1	6.29	56.53	6.29	4.06	1.29	2.52	1.4	3.12	5.41	2.59	4.58	1	4.86	1.29
hsa-miR-1972	MIMAT0009447	Endogenous1	miRNA	75	5.19	1	15.46	98.78	4.58	7.73	1.4	4.94	1.4	1.86	1	1	7.96	1	13.95	15.46
hsa-miR-1973	MIMAT0009448	Endogenous1	miRNA	50	1.12	1	1.4	13.84	1	1	1.29	1.21	1.4	1.25	1	1	1	1	1.01	1.29
hsa-miR-1976	MIMAT0009451	Endogenous1	miRNA	58.33	1.65	1	4.37	75.2	1	1	1.29	1.21	1.4	4.37	1	4.2	1	1	1.01	1.29
hsa-miR-198	MIMAT0000228	Endogenous1	miRNA	75	1.7	1	4.2	60.9	2.86	1	1.29	1.21	1.4	1.25	1	4.2	2.89	1	1.01	1.29
hsa-miR-199a-3p+hsa-miR-199b-3p	MIMAT0000232	Endogenous1	miRNA	100	18.02	1.4	36.37	63.63	26.89	16.91	13.03	15.84	1.4	3.12	31.34	36.37	20.64	30.92	6.88	12.87
hsa-miR-199a-5p	MIMAT0000231	Endogenous1	miRNA	100	2.55	1.01	5.9	63.96	1.14	5.9	1.29	1.31	4.33	1.25	4.48	2.59	2.89	3.12	1.01	1.29
hsa-miR-199b-5p	MIMAT0000263	Endogenous1	miRNA	58.33	1.4	1	3.74	55.69	1	1	1.29	1.21	1.4	1.86	1	1	3.74	1	1.01	1.29
hsa-miR-19a-3p	MIMAT0000073	Endogenous1	miRNA	83.33	1.82	1	5.28	69.43	1.14	3.14	5.28	1.21	1.4	1.25	1	1.78	1	2.3	1.01	1.29
hsa-miR-19b-3p	MIMAT0000074	Endogenous1	miRNA	58.33	1.21	1	1.86	22.41	1	1	1.29	1.21	1.4	1.86	1	1	1	1.48	1.01	1.29
hsa-miR-200a-3p	MIMAT0000682	Endogenous1	miRNA	83.33	2.55	1	8.87	89.7	8.87	4.06	1.29	1.21	2.92	1.25	3.56	1	1	3.12	1.01	1.29
hsa-miR-200b-3p	MIMAT0000318	Endogenous1	miRNA	83.33	1.48	1	2.59	35.51	2	1.31	1.29	1.31	1.4	1.25	1	2.59	1	2.3	1.01	1.29
hsa-miR-200c-3p	MIMAT0000617	Endogenous1	miRNA	83.33	2.14	1	6.33	72.62	1	2.23	1.4	1.21	1.4	1.86	6.33	2.59	1	1.48	3.85	1.29
hsa-miR-202-3p	MIMAT0002811	Endogenous1	miRNA	66.67	1.44	1	2.89	42.37	1	1	1.29	1.21	1.4	1.86	1	1	2.89	2.3	1.01	1.29
hsa-miR-203a-3p	MIMAT0000264	Endogenous1	miRNA	100	6.66	1.29	12.21	48.74	10.59	5.9	5.28	12.21	2.92	5.62	5.41	4.2	7.96	9.66	8.9	1.29
hsa-miR-203a-5p	MIMAT0031890	Endogenous1	miRNA	66.67	1.24	1	2	23.15	2	1.31	1.29	1.31	1.4	1.25	1	1	1	1	1.01	1.29
hsa-miR-204-5p	MIMAT0000265	Endogenous1	miRNA	58.33	1.14	1	1.4	13.33	1	1	1.29	1.21	1.4	1.25	1	1	1.2	1	1.01	1.29
hsa-miR-205-5p	MIMAT0000266	Endogenous1	miRNA	58.33	1.13	1	1.4	13.27	1.14	1	1.29	1.21	1.4	1.25	1	1	1	1	1.01	1.29
hsa-miR-2053	MIMAT0009978	Endogenous1	miRNA	83.33	2.19	1	8.01	92.75	8.01	1	1.29	1.21	1.4	1.25	1.7	1	1.2	3.12	3.85	1.29
hsa-miR-206	MIMAT0000462	Endogenous1	miRNA	100	8.08	1.86	21.02	73.58	8.01	12.32	3.98	3.73	4.33	1.86	4.48	12.24	7.12	15.38	21.02	2.53
hsa-miR-208a-3p	MIMAT0000241	Endogenous1	miRNA	100	29.57	3.12	62.09	67.14	62.09	33.43	14.33	15.84	15.57	3.12	48.94	58.89	35.85	40.73	11.93	14.16
hsa-miR-208b-3p	MIMAT0004960	Endogenous1	miRNA	75	2	1	4.06	62.82	3.72	4.06	1.29	1.31	1.4	3.12	1	1	3.74	1	1.01	1.29
hsa-miR-208b-5p	MIMAT0026722	Endogenous1	miRNA	50	1.19	1	1.83	21.16	1	1	1.29	1.21	1.4	1.25	1	1	1	1	1.83	1.29
hsa-miR-20a-5p+hsa-miR-20b-5p	MIMAT0000075	Endogenous1	miRNA	50	1.12	1	1.4	13.84	1	1	1.29	1.21	1.4	1.25	1	1	1	1	1.01	1.29
hsa-miR-21-5p	MIMAT0000076	Endogenous1	miRNA	100	3.23	1.29	6.61	45.87	2.86	4.06	3.98	1.31	4.33	1.86	2.63	6.61	2.89	3.12	3.85	1.29
hsa-miR-210-3p	MIMAT0000267	Endogenous1	miRNA	58.33	1.13	1	1.4	13.27	1.14	1	1.29	1.21	1.4	1.25	1	1	1	1	1.01	1.29
hsa-miR-210-5p	MIMAT0026475	Endogenous1	miRNA	83.33	1.65	1	3.12	43.62	2.86	2.23	1.4	1.21	1.4	3.12	1	1.78	1	1.48	1.01	1.29
hsa-miR-211-3p	MIMAT0022694	Endogenous1	miRNA	50	1.12	1	1.4	13.84	1	1	1.29	1.21	1.4	1.25	1	1	1	1	1.01	1.29
hsa-miR-211-5p	MIMAT0000268	Endogenous1	miRNA	58.33	1.63	1	4.33	68.76	1	1	1.29	1.21	4.33	1.86	3.56	1	1	1	1.01	1.29
hsa-miR-2110	MIMAT0010133	Endogenous1	miRNA	50	1.12	1	1.4	13.84	1	1	1.29	1.21	1.4	1.25	1	1	1	1	1.01	1.29
hsa-miR-2113	MIMAT0009206	Endogenous1	miRNA	66.67	1.2	1	1.78	19.35	1	1	1.29	1.21	1.4	1.25	1	1.78	1.2	1	1.01	1.29
hsa-miR-2116-5p	MIMAT0011160	Endogenous1	miRNA	100	59.33	29.4	93.73	33.29	60.37	54.53	67.33	53.4	35.23	29.4	77.65	59.7	66.27	80.8	93.73	33.56
hsa-miR-2117	MIMAT0011162	Endogenous1	miRNA	91.67	2.83	1	5.43	51.58	2.86	2.23	1.29	2.52	4.33	3.12	2.63	5	5.43	1	1.01	2.53
hsa-miR-212-3p	MIMAT0000269	Endogenous1	miRNA	91.67	3.69	1	9.57	63.23	2.86	9.57	2.69	3.73	5.73	1.25	1	3.39	5.43	2.3	3.85	2.53
hsa-miR-214-3p	MIMAT0000271	Endogenous1	miRNA	66.67	1.76	1	4.75	66.01	1	1	1.29	2.52	1.4	3.12	1.7	1	1	4.75	1.01	1.29
hsa-miR-215-5p	MIMAT0000272	Endogenous1	miRNA	66.67	1.66	1	3.98	66.5	1	1	3.98	1.21	1.4	1.86	1	1	1.2	3.93	1.01	1.29
hsa-miR-216a-5p	MIMAT0000273	Endogenous1	miRNA	91.67	2.07	1	5	54.86	2	1.31	2.69	2.52	1.4	3.12	1	5	1.2	1.48	1.83	1.29
hsa-miR-216b-5p	MIMAT0004959	Endogenous1	miRNA	100	37.21	13.03	69.35	52.67	60.37	43.52	13.03	26.75	14.16	18.14	57.28	69.35	50.22	46.46	24.05	23.22
hsa-miR-217	MIMAT0000274	Endogenous1	miRNA	91.67	4.36	1	9.11	58.08	4.58	3.14	3.98	4.94	1.52	3.12	9.11	7.41	1	6.39	5.87	1.29
hsa-miR-218-5p	MIMAT0000275	Endogenous1	miRNA	91.67	4.48	1	17.99	102.99	2	4.98	3.98	1.31	1.4	1.25	1	5	5.43	5.57	17.99	3.82
hsa-miR-219a-1-3p	MIMAT0004567	Endogenous1	miRNA	58.33	1.14	1	1.4	13.33	1	1	1.29	1.21	1.4	1.25	1	1	1.2	1	1.01	1.29
hsa-miR-219a-2-3p	MIMAT0004675	Endogenous1	miRNA	66.67	1.46	1	3.12	50.79	1	1	1.29	1.21	1.4	1.25	1	1	2.89	3.12	1.01	1.29
hsa-miR-219a-5p	MIMAT0000276	Endogenous1	miRNA	91.67	4.65	1	12.11	76.44	8.87	3.14	3.98	1.21	1.4	1.86	1	3.39	8.81	12.11	4.86	5.11
hsa-miR-219b-3p	MIMAT0019748	Endogenous1	miRNA	100	20.9	1.25	44.31	77.09	38.91	22.41	7.86	7.37	5.73	1.25	44.31	37.98	32.47	36.64	6.88	8.99
hsa-miR-22-3p	MIMAT0000077	Endogenous1	miRNA	66.67	1.38	1	3.98	60.56	1.14	1	3.98	1.21	1.4	1.25	1	1	1.2	1	1.01	1.29
hsa-miR-221-3p	MIMAT0000278	Endogenous1	miRNA	58.33	1.48	1	3.14	52.05	1	3.14	1.29	1.21	2.92	1.86	1	1	1	1	1.01	1.29
hsa-miR-221-5p	MIMAT0004568	Endogenous1	miRNA	50	1.12	1	1.4	13.84	1	1	1.29	1.21	1.4	1.25	1	1	1	1	1.01	1.29
hsa-miR-222-3p	MIMAT0000279	Endogenous1	miRNA	83.33	1.62	1	3.56	46.17	2	1	1.29	1.31	1.4	1.25	3.56	1	2.05	2.3	1.01	1.29
hsa-miR-223-3p	MIMAT0000280	Endogenous1	miRNA	83.33	1.76	1	4.06	50.81	2	4.06	2.69	1.21	1.4	1.86	1	1	2.05	1.48	1.01	1.29
hsa-miR-224-5p	MIMAT0000281	Endogenous1	miRNA	75	1.28	1	1.83	20.61	1.14	1	1.29	1.21	1.4	1.25	1.7	1	1.2	1	1.83	1.29
hsa-miR-2278	MIMAT0011778	Endogenous1	miRNA	58.33	1.29	1	2.84	39.42	1	1	1.29	1.21	1.4	1.25	1	1	1.2	1	2.84	1.29
hsa-miR-23a-3p	MIMAT0000078	Endogenous1	miRNA	91.67	2.52	1	6.33	60.41	2	3.14	1.4	3.73	1.4	1.25	6.33	1	2.05	2.3	1.83	3.82
hsa-miR-23b-3p	MIMAT0000418	Endogenous1	miRNA	50	1.27	1	2.84	40.46	1	1	1.29	1.21	1.4	1.25	1	1	1	1	2.84	1.29
hsa-miR-23c	MIMAT0018000	Endogenous1	miRNA	83.33	2.28	1	4.94	69.03	1	2.23	1.29	4.94	1.4	1.25	2.63	1	4.58	4.75	1.01	1.29
hsa-miR-24-3p	MIMAT0000080	Endogenous1	miRNA	58.33	1.39	1	2.89	45.97	1	1	1.29	2.52	1.4	1.25	1	1	2.89	1	1.01	1.29
hsa-miR-25-3p	MIMAT0000081	Endogenous1	miRNA	58.33	1.24	1	2.52	34.49	1.14	1	1.29	2.52	1.4	1.25	1	1	1	1	1.01	1.29
hsa-miR-25-5p	MIMAT0004498	Endogenous1	miRNA	66.67	1.46	1	3.85	54.56	1.14	1.31	1.4	1.21	1.4	1.86	1	1	1	1	3.85	1.29
hsa-miR-2682-5p	MIMAT0013517	Endogenous1	miRNA	58.33	1.73	1	3.12	50.04	1	1	1.29	2.52	2.92	3.12	1	1.78	1	1	2.84	1.29
hsa-miR-26a-5p	MIMAT0000082	Endogenous1	miRNA	100	6.37	1.21	20.01	77.68	5.43	6.81	7.86	1.21	2.92	5.62	1.7	5	9.65	6.39	20.01	3.82
hsa-miR-26b-5p	MIMAT0000083	Endogenous1	miRNA	100	10.71	1.29	27.52	70.53	16.59	11.4	1.29	7.37	1.4	4.37	14.67	27.52	10.5	17.84	7.89	7.7
hsa-miR-27a-3p	MIMAT0000084	Endogenous1	miRNA	58.33	1.19	1	1.78	20.25	1	1	1.29	1.21	1.4	1.25	1	1.78	1	1	1.01	1.29
hsa-miR-27b-3p	MIMAT0000419	Endogenous1	miRNA	100	5.63	1.21	10.48	69.64	8.01	10.48	1.29	1.21	1.4	1.25	7.26	9.83	8.81	8.84	7.89	1.29
hsa-miR-28-3p	MIMAT0004502	Endogenous1	miRNA	100	3.86	1.29	8.87	81.68	8.87	2.23	1.29	1.31	1.4	3.12	7.26	1.78	7.12	8.84	1.83	1.29
hsa-miR-28-5p	MIMAT0000085	Endogenous1	miRNA	91.67	2.33	1	6.87	71.42	2	1.31	2.69	1.31	2.92	6.87	1.7	1.78	1.2	1	3.85	1.29
hsa-miR-296-3p	MIMAT0004679	Endogenous1	miRNA	75	1.26	1	2	22.64	2	1.31	1.29	1.21	1.52	1.25	1	1	1.2	1	1.01	1.29
hsa-miR-296-5p	MIMAT0000690	Endogenous1	miRNA	58.33	1.24	1	2.3	29.99	1	1	1.4	1.21	1.4	1.25	1	1	1	2.3	1.01	1.29
hsa-miR-297	MIMAT0004450	Endogenous1	miRNA	58.33	1.19	1	1.78	20.25	1	1	1.29	1.21	1.4	1.25	1	1.78	1	1	1.01	1.29
hsa-miR-298	MIMAT0004901	Endogenous1	miRNA	50	1.46	1	3.12	47.83	1	1	1.29	1.31	1.4	3.12	1	1	1	1	1.83	2.53
hsa-miR-299-3p	MIMAT0000687	Endogenous1	miRNA	58.33	1.14	1	1.4	13.33	1	1	1.29	1.21	1.4	1.25	1	1	1.2	1	1.01	1.29
hsa-miR-299-5p	MIMAT0002890	Endogenous1	miRNA	91.67	2.16	1	3.39	40.6	2.86	1	2.69	1.21	1.4	3.12	1.7	3.39	2.89	1.48	2.84	1.29
hsa-miR-29a-3p	MIMAT0000086	Endogenous1	miRNA	83.33	3.87	1	8.84	75.16	7.15	1	5.28	1.21	1.52	1.86	1	6.61	4.58	8.84	1.01	6.41
hsa-miR-29b-3p	MIMAT0000100	Endogenous1	miRNA	66.67	1.36	1	3.74	55.98	1.14	1	1.29	1.21	1.4	1.25	1	1	3.74	1	1.01	1.29
hsa-miR-29c-3p	MIMAT0000681	Endogenous1	miRNA	50	1.31	1	2.69	38.42	1	1	2.69	1.21	1.4	1.25	1	1	1	1	1.83	1.29
hsa-miR-300	MIMAT0004903	Endogenous1	miRNA	58.33	1.14	1	1.4	13.33	1	1	1.29	1.21	1.4	1.25	1	1	1.2	1	1.01	1.29
hsa-miR-301a-3p	MIMAT0000688	Endogenous1	miRNA	58.33	1.63	1	3.85	57.84	1	1	1.29	2.52	1.4	1.25	1	1	2.89	1	3.85	1.29
hsa-miR-301a-5p	MIMAT0022696	Endogenous1	miRNA	75	1.72	1	3.85	59.6	1.14	1	1.4	1.31	1.4	1.25	1	1	3.74	2.3	3.85	1.29
hsa-miR-301b-3p	MIMAT0004958	Endogenous1	miRNA	91.67	1.93	1	4.2	61.29	1	1.31	1.4	1.21	1.4	1.25	3.56	4.2	1.2	1.48	3.85	1.29
hsa-miR-301b-5p	MIMAT0032026	Endogenous1	miRNA	66.67	1.39	1	2.92	43.33	1	1.31	1.4	1.21	2.92	1.25	1	1	1	2.3	1.01	1.29
hsa-miR-302a-3p	MIMAT0000684	Endogenous1	miRNA	100	10.4	2.92	25.78	77.84	7.15	6.81	5.28	7.37	2.92	3.12	25.78	20.28	13.04	22.74	3.85	6.41
hsa-miR-302a-5p	MIMAT0000683	Endogenous1	miRNA	100	21.99	4.37	43.61	57.34	29.47	15.07	14.33	14.63	7.14	4.37	41.53	43.61	24.87	32.56	16.98	19.34
hsa-miR-302b-3p	MIMAT0000715	Endogenous1	miRNA	100	39.23	7.86	80.61	60.62	39.77	65.55	7.86	19.48	33.83	15.63	69.32	80.61	30.78	57.09	15.97	34.85
hsa-miR-302c-3p	MIMAT0000717	Endogenous1	miRNA	100	4.03	1.48	8.01	44.11	8.01	4.06	3.98	6.15	2.92	4.37	4.48	2.59	2.89	1.48	4.86	2.53
hsa-miR-302d-3p	MIMAT0000718	Endogenous1	miRNA	100	52.93	36.15	60.98	16.58	50.93	58.2	59.57	60.66	52.09	60.7	60.98	60.5	45.99	39.1	50.31	36.15
hsa-miR-302e	MIMAT0005931	Endogenous1	miRNA	91.67	2.97	1	5.8	56.15	3.72	3.14	5.28	3.73	1.4	1.25	2.63	5.8	4.58	1	1.83	1.29
hsa-miR-302f	MIMAT0005932	Endogenous1	miRNA	100	6.81	1.21	15.74	68.7	15.74	3.14	3.98	1.21	1.4	5.62	11.89	11.43	6.27	11.29	5.87	3.82
hsa-miR-3065-3p	MIMAT0015378	Endogenous1	miRNA	75	1.69	1	3.56	54.22	1	2.23	1.29	1.21	1.4	1.86	3.56	3.39	1	1	1.01	1.29
hsa-miR-3065-5p	MIMAT0015066	Endogenous1	miRNA	50	1.12	1	1.4	13.84	1	1	1.29	1.21	1.4	1.25	1	1	1	1	1.01	1.29
hsa-miR-3074-3p	MIMAT0015027	Endogenous1	miRNA	66.67	1.16	1	1.4	13.07	1	1.31	1.29	1.21	1.4	1.25	1	1	1.2	1	1.01	1.29
hsa-miR-30a-3p	MIMAT0000088	Endogenous1	miRNA	58.33	1.14	1	1.4	13.33	1	1	1.29	1.21	1.4	1.25	1	1	1.2	1	1.01	1.29
hsa-miR-30a-5p	MIMAT0000087	Endogenous1	miRNA	100	7.26	1.29	11.29	39.13	7.15	8.65	1.29	4.94	8.54	8.12	9.11	10.63	7.12	11.29	3.85	6.41
hsa-miR-30b-5p	MIMAT0000420	Endogenous1	miRNA	75	1.59	1	4.37	64.14	1.14	1.31	1.4	1.21	1.4	4.37	1	1	2.89	1	1.01	1.29
hsa-miR-30c-5p	MIMAT0000244	Endogenous1	miRNA	83.33	1.93	1	4.86	59.19	2	1	1.29	1.21	1.4	1.25	2.63	1	2.05	3.12	4.86	1.29
hsa-miR-30d-5p	MIMAT0000245	Endogenous1	miRNA	91.67	1.71	1	2.89	36.54	2	1	1.29	1.21	1.4	1.86	1.7	2.59	2.89	2.3	1.01	1.29
hsa-miR-30e-3p	MIMAT0000693	Endogenous1	miRNA	66.67	1.69	1	4.75	64.09	1	1	1.4	2.52	1.4	1.86	1	1	2.05	4.75	1.01	1.29
hsa-miR-30e-5p	MIMAT0000692	Endogenous1	miRNA	100	36.94	19	59.13	30.81	38.91	22.41	40.18	31.59	35.23	28.15	59.13	49.24	34.16	37.46	19	47.78
hsa-miR-31-5p	MIMAT0000089	Endogenous1	miRNA	50	1.12	1	1.4	13.84	1	1	1.29	1.21	1.4	1.25	1	1	1	1	1.01	1.29
hsa-miR-3127-5p	MIMAT0014990	Endogenous1	miRNA	66.67	1.38	1	3.14	44.2	1	3.14	1.29	1.21	1.52	1.25	1	1.78	1	1	1.01	1.29
hsa-miR-3130-3p	MIMAT0014994	Endogenous1	miRNA	58.33	1.15	1	1.4	13.83	1	1.31	1.29	1.21	1.4	1.25	1	1	1	1	1.01	1.29
hsa-miR-3131	MIMAT0014996	Endogenous1	miRNA	75	1.81	1	4.2	66.69	1	1	1.29	1.21	1.4	3.12	1	4.2	1.2	3.93	1.01	1.29
hsa-miR-3136-5p	MIMAT0015003	Endogenous1	miRNA	100	11.14	1.4	22.7	60.76	10.59	7.73	5.28	8.58	1.4	4.37	18.37	22.7	15.57	17.02	16.98	5.11
hsa-miR-3140-3p	MIMAT0015008	Endogenous1	miRNA	50	1.12	1	1.4	13.84	1	1	1.29	1.21	1.4	1.25	1	1	1	1	1.01	1.29
hsa-miR-3140-5p	MIMAT0019204	Endogenous1	miRNA	50	1.12	1	1.4	13.84	1	1	1.29	1.21	1.4	1.25	1	1	1	1	1.01	1.29
hsa-miR-3144-3p	MIMAT0015015	Endogenous1	miRNA	100	15.75	5.28	41.55	63.63	19.17	15.99	5.28	18.27	8.54	14.38	7.26	17.07	24.02	41.55	5.87	11.58
hsa-miR-3144-5p	MIMAT0015014	Endogenous1	miRNA	100	23.2	12.76	52.33	42.53	20.03	23.33	23.38	20.69	12.76	18.14	21.15	25.91	15.57	21.93	52.33	23.22
hsa-miR-3147	MIMAT0015019	Endogenous1	miRNA	83.33	2.01	1	5.57	64.41	2	2.23	1.29	2.52	2.92	1.25	1	1	2.05	5.57	1.01	1.29
hsa-miR-3150b-3p	MIMAT0018194	Endogenous1	miRNA	58.33	1.31	1	2.52	35.35	1	1.31	1.29	2.52	1.4	1.86	1	1	1	1	1.01	1.29
hsa-miR-3151-5p	MIMAT0015024	Endogenous1	miRNA	66.67	1.57	1	2.89	47.88	1	1	1.29	1.21	1.4	1.25	2.63	1	2.89	1	2.84	1.29
hsa-miR-3158-3p	MIMAT0015032	Endogenous1	miRNA	66.67	1.55	1	3.93	61.97	1	3.14	1.29	1.21	1.4	1.25	1	1	1	3.93	1.01	1.29
hsa-miR-3161	MIMAT0015035	Endogenous1	miRNA	100	22.91	7.14	44.82	45.69	22.6	19.66	18.2	24.32	7.14	10.63	35.97	25.11	23.18	44.82	29.1	14.16
hsa-miR-3164	MIMAT0015038	Endogenous1	miRNA	66.67	1.62	1	4.06	60.04	1	4.06	1.29	1.21	1.4	3.12	1	1	1.2	1	1.83	1.29
hsa-miR-3168	MIMAT0015043	Endogenous1	miRNA	91.67	2.54	1	5.62	58	2	3.14	1.29	2.52	4.33	5.62	1.7	2.59	1	3.93	1.01	1.29
hsa-miR-3179	MIMAT0015056	Endogenous1	miRNA	58.33	1.19	1	1.78	20.25	1	1	1.29	1.21	1.4	1.25	1	1.78	1	1	1.01	1.29
hsa-miR-3180	MIMAT0018178	Endogenous1	miRNA	83.33	1.92	1	3.93	50.33	2.86	1.31	1.29	1.31	1.4	1.86	1	1	2.89	3.93	2.84	1.29
hsa-miR-3180-3p	MIMAT0015058	Endogenous1	miRNA	66.67	1.32	1	2.53	33.68	1	1	1.29	1.31	1.52	1.25	1.7	1	1.2	1	1.01	2.53
hsa-miR-3180-5p	MIMAT0015057	Endogenous1	miRNA	58.33	1.18	1	1.7	18.89	1	1	1.29	1.21	1.4	1.25	1.7	1	1	1	1.01	1.29
hsa-miR-3182	MIMAT0015062	Endogenous1	miRNA	75	1.54	1	2.84	42.89	1	1	1.29	1.21	1.4	1.25	2.63	1	1.2	2.3	2.84	1.29
hsa-miR-3185	MIMAT0015065	Endogenous1	miRNA	50	1.13	1	1.52	15.56	1	1	1.29	1.21	1.52	1.25	1	1	1	1	1.01	1.29
hsa-miR-3190-3p	MIMAT0022839	Endogenous1	miRNA	50	1.13	1	1.52	15.56	1	1	1.29	1.21	1.52	1.25	1	1	1	1	1.01	1.29
hsa-miR-3192-5p	MIMAT0015076	Endogenous1	miRNA	50	1.12	1	1.4	13.84	1	1	1.29	1.21	1.4	1.25	1	1	1	1	1.01	1.29
hsa-miR-3195	MIMAT0015079	Endogenous1	miRNA	50	1.12	1	1.4	13.84	1	1	1.29	1.21	1.4	1.25	1	1	1	1	1.01	1.29
hsa-miR-3196	MIMAT0015080	Endogenous1	miRNA	50	1.22	1	2.53	35.53	1	1	1.29	1.21	1.4	1.25	1	1	1	1	1.01	2.53
hsa-miR-32-5p	MIMAT0000090	Endogenous1	miRNA	100	17.05	3.12	30.42	47.3	14.88	16.91	13.03	25.54	11.35	3.12	30.42	21.89	23.18	24.38	10.92	8.99
hsa-miR-3202	MIMAT0015089	Endogenous1	miRNA	91.67	3.01	1	8.9	78.41	1	4.98	1.4	1.21	1.4	1.25	3.56	2.59	3.74	4.75	8.9	1.29
hsa-miR-320a	MIMAT0000510	Endogenous1	miRNA	58.33	1.21	1	2.05	25.16	1	1	1.29	1.21	1.4	1.25	1	1	2.05	1	1.01	1.29
hsa-miR-320b	MIMAT0005792	Endogenous1	miRNA	50	1.12	1	1.4	13.84	1	1	1.29	1.21	1.4	1.25	1	1	1	1	1.01	1.29
hsa-miR-320c	MIMAT0005793	Endogenous1	miRNA	58.33	1.47	1	4.86	73.47	1	1.31	1.29	1.21	1.4	1.25	1	1	1	1	4.86	1.29
hsa-miR-320d	MIMAT0006764	Endogenous1	miRNA	91.67	1.63	1	3.12	43.56	1.14	1.31	1.29	1.21	1.4	1.25	1.7	2.59	1	3.12	1.01	2.53
hsa-miR-320e	MIMAT0015072	Endogenous1	miRNA	100	19.62	8.54	27	29.76	23.46	27	13.03	12.21	8.54	24.4	21.15	20.28	22.33	16.2	21.02	25.8
hsa-miR-323a-3p	MIMAT0000755	Endogenous1	miRNA	91.67	1.78	1	4.06	52.76	2.86	4.06	1.29	1.21	1.4	1.86	2.63	1	1.2	1.48	1.01	1.29
hsa-miR-323a-5p	MIMAT0004696	Endogenous1	miRNA	58.33	1.15	1	1.4	13.83	1	1.31	1.29	1.21	1.4	1.25	1	1	1	1	1.01	1.29
hsa-miR-323b-3p	MIMAT0015050	Endogenous1	miRNA	75	1.52	1	3.56	48.57	1.14	2.23	1.29	1.21	1.4	1.25	3.56	1	1	1	1.83	1.29
hsa-miR-323b-5p	MIMAT0001630	Endogenous1	miRNA	58.33	1.14	1	1.4	13.33	1	1	1.29	1.21	1.4	1.25	1	1	1.2	1	1.01	1.29
hsa-miR-324-3p	MIMAT0000762	Endogenous1	miRNA	75	1.73	1	2.84	40.07	1	2.23	2.69	1.21	1.4	1.86	1.7	2.59	1	1	2.84	1.29
hsa-miR-324-5p	MIMAT0000761	Endogenous1	miRNA	50	1.35	1	3.12	45.43	1	1	1.29	1.21	1.4	3.12	1	1	1	1	1.83	1.29
hsa-miR-325	MIMAT0000771	Endogenous1	miRNA	100	2.4	1.2	4.48	48.83	2.86	1.31	3.98	3.73	1.4	1.86	4.48	1.78	1.2	3.12	1.83	1.29
hsa-miR-326	MIMAT0000756	Endogenous1	miRNA	50	1.12	1	1.4	13.84	1	1	1.29	1.21	1.4	1.25	1	1	1	1	1.01	1.29
hsa-miR-328-3p	MIMAT0000752	Endogenous1	miRNA	50	1.12	1	1.4	13.84	1	1	1.29	1.21	1.4	1.25	1	1	1	1	1.01	1.29
hsa-miR-328-5p	MIMAT0026486	Endogenous1	miRNA	50	1.12	1	1.4	13.84	1	1	1.29	1.21	1.4	1.25	1	1	1	1	1.01	1.29
hsa-miR-329-3p	MIMAT0001629	Endogenous1	miRNA	58.33	1.22	1	2.23	28.55	1	2.23	1.29	1.21	1.4	1.25	1	1	1	1	1.01	1.29
hsa-miR-329-5p	MIMAT0026555	Endogenous1	miRNA	75	1.52	1	2.89	37.99	1	2.23	1.29	1.21	1.4	1.25	1	1.78	2.89	1	1.83	1.29
hsa-miR-330-3p	MIMAT0000751	Endogenous1	miRNA	75	1.73	1	4.37	66.44	1.14	1	1.29	3.73	1.4	4.37	1	1	1.2	2.3	1.01	1.29
hsa-miR-330-5p	MIMAT0004693	Endogenous1	miRNA	75	1.58	1	4.75	66.33	2	1	1.29	1.21	1.4	1.25	1.7	1	1	4.75	1.01	1.29
hsa-miR-331-3p	MIMAT0000760	Endogenous1	miRNA	66.67	1.39	1	2.59	40.9	1	1	1.29	1.31	1.52	1.25	1	2.59	1.2	1	1.01	2.53
hsa-miR-331-5p	MIMAT0004700	Endogenous1	miRNA	58.33	1.14	1	1.4	13.33	1	1	1.29	1.21	1.4	1.25	1	1	1.2	1	1.01	1.29
hsa-miR-335-5p	MIMAT0000765	Endogenous1	miRNA	50	1.12	1	1.4	13.84	1	1	1.29	1.21	1.4	1.25	1	1	1	1	1.01	1.29
hsa-miR-337-3p	MIMAT0000754	Endogenous1	miRNA	100	8.05	1.4	18.37	71.25	4.58	9.57	11.74	3.73	1.4	4.37	18.37	17.87	6.27	11.29	4.86	2.53
hsa-miR-337-5p	MIMAT0004695	Endogenous1	miRNA	50	1.18	1	1.86	22.59	1	1	1.29	1.31	1.4	1.86	1	1	1	1	1.01	1.29
hsa-miR-338-5p	MIMAT0004701	Endogenous1	miRNA	50	1.25	1	2.69	38.51	1	1	2.69	1.31	1.4	1.25	1	1	1	1	1.01	1.29
hsa-miR-339-3p	MIMAT0004702	Endogenous1	miRNA	58.33	1.21	1	1.86	22.41	1	1	1.29	1.21	1.4	1.86	1	1	1	1.48	1.01	1.29
hsa-miR-339-5p	MIMAT0000764	Endogenous1	miRNA	91.67	2.29	1	5.62	62.75	4.58	1.31	2.69	2.52	1.4	5.62	1.7	1	1.2	2.3	1.83	1.29
hsa-miR-33a-5p	MIMAT0000091	Endogenous1	miRNA	50	1.12	1	1.4	13.84	1	1	1.29	1.21	1.4	1.25	1	1	1	1	1.01	1.29
hsa-miR-33b-5p	MIMAT0003301	Endogenous1	miRNA	100	6.01	1.25	17.07	77.9	11.44	4.98	1.29	4.94	1.4	1.25	6.33	17.07	2.05	8.02	6.88	6.41
hsa-miR-340-5p	MIMAT0004692	Endogenous1	miRNA	91.67	2.53	1	4.58	51.77	4.58	2.23	1.4	1.31	1.4	1.25	2.63	4.2	1	3.93	3.85	2.53
hsa-miR-342-3p	MIMAT0000753	Endogenous1	miRNA	58.33	1.17	1	1.48	15.86	1	1	1.29	1.31	1.4	1.25	1	1	1	1.48	1.01	1.29
hsa-miR-342-5p	MIMAT0004694	Endogenous1	miRNA	58.33	1.22	1	1.83	20.54	1	1	1.4	1.21	1.4	1.25	1	1	1.2	1	1.83	1.29
hsa-miR-345-3p	MIMAT0022698	Endogenous1	miRNA	66.67	1.23	1	1.7	19.16	1	1	1.4	1.21	1.4	1.25	1.7	1	1	1.48	1.01	1.29
hsa-miR-345-5p	MIMAT0000772	Endogenous1	miRNA	58.33	1.38	1	3.82	57.2	1	1	1.4	1.21	1.4	1.25	1	1	1	1.48	1.01	3.82
hsa-miR-346	MIMAT0000773	Endogenous1	miRNA	50	1.14	1	1.52	15.99	1	1	1.29	1.31	1.52	1.25	1	1	1	1	1.01	1.29
hsa-miR-34a-5p	MIMAT0000255	Endogenous1	miRNA	58.33	1.25	1	1.86	24.84	1.14	1	1.29	1.21	1.4	1.86	1	1	1	1	1.83	1.29
hsa-miR-34b-3p	MIMAT0004676	Endogenous1	miRNA	75	1.63	1	5.28	74.02	1.14	2.23	5.28	1.21	1.4	1.25	1.7	1	1	1	1.01	1.29
hsa-miR-34c-3p	MIMAT0004677	Endogenous1	miRNA	75	1.41	1	2.86	40.57	2.86	2.23	1.29	1.21	1.52	1.25	1	1	1.2	1	1.01	1.29
hsa-miR-34c-5p	MIMAT0000686	Endogenous1	miRNA	100	4.29	1.21	14.02	100.29	14.02	2.23	1.29	1.21	1.4	1.25	5.41	11.43	4.58	5.57	1.83	1.29
hsa-miR-3605-3p	MIMAT0017982	Endogenous1	miRNA	75	1.46	1	4.48	65.79	1	1.31	1.4	1.21	1.4	1.25	4.48	1	1.2	1	1.01	1.29
hsa-miR-3605-5p	MIMAT0017981	Endogenous1	miRNA	58.33	1.45	1	3.12	50.36	1	1	1.29	1.21	1.4	1.25	1	1	1	3.12	2.84	1.29
hsa-miR-361-3p	MIMAT0004682	Endogenous1	miRNA	58.33	1.21	1	2.05	25.16	1	1	1.29	1.21	1.4	1.25	1	1	2.05	1	1.01	1.29
hsa-miR-361-5p	MIMAT0000703	Endogenous1	miRNA	58.33	1.29	1	2.89	41.4	1	1	1.29	1.21	1.52	1.25	1	1	2.89	1	1.01	1.29
hsa-miR-3613-3p	MIMAT0017991	Endogenous1	miRNA	91.67	1.67	1	2.92	38.62	1.14	2.23	1.29	1.21	2.92	1.86	1	2.59	2.05	1.48	1.01	1.29
hsa-miR-3613-5p	MIMAT0017990	Endogenous1	miRNA	66.67	1.4	1	2.84	38.35	2	1	1.29	1.21	1.4	1.25	1	1	1	1.48	2.84	1.29
hsa-miR-3614-3p	MIMAT0017993	Endogenous1	miRNA	83.33	1.7	1	4.58	56.82	4.58	1	1.29	1.21	1.4	1.25	1.7	1.78	2.05	1	1.83	1.29
hsa-miR-3614-5p	MIMAT0017992	Endogenous1	miRNA	66.67	1.36	1	3.56	52.01	1	1.31	1.29	1.21	1.4	1.25	3.56	1	1	1	1.01	1.29
hsa-miR-3615	MIMAT0017994	Endogenous1	miRNA	58.33	1.71	1	4.58	69.43	1	1	1.29	3.73	1.52	1.25	1	1	4.58	1	1.83	1.29
hsa-miR-362-3p	MIMAT0004683	Endogenous1	miRNA	50	1.12	1	1.4	13.84	1	1	1.29	1.21	1.4	1.25	1	1	1	1	1.01	1.29
hsa-miR-362-5p	MIMAT0000705	Endogenous1	miRNA	66.67	1.39	1	2.86	42.49	2.86	1	1.29	1.21	1.4	1.25	1	1	1	2.3	1.01	1.29
hsa-miR-363-3p	MIMAT0000707	Endogenous1	miRNA	66.67	1.39	1	3.93	58.54	1	1.31	1.29	1.21	1.4	1.25	1	1	1	3.93	1.01	1.29
hsa-miR-363-5p	MIMAT0003385	Endogenous1	miRNA	91.67	2.26	1	4.58	52.75	4.58	4.06	1.4	1.21	2.92	1.86	2.63	1	2.89	2.3	1.01	1.29
hsa-miR-365a-3p+hsa-miR-365b-3p	MIMAT0000710	Endogenous1	miRNA	75	1.46	1	2.63	40.44	1	1	1.29	1.21	1.4	1.86	2.63	2.59	1.2	1	1.01	1.29
hsa-miR-365b-5p	MIMAT0022833	Endogenous1	miRNA	50	1.12	1	1.4	13.84	1	1	1.29	1.21	1.4	1.25	1	1	1	1	1.01	1.29
hsa-miR-367-3p	MIMAT0000719	Endogenous1	miRNA	100	22.1	3.85	44.82	78.01	33.76	37.1	5.28	8.58	4.33	6.87	43.38	40.39	29.09	44.82	3.85	7.7
hsa-miR-369-3p	MIMAT0000721	Endogenous1	miRNA	75	1.72	1	3.98	52.69	2	2.23	3.98	1.21	1.4	1.25	1	1	1	1.48	2.84	1.29
hsa-miR-369-5p	MIMAT0001621	Endogenous1	miRNA	50	1.12	1	1.4	13.84	1	1	1.29	1.21	1.4	1.25	1	1	1	1	1.01	1.29
hsa-miR-3690	MIMAT0018119	Endogenous1	miRNA	58.33	1.39	1	4.2	64.6	1	1	1.29	1.21	1.4	1.25	1	4.2	1	1	1.01	1.29
hsa-miR-370-3p	MIMAT0000722	Endogenous1	miRNA	58.33	1.35	1	2.89	40.42	1	1	1.29	1.21	1.4	1.25	1	1	2.89	1	1.83	1.29
hsa-miR-370-5p	MIMAT0026483	Endogenous1	miRNA	75	1.43	1	2.3	31.9	1	2.23	1.29	1.21	1.52	1.25	1	1	1.2	2.3	1.83	1.29
hsa-miR-371a-5p	MIMAT0004687	Endogenous1	miRNA	91.67	1.91	1	3.39	41.56	2	1.31	1.4	1.21	1.4	3.12	2.63	3.39	1	2.3	1.83	1.29
hsa-miR-371b-5p	MIMAT0019892	Endogenous1	miRNA	83.33	1.69	1	3.98	59.24	1.14	1.31	3.98	1.21	1.4	1.25	1	3.39	1	2.3	1.01	1.29
hsa-miR-372-3p	MIMAT0000724	Endogenous1	miRNA	75	2.39	1	6.41	76.65	2.86	1	2.69	1.31	1.4	5.62	1	1	2.05	2.3	1.01	6.41
hsa-miR-373-3p	MIMAT0000726	Endogenous1	miRNA	66.67	1.55	1	3.12	47.11	2	1	1.4	1.21	1.52	3.12	1	1	1.2	1	2.84	1.29
hsa-miR-374a-3p	MIMAT0004688	Endogenous1	miRNA	66.67	1.84	1	3.74	52.35	1	1	1.29	2.52	1.52	3.12	1	1.78	3.74	1	2.84	1.29
hsa-miR-374a-5p	MIMAT0000727	Endogenous1	miRNA	100	27.71	1.29	53.62	65.14	48.35	53.62	1.29	15.84	25.4	9.37	48.01	40.39	23.18	26.83	2.84	37.44
hsa-miR-374b-5p	MIMAT0004955	Endogenous1	miRNA	100	9.51	1.83	19.48	59.39	16.59	8.65	7.86	9.79	2.92	4.37	15.6	19.48	4.58	12.11	1.83	10.29
hsa-miR-374c-5p	MIMAT0018443	Endogenous1	miRNA	66.67	1.47	1	3.39	48.59	1	2.23	1.29	1.21	1.4	1.86	1	3.39	1	1	1.01	1.29
hsa-miR-375	MIMAT0000728	Endogenous1	miRNA	50	1.22	1	2.53	35.53	1	1	1.29	1.21	1.4	1.25	1	1	1	1	1.01	2.53
hsa-miR-376a-2-5p	MIMAT0022928	Endogenous1	miRNA	100	5.22	1.29	8.87	43.8	8.87	4.06	3.98	4.94	2.92	4.37	7.26	6.61	4.58	8.84	4.86	1.29
hsa-miR-376a-3p	MIMAT0000729	Endogenous1	miRNA	100	17.62	1.25	36.34	62.21	36.34	16.91	13.03	13.42	7.14	1.25	23.01	18.67	28.25	33.37	14.96	5.11
hsa-miR-376b-3p	MIMAT0002172	Endogenous1	miRNA	50	1.13	1	1.4	14.4	1	1	1.29	1.31	1.4	1.25	1	1	1	1	1.01	1.29
hsa-miR-376c-3p	MIMAT0000720	Endogenous1	miRNA	100	3.24	1.01	6.15	57.7	3.72	5.9	3.98	6.15	1.4	1.86	1.7	5	4.58	2.3	1.01	1.29
hsa-miR-376c-5p	MIMAT0022861	Endogenous1	miRNA	50	1.19	1	1.83	21.16	1	1	1.29	1.21	1.4	1.25	1	1	1	1	1.83	1.29
hsa-miR-377-3p	MIMAT0000730	Endogenous1	miRNA	66.67	1.35	1	2.84	37.18	1	1.31	1.4	1.21	1.4	1.25	1	1	1	1.48	2.84	1.29
hsa-miR-378b	MIMAT0014999	Endogenous1	miRNA	66.67	1.27	1	1.86	23.31	1	1	1.29	1.21	1.4	1.86	1.7	1	1	1.48	1.01	1.29
hsa-miR-378c	MIMAT0016847	Endogenous1	miRNA	58.33	1.14	1	1.4	13.33	1	1	1.29	1.21	1.4	1.25	1	1	1.2	1	1.01	1.29
hsa-miR-378d	MIMAT0018926	Endogenous1	miRNA	91.67	1.48	1	2.23	25.7	2	2.23	1.4	1.21	1.4	1.25	1.7	1.78	1	1.48	1.01	1.29
hsa-miR-378e	MIMAT0018927	Endogenous1	miRNA	100	40.56	28.84	60.41	23.72	35.48	28.84	45.35	47.34	31.02	44.43	30.42	39.59	32.47	51.36	60.41	40.03
hsa-miR-378f	MIMAT0018932	Endogenous1	miRNA	100	7.76	1.01	19.48	64.08	8.01	11.4	5.28	3.73	4.33	3.12	8.19	19.48	8.81	12.11	1.01	7.7
hsa-miR-378g	MIMAT0018937	Endogenous1	miRNA	66.67	1.35	1	2.53	33.03	1.14	1	1.4	1.21	1.4	1.25	1	1	1	1.48	1.83	2.53
hsa-miR-378h	MIMAT0018984	Endogenous1	miRNA	100	13.81	4.86	23.01	41.99	12.3	18.74	14.33	9.79	7.14	18.14	23.01	13.04	11.34	22.74	4.86	10.29
hsa-miR-378i	MIMAT0019074	Endogenous1	miRNA	100	3.22	1.21	7.26	61.79	2	3.14	1.29	1.21	1.52	3.12	7.26	1.78	6.27	3.12	2.84	5.11
hsa-miR-379-5p	MIMAT0000733	Endogenous1	miRNA	100	13.3	8.58	19.39	28.42	14.02	11.4	18.2	8.58	11.35	19.39	10.97	10.63	13.04	8.84	19	14.16
hsa-miR-380-3p	MIMAT0000735	Endogenous1	miRNA	58.33	1.22	1	2.23	28.55	1	2.23	1.29	1.21	1.4	1.25	1	1	1	1	1.01	1.29
hsa-miR-381-3p	MIMAT0000736	Endogenous1	miRNA	83.33	2.91	1	7.37	72.53	2	1.31	1.29	7.37	1.4	4.37	1	1.78	3.74	1	5.87	3.82
hsa-miR-381-5p	MIMAT0022862	Endogenous1	miRNA	66.67	1.4	1	3.14	44.99	1	3.14	1.29	1.21	1.52	1.25	1	1	2.05	1	1.01	1.29
hsa-miR-382-3p	MIMAT0022697	Endogenous1	miRNA	83.33	2.44	1	7.26	90.7	1	1	2.69	1.21	1.4	1.25	7.26	1.78	2.05	1.48	6.88	1.29
hsa-miR-382-5p	MIMAT0000737	Endogenous1	miRNA	58.33	2.29	1	5.87	79.93	1	1	1.29	3.73	2.92	5.62	1	1.78	1	1	5.87	1.29
hsa-miR-383-5p	MIMAT0000738	Endogenous1	miRNA	58.33	1.19	1	1.7	19.01	1	1	1.29	1.31	1.4	1.25	1.7	1	1	1	1.01	1.29
hsa-miR-384	MIMAT0001075	Endogenous1	miRNA	50	1.12	1	1.4	13.84	1	1	1.29	1.21	1.4	1.25	1	1	1	1	1.01	1.29
hsa-miR-3916	MIMAT0018190	Endogenous1	miRNA	58.33	1.2	1	1.78	20.32	1	1	1.29	1.31	1.4	1.25	1	1.78	1	1	1.01	1.29
hsa-miR-3918	MIMAT0018192	Endogenous1	miRNA	58.33	1.14	1	1.4	13.33	1	1	1.29	1.21	1.4	1.25	1	1	1.2	1	1.01	1.29
hsa-miR-3928-3p	MIMAT0018205	Endogenous1	miRNA	83.33	1.98	1	3.98	56.84	1.14	1.31	3.98	3.73	2.92	1.25	1	1	1.2	3.12	1.83	1.29
hsa-miR-3934-5p	MIMAT0018349	Endogenous1	miRNA	83.33	2.02	1	3.74	47.39	2.86	1	1.29	1.21	1.4	1.86	1	2.59	3.74	3.12	2.84	1.29
hsa-miR-409-3p	MIMAT0001639	Endogenous1	miRNA	50	1.12	1	1.4	13.84	1	1	1.29	1.21	1.4	1.25	1	1	1	1	1.01	1.29
hsa-miR-409-5p	MIMAT0001638	Endogenous1	miRNA	50	1.12	1	1.4	13.84	1	1	1.29	1.21	1.4	1.25	1	1	1	1	1.01	1.29
hsa-miR-410-3p	MIMAT0002171	Endogenous1	miRNA	91.67	3.54	1	9.02	71.12	2	1	3.98	1.31	1.4	4.37	4.48	9.02	5.43	6.39	1.83	1.29
hsa-miR-411-5p	MIMAT0003329	Endogenous1	miRNA	100	13.13	1.83	26.83	50.25	12.3	15.07	19.5	6.15	9.95	14.38	13.74	18.67	8.81	26.83	1.83	10.29
hsa-miR-412-3p	MIMAT0002170	Endogenous1	miRNA	50	1.12	1	1.4	13.84	1	1	1.29	1.21	1.4	1.25	1	1	1	1	1.01	1.29
hsa-miR-421	MIMAT0003339	Endogenous1	miRNA	66.67	1.31	1	2.23	31.05	2	2.23	1.29	1.21	1.4	1.25	1	1	1	1	1.01	1.29
hsa-miR-422a	MIMAT0001339	Endogenous1	miRNA	58.33	1.14	1	1.4	13.33	1	1	1.29	1.21	1.4	1.25	1	1	1.2	1	1.01	1.29
hsa-miR-423-3p	MIMAT0001340	Endogenous1	miRNA	75	1.53	1	2.92	40.77	2	2.23	1.4	1.21	2.92	1.25	1	1	2.05	1	1.01	1.29
hsa-miR-423-5p	MIMAT0004748	Endogenous1	miRNA	83.33	2.68	1	7.37	76.41	3.72	1.31	1.29	7.37	1.52	3.12	4.48	1	1.2	1	4.86	1.29
hsa-miR-424-5p	MIMAT0001341	Endogenous1	miRNA	83.33	1.84	1	3.12	43.69	2	1.31	1.29	1.31	1.4	3.12	1	2.59	2.89	1	2.84	1.29
hsa-miR-425-5p	MIMAT0003393	Endogenous1	miRNA	50	1.12	1	1.4	13.84	1	1	1.29	1.21	1.4	1.25	1	1	1	1	1.01	1.29
hsa-miR-4284	MIMAT0016915	Endogenous1	miRNA	75	1.76	1	4.48	71.58	2	1.31	1.29	1.21	4.33	1.25	4.48	1	1	1	1.01	1.29
hsa-miR-4286	MIMAT0016916	Endogenous1	miRNA	58.33	1.42	1	3.82	57.28	2	1	1.29	1.21	1.4	1.25	1	1	1	1	1.01	3.82
hsa-miR-429	MIMAT0001536	Endogenous1	miRNA	83.33	1.9	1	6.33	78.1	2	1.31	1.4	2.52	1.4	1.25	6.33	1	1	2.3	1.01	1.29
hsa-miR-431-5p	MIMAT0001625	Endogenous1	miRNA	66.67	1.26	1	1.86	24.01	1	1	1.29	1.21	1.4	1.86	1	1.78	1.2	1	1.01	1.29
hsa-miR-432-5p	MIMAT0002814	Endogenous1	miRNA	75	2.25	1	7.96	94.5	1	4.98	1.29	1.21	1.4	1.86	1.7	1	7.96	1	1.01	2.53
hsa-miR-433-3p	MIMAT0001627	Endogenous1	miRNA	58.33	1.14	1	1.4	13.79	1.14	1	1.29	1.31	1.4	1.25	1	1	1	1	1.01	1.29
hsa-miR-433-5p	MIMAT0026554	Endogenous1	miRNA	66.67	1.74	1	4.94	67.37	2	1	1.4	4.94	2.92	1.25	1	1	2.05	1	1.01	1.29
hsa-miR-4421	MIMAT0018934	Endogenous1	miRNA	75	1.98	1	7.41	96.29	1.14	1	3.98	1.21	1.4	1.25	1	7.41	2.05	1	1.01	1.29
hsa-miR-4425	MIMAT0018940	Endogenous1	miRNA	66.67	1.5	1	3.12	49.44	1	1	1.29	1.21	1.4	3.12	1	1.78	2.89	1	1.01	1.29
hsa-miR-4431	MIMAT0018947	Endogenous1	miRNA	66.67	1.36	1	2.69	35.55	1	1	2.69	1.21	1.4	1.25	1	1	1.2	1.48	1.83	1.29
hsa-miR-4435	MIMAT0018951	Endogenous1	miRNA	58.33	1.17	1	1.52	16.05	1	1	1.4	1.31	1.52	1.25	1	1	1.2	1	1.01	1.29
hsa-miR-4443	MIMAT0018961	Endogenous1	miRNA	100	4.57	1.21	9.91	55.67	6.29	7.73	2.69	1.21	4.33	3.12	2.63	3.39	4.58	6.39	9.91	2.53
hsa-miR-4448	MIMAT0018967	Endogenous1	miRNA	66.67	1.2	1	1.78	19.35	1	1	1.29	1.21	1.4	1.25	1	1.78	1.2	1	1.01	1.29
hsa-miR-4451	MIMAT0018973	Endogenous1	miRNA	83.33	2.81	1	5.87	62.61	5.43	1	2.69	2.52	1.4	1.25	3.56	1	2.89	4.75	5.87	1.29
hsa-miR-4454+hsa-miR-7975	MIMAT0018976	Endogenous1	miRNA	83.33	23.43	1	71.57	119	56.08	10.48	2.69	71.57	42.26	1.25	24.86	1	1	3.12	1.01	65.89
hsa-miR-4455	MIMAT0018977	Endogenous1	miRNA	100	74.75	35.66	160.39	44.43	111.02	63.71	63.45	58.24	45.07	35.66	72.09	80.61	73.03	80.8	160.39	52.96
hsa-miR-4458	MIMAT0018980	Endogenous1	miRNA	66.67	1.29	1	2.23	28.53	1	2.23	1.4	1.21	1.4	1.25	1.7	1	1	1	1.01	1.29
hsa-miR-4461	MIMAT0018983	Endogenous1	miRNA	50	1.17	1	1.86	22.51	1	1	1.29	1.21	1.4	1.86	1	1	1	1	1.01	1.29
hsa-miR-448	MIMAT0001532	Endogenous1	miRNA	100	22.76	7.89	39.59	48.76	34.62	34.34	9.15	13.42	16.97	10.63	26.71	39.59	27.4	31.74	7.89	20.63
hsa-miR-4485-3p	MIMAT0019019	Endogenous1	miRNA	50	1.12	1	1.4	13.84	1	1	1.29	1.21	1.4	1.25	1	1	1	1	1.01	1.29
hsa-miR-4488	MIMAT0019022	Endogenous1	miRNA	75	1.98	1	5.9	87.85	2	5.9	1.29	1.21	1.4	1.25	5.41	1	1	1	1.01	1.29
hsa-miR-449a	MIMAT0001541	Endogenous1	miRNA	50	1.12	1	1.4	13.84	1	1	1.29	1.21	1.4	1.25	1	1	1	1	1.01	1.29
hsa-miR-449b-5p	MIMAT0003327	Endogenous1	miRNA	58.33	1.43	1	3.93	57.46	1	1	1.29	1.21	1.4	1.25	1	1	1	3.93	1.83	1.29
hsa-miR-449c-5p	MIMAT0010251	Endogenous1	miRNA	50	1.29	1	2.69	39.76	1	1	2.69	1.21	1.4	1.86	1	1	1	1	1.01	1.29
hsa-miR-450a-1-3p	MIMAT0022700	Endogenous1	miRNA	100	3.17	1.25	8.01	80.3	8.01	7.73	1.29	1.31	1.4	1.25	5.41	4.2	2.05	2.3	1.83	1.29
hsa-miR-450a-2-3p	MIMAT0031074	Endogenous1	miRNA	50	1.48	1	4.94	75.53	1	1	1.29	4.94	1.4	1.86	1	1	1	1	1.01	1.29
hsa-miR-450a-5p	MIMAT0001545	Endogenous1	miRNA	91.67	2.16	1	4.06	49.37	1	4.06	1.29	1.31	1.52	3.12	1.7	1.78	2.05	3.93	2.84	1.29
hsa-miR-450b-3p	MIMAT0004910	Endogenous1	miRNA	83.33	2.39	1	4.86	59.75	2	1.31	1.29	1.31	1.4	4.37	1	2.59	3.74	1	4.86	3.82
hsa-miR-450b-5p	MIMAT0004909	Endogenous1	miRNA	100	21.39	2.69	78.4	96.52	78.4	21.5	2.69	11	5.73	6.87	30.42	31.54	20.64	26.01	3.85	18.04
hsa-miR-4516	MIMAT0019053	Endogenous1	miRNA	83.33	2.23	1	6.15	71.41	1.14	4.06	1.29	6.15	1.52	3.12	1	1	2.89	2.3	1.01	1.29
hsa-miR-451a	MIMAT0001631	Endogenous1	miRNA	100	3.28	1.25	7.89	74.62	2.86	1.31	1.29	1.31	1.4	1.25	7.26	5	3.74	4.75	7.89	1.29
hsa-miR-452-5p	MIMAT0001635	Endogenous1	miRNA	75	1.6	1	3.74	62.62	3.72	1.31	1.29	1.21	1.4	1.25	1	1	3.74	1	1.01	1.29
hsa-miR-4521	MIMAT0019058	Endogenous1	miRNA	100	5.42	1.21	10.5	53.97	3.72	4.98	7.86	1.21	4.33	1.86	3.56	6.61	10.5	9.66	6.88	3.82
hsa-miR-4524a-5p	MIMAT0019062	Endogenous1	miRNA	66.67	1.37	1	3.14	44.78	1	3.14	1.29	1.21	1.4	1.86	1	1	1.2	1	1.01	1.29
hsa-miR-4531	MIMAT0019070	Endogenous1	miRNA	100	92.85	25.65	158.63	48.07	117.03	103.17	73.8	76.41	29.61	25.65	129.52	158.63	111.06	154.4	89.69	45.2
hsa-miR-4532	MIMAT0019071	Endogenous1	miRNA	50	1.13	1	1.52	15.56	1	1	1.29	1.21	1.52	1.25	1	1	1	1	1.01	1.29
hsa-miR-4536-3p	MIMAT0020959	Endogenous1	miRNA	100	24.79	5.62	51.36	66.9	44.92	26.09	7.86	8.58	5.73	5.62	32.27	33.15	17.26	51.36	45.26	19.34
hsa-miR-4536-5p	MIMAT0019078	Endogenous1	miRNA	100	213.98	101.26	312.27	36.32	296.43	188.51	173.35	127.29	101.26	119.53	304.57	312.27	232.75	279.51	269.46	162.87
hsa-miR-454-3p	MIMAT0003885	Endogenous1	miRNA	100	3.82	1.25	8.02	52.38	6.29	3.14	1.4	4.94	2.92	1.25	5.41	3.39	3.74	8.02	2.84	2.53
hsa-miR-455-3p	MIMAT0004784	Endogenous1	miRNA	50	1.12	1	1.4	13.84	1	1	1.29	1.21	1.4	1.25	1	1	1	1	1.01	1.29
hsa-miR-455-5p	MIMAT0003150	Endogenous1	miRNA	58.33	1.28	1	2.89	41.43	1	1	1.29	1.21	1.4	1.25	1	1	2.89	1	1.01	1.29
hsa-miR-4647	MIMAT0019709	Endogenous1	miRNA	50	1.19	1	1.86	22.9	1	1	1.4	1.31	1.4	1.86	1	1	1	1	1.01	1.29
hsa-miR-4707-3p	MIMAT0019808	Endogenous1	miRNA	83.33	1.3	1	2.23	25.4	1.14	2.23	1.29	1.31	1.4	1.25	1	1	1.2	1.48	1.01	1.29
hsa-miR-4707-5p	MIMAT0019807	Endogenous1	miRNA	58.33	1.41	1	2.92	49.3	1.14	1	1.29	1.21	2.92	1.25	1	1	1	1	2.84	1.29
hsa-miR-4741	MIMAT0019871	Endogenous1	miRNA	58.33	1.45	1	3.39	47.36	1	1	1.4	1.21	1.4	1.86	1	3.39	1	1	1.83	1.29
hsa-miR-4755-5p	MIMAT0019895	Endogenous1	miRNA	100	6.48	1.4	11.93	54.66	2.86	4.06	1.4	8.58	1.4	5.62	6.33	9.02	9.65	10.48	11.93	6.41
hsa-miR-4787-3p	MIMAT0019957	Endogenous1	miRNA	50	1.12	1	1.4	13.84	1	1	1.29	1.21	1.4	1.25	1	1	1	1	1.01	1.29
hsa-miR-4787-5p	MIMAT0019956	Endogenous1	miRNA	91.67	1.72	1	3.12	38.92	1	2.23	1.29	1.31	1.4	3.12	1.7	1.78	1.2	1.48	2.84	1.29
hsa-miR-4792	MIMAT0019964	Endogenous1	miRNA	50	1.13	1	1.4	14.86	1	1	1.4	1.21	1.4	1.25	1	1	1	1	1.01	1.29
hsa-miR-483-3p	MIMAT0002173	Endogenous1	miRNA	83.33	4.2	1	9.66	78.98	3.72	1	1.29	2.52	1.4	1.25	1	6.61	7.96	9.66	8.9	5.11
hsa-miR-483-5p	MIMAT0004761	Endogenous1	miRNA	75	1.37	1	2.63	36.18	1.14	1	1.4	1.21	1.4	1.25	2.63	1	2.05	1	1.01	1.29
hsa-miR-484	MIMAT0002174	Endogenous1	miRNA	75	1.64	1	3.12	48.49	1.14	1	1.4	2.52	2.92	1.25	1	1	2.05	3.12	1.01	1.29
hsa-miR-485-3p	MIMAT0002176	Endogenous1	miRNA	83.33	1.92	1	5.9	74.41	1.14	5.9	1.29	1.21	1.4	3.12	1	2.59	2.05	1	1.01	1.29
hsa-miR-485-5p	MIMAT0002175	Endogenous1	miRNA	50	1.12	1	1.4	13.84	1	1	1.29	1.21	1.4	1.25	1	1	1	1	1.01	1.29
hsa-miR-486-3p	MIMAT0004762	Endogenous1	miRNA	75	1.27	1	2	22.38	2	1.31	1.29	1.21	1.4	1.25	1	1	1	1.48	1.01	1.29
hsa-miR-487a-3p	MIMAT0002178	Endogenous1	miRNA	100	22.82	5.28	56.94	60.17	56.94	23.33	5.28	15.84	12.76	16.89	28.56	26.72	28.25	31.74	6.88	20.63
hsa-miR-487b-3p	MIMAT0003180	Endogenous1	miRNA	50	1.12	1	1.4	13.84	1	1	1.29	1.21	1.4	1.25	1	1	1	1	1.01	1.29
hsa-miR-487b-5p	MIMAT0026614	Endogenous1	miRNA	58.33	1.37	1	3.93	60.2	1	1	1.29	1.21	1.4	1.25	1	1	1	3.93	1.01	1.29
hsa-miR-488-3p	MIMAT0004763	Endogenous1	miRNA	66.67	1.7	1	5.43	76.26	5.43	1	1.29	1.21	1.4	1.86	1	1	2.89	1	1.01	1.29
hsa-miR-489-3p	MIMAT0002805	Endogenous1	miRNA	58.33	1.45	1	3.14	50.65	1	3.14	1.29	1.21	1.4	1.25	1	1	1	1	2.84	1.29
hsa-miR-490-3p	MIMAT0002806	Endogenous1	miRNA	91.67	1.86	1	3.14	41.8	2.86	3.14	1.29	1.21	1.52	1.25	2.63	1.78	1	1.48	2.84	1.29
hsa-miR-490-5p	MIMAT0004764	Endogenous1	miRNA	50	1.12	1	1.4	13.84	1	1	1.29	1.21	1.4	1.25	1	1	1	1	1.01	1.29
hsa-miR-491-3p	MIMAT0004765	Endogenous1	miRNA	100	4.15	1.21	16.59	109.09	16.59	1.31	1.29	1.21	2.92	1.25	4.48	8.22	6.27	3.12	1.83	1.29
hsa-miR-491-5p	MIMAT0002807	Endogenous1	miRNA	50	1.12	1	1.4	13.84	1	1	1.29	1.21	1.4	1.25	1	1	1	1	1.01	1.29
hsa-miR-492	MIMAT0002812	Endogenous1	miRNA	58.33	1.22	1	2.23	28.55	1	2.23	1.29	1.21	1.4	1.25	1	1	1	1	1.01	1.29
hsa-miR-493-3p	MIMAT0003161	Endogenous1	miRNA	66.67	1.47	1	3.73	54.57	1	1.31	1.29	3.73	1.4	1.25	1	1	1	2.3	1.01	1.29
hsa-miR-494-3p	MIMAT0002816	Endogenous1	miRNA	50	1.36	1	3.85	58.81	1	1	1.29	1.21	1.4	1.25	1	1	1	1	3.85	1.29
hsa-miR-494-5p	MIMAT0026607	Endogenous1	miRNA	50	1.12	1	1.4	13.84	1	1	1.29	1.21	1.4	1.25	1	1	1	1	1.01	1.29
hsa-miR-495-3p	MIMAT0002817	Endogenous1	miRNA	91.67	3.95	1	7.96	57.99	2	5.9	1.4	4.94	5.73	5.62	2.63	5.8	7.96	1	1.83	2.53
hsa-miR-495-5p	MIMAT0022924	Endogenous1	miRNA	91.67	3.9	1	8.65	70.77	1	8.65	1.29	3.73	1.52	3.12	7.26	8.22	4.58	2.3	3.85	1.29
hsa-miR-496	MIMAT0002818	Endogenous1	miRNA	100	6.46	1.2	12.94	67.25	2	8.65	9.15	9.79	11.35	3.12	1.7	6.61	1.2	9.66	12.94	1.29
hsa-miR-497-5p	MIMAT0002820	Endogenous1	miRNA	66.67	1.5	1	4.48	65.7	2	1	1.29	1.21	1.4	1.25	4.48	1	1	1	1.01	1.29
hsa-miR-498	MIMAT0002824	Endogenous1	miRNA	75	3.11	1	9.79	82.98	5.43	1.31	3.98	9.79	2.92	1.86	1	1	1	3.93	3.85	1.29
hsa-miR-499a-3p	MIMAT0004772	Endogenous1	miRNA	100	22.86	5.11	42.81	59.51	26.04	15.99	13.03	18.27	7.14	11.88	36.9	42.81	39.23	39.92	17.99	5.11
hsa-miR-499a-5p	MIMAT0002870	Endogenous1	miRNA	75	1.55	1	2.84	38.91	1	2.23	1.29	1.21	1.4	1.25	1	1.78	1	2.3	2.84	1.29
hsa-miR-499b-3p	MIMAT0019898	Endogenous1	miRNA	100	27.45	7.37	56.08	55.74	56.08	46.27	13.03	7.37	15.57	13.13	28.56	46.02	23.18	33.37	21.02	25.8
hsa-miR-499b-5p	MIMAT0019897	Endogenous1	miRNA	50	1.37	1	3.85	58.37	1	1	1.29	1.31	1.4	1.25	1	1	1	1	3.85	1.29
hsa-miR-5001-3p	MIMAT0021022	Endogenous1	miRNA	58.33	1.32	1	2.52	36.25	2	1	1.4	2.52	1.4	1.25	1	1	1	1	1.01	1.29
hsa-miR-5001-5p	MIMAT0021021	Endogenous1	miRNA	75	1.67	1	3.73	56.8	1.14	3.14	1.4	3.73	1.4	1.25	2.63	1	1	1	1.01	1.29
hsa-miR-500a-5p+hsa-miR-501-5p	MIMAT0004773	Endogenous1	miRNA	58.33	1.15	1	1.4	13.83	1	1.31	1.29	1.21	1.4	1.25	1	1	1	1	1.01	1.29
hsa-miR-501-3p	MIMAT0004774	Endogenous1	miRNA	50	1.12	1	1.4	13.84	1	1	1.29	1.21	1.4	1.25	1	1	1	1	1.01	1.29
hsa-miR-5010-3p	MIMAT0021044	Endogenous1	miRNA	100	8.78	1.52	17.84	57.97	6.29	9.57	7.86	7.37	1.52	3.12	13.74	10.63	16.42	17.84	5.87	5.11
hsa-miR-5010-5p	MIMAT0021043	Endogenous1	miRNA	58.33	1.16	1	1.4	14.68	1	1.31	1.4	1.21	1.4	1.25	1	1	1	1	1.01	1.29
hsa-miR-502-3p	MIMAT0004775	Endogenous1	miRNA	58.33	1.15	1	1.4	13.83	1	1.31	1.29	1.21	1.4	1.25	1	1	1	1	1.01	1.29
hsa-miR-502-5p	MIMAT0002873	Endogenous1	miRNA	100	17.04	8.87	27.64	30.07	8.87	16.91	15.62	13.42	12.76	15.63	27.64	16.26	19.8	24.38	19	14.16
hsa-miR-503-3p	MIMAT0022925	Endogenous1	miRNA	66.67	1.48	1	3.14	52.99	1	3.14	1.4	1.21	1.4	3.12	1	1	1.2	1	1.01	1.29
hsa-miR-503-5p	MIMAT0002874	Endogenous1	miRNA	91.67	2.97	1	5.87	42.48	2.86	2.23	3.98	3.73	2.92	3.12	1	2.59	2.89	3.12	5.87	1.29
hsa-miR-504-3p	MIMAT0026612	Endogenous1	miRNA	50	1.12	1	1.4	13.84	1	1	1.29	1.21	1.4	1.25	1	1	1	1	1.01	1.29
hsa-miR-504-5p	MIMAT0002875	Endogenous1	miRNA	91.67	3.11	1	8.02	81.03	1	4.06	1.29	1.21	1.4	1.25	6.33	5	5.43	8.02	1.01	1.29
hsa-miR-505-3p	MIMAT0002876	Endogenous1	miRNA	50	1.12	1	1.4	13.84	1	1	1.29	1.21	1.4	1.25	1	1	1	1	1.01	1.29
hsa-miR-506-3p	MIMAT0002878	Endogenous1	miRNA	58.33	1.25	1	2.59	35.55	1	1	1.29	1.21	1.4	1.25	1	2.59	1	1	1.01	1.29
hsa-miR-506-5p	MIMAT0022701	Endogenous1	miRNA	75	1.9	1	6.29	82.41	6.29	1.31	1.29	2.52	1.4	1.25	1	3.39	1	1	1.01	1.29
hsa-miR-507	MIMAT0002879	Endogenous1	miRNA	75	1.4	1	2.63	41.36	1.14	1	1.29	1.21	1.4	1.25	2.63	2.59	1	1	1.01	1.29
hsa-miR-508-3p	MIMAT0002880	Endogenous1	miRNA	75	1.63	1	4.48	65.3	1	1	1.4	1.21	1.4	3.12	4.48	1	1.2	1.48	1.01	1.29
hsa-miR-508-5p	MIMAT0004778	Endogenous1	miRNA	50	1.12	1	1.4	13.84	1	1	1.29	1.21	1.4	1.25	1	1	1	1	1.01	1.29
hsa-miR-509-3-5p	MIMAT0004975	Endogenous1	miRNA	75	1.72	1	3.39	50.67	1	1	1.4	1.31	1.4	3.12	1.7	3.39	1.2	1	2.84	1.29
hsa-miR-509-3p	MIMAT0002881	Endogenous1	miRNA	83.33	2	1	5.28	61.99	2	1	5.28	1.21	2.92	3.12	1.7	1	1.2	1.48	1.83	1.29
hsa-miR-509-5p	MIMAT0004779	Endogenous1	miRNA	83.33	2.34	1	5.62	58.83	2.86	1	3.98	2.52	1.4	5.62	1.7	1.78	1	3.12	1.83	1.29
hsa-miR-510-3p	MIMAT0026613	Endogenous1	miRNA	100	11.06	1.01	22.08	58.17	8.01	20.58	7.86	7.37	5.73	11.88	22.08	14.65	7.96	17.84	1.01	7.7
hsa-miR-510-5p	MIMAT0002882	Endogenous1	miRNA	58.33	1.63	1	4.06	60.26	1	4.06	1.29	1.21	1.4	1.25	1	1	1	1	2.84	2.53
hsa-miR-511-5p	MIMAT0002808	Endogenous1	miRNA	83.33	2.02	1	4.06	50.99	1	4.06	1.4	1.31	2.92	3.12	2.63	1	1.2	1.48	2.84	1.29
hsa-miR-512-3p	MIMAT0002823	Endogenous1	miRNA	58.33	1.16	1	1.4	14.68	1	1.31	1.4	1.21	1.4	1.25	1	1	1	1	1.01	1.29
hsa-miR-512-5p	MIMAT0002822	Endogenous1	miRNA	75	1.61	1	3.12	42.19	2	1	1.29	1.31	1.4	1.86	1	1.78	1	3.12	1.01	2.53
hsa-miR-513a-3p	MIMAT0004777	Endogenous1	miRNA	66.67	1.65	1	3.85	55.37	1	1	1.4	1.21	1.4	3.12	1.7	1.78	1	1	3.85	1.29
hsa-miR-513a-5p	MIMAT0002877	Endogenous1	miRNA	100	3.31	1.29	6.33	43.92	2.86	2.23	1.29	2.52	2.92	3.12	6.33	5.8	3.74	2.3	2.84	3.82
hsa-miR-513b-5p	MIMAT0005788	Endogenous1	miRNA	66.67	1.23	1	2	23.48	2	1	1.4	1.21	1.4	1.25	1	1	1.2	1	1.01	1.29
hsa-miR-513c-3p	MIMAT0022728	Endogenous1	miRNA	58.33	1.2	1	1.86	21.75	1	1.31	1.29	1.21	1.4	1.86	1	1	1	1	1.01	1.29
hsa-miR-513c-5p	MIMAT0005789	Endogenous1	miRNA	58.33	1.22	1	2.23	28.55	1	2.23	1.29	1.21	1.4	1.25	1	1	1	1	1.01	1.29
hsa-miR-514a-3p	MIMAT0002883	Endogenous1	miRNA	75	1.9	1	4.58	65.08	1	1.31	1.29	1.21	1.4	3.12	1.7	1	4.58	1	3.85	1.29
hsa-miR-514a-5p	MIMAT0022702	Endogenous1	miRNA	58.33	1.15	1	1.4	13.83	1	1.31	1.29	1.21	1.4	1.25	1	1	1	1	1.01	1.29
hsa-miR-514b-3p	MIMAT0015088	Endogenous1	miRNA	91.67	1.97	1	4.37	57.7	2.86	1.31	1.29	1.21	1.4	4.37	3.56	1	2.89	1.48	1.01	1.29
hsa-miR-514b-5p	MIMAT0015087	Endogenous1	miRNA	100	15.03	7.7	24.87	39.59	8.87	15.99	13.03	11	12.76	8.12	23.01	13.85	24.87	21.11	20.01	7.7
hsa-miR-515-3p	MIMAT0002827	Endogenous1	miRNA	91.67	6.34	1	12.3	65.1	12.3	6.81	6.57	7.37	7.14	1.86	1	9.83	9.65	11.29	1.01	1.29
hsa-miR-515-5p	MIMAT0002826	Endogenous1	miRNA	75	1.52	1	3.73	50.5	1	1	1.29	3.73	1.4	1.25	1.7	1	2.05	1.48	1.01	1.29
hsa-miR-516a-3p+hsa-miR-516b-3p	MIMAT0006778	Endogenous1	miRNA	75	2.12	1	3.85	50.7	2.86	1	2.69	3.73	1.4	3.12	1.7	1.78	1	1	3.85	1.29
hsa-miR-516a-5p	MIMAT0004770	Endogenous1	miRNA	58.33	1.28	1	2.23	31.01	1	2.23	1.29	1.21	1.4	1.86	1	1	1	1	1.01	1.29
hsa-miR-516b-5p	MIMAT0002859	Endogenous1	miRNA	83.33	2.56	1	6.41	75.71	2.86	1	1.4	2.52	1.4	1.25	1	2.59	2.89	6.39	1.01	6.41
hsa-miR-517a-3p	MIMAT0002852	Endogenous1	miRNA	66.67	1.38	1	2.89	42.44	1	2.23	1.29	1.21	1.4	1.25	1	1	2.89	1	1.01	1.29
hsa-miR-517b-3p	MIMAT0002857	Endogenous1	miRNA	91.67	3.15	1	10.04	87.6	2.86	3.14	1.29	1.21	1.52	1.86	10.04	7.41	2.05	1	2.84	2.53
hsa-miR-517c-3p+hsa-miR-519a-3p	MIMAT0002866	Endogenous1	miRNA	58.33	1.18	1	1.7	18.89	1	1	1.29	1.21	1.4	1.25	1.7	1	1	1	1.01	1.29
hsa-miR-518b	MIMAT0002844	Endogenous1	miRNA	58.33	1.3	1	3.14	46.09	1	3.14	1.29	1.21	1.4	1.25	1	1	1	1	1.01	1.29
hsa-miR-518c-3p	MIMAT0002848	Endogenous1	miRNA	75	1.28	1	2.23	26.52	1	2.23	1.29	1.21	1.4	1.25	1	1	1.2	1.48	1.01	1.29
hsa-miR-518d-3p	MIMAT0002864	Endogenous1	miRNA	50	1.12	1	1.4	13.84	1	1	1.29	1.21	1.4	1.25	1	1	1	1	1.01	1.29
hsa-miR-518e-3p	MIMAT0002861	Endogenous1	miRNA	50	1.12	1	1.4	13.84	1	1	1.29	1.21	1.4	1.25	1	1	1	1	1.01	1.29
hsa-miR-518f-3p	MIMAT0002842	Endogenous1	miRNA	100	5.56	3.12	10.04	34.56	3.72	4.98	5.28	3.73	5.73	3.12	10.04	5.8	6.27	8.02	4.86	5.11
hsa-miR-5196-3p+hsa-miR-6732-3p	MIMAT0021129	Endogenous1	miRNA	58.33	1.19	1	1.78	20.25	1	1	1.29	1.21	1.4	1.25	1	1.78	1	1	1.01	1.29
hsa-miR-5196-5p	MIMAT0021128	Endogenous1	miRNA	91.67	4.58	1	8.22	58.76	7.15	4.98	1.29	2.52	7.14	3.12	1	8.22	7.96	2.3	2.84	6.41
hsa-miR-519b-3p	MIMAT0002837	Endogenous1	miRNA	83.33	1.66	1	3.98	56.59	1	3.14	3.98	1.21	1.52	1.25	1	1.78	1.2	1.48	1.01	1.29
hsa-miR-519b-5p+hsa-miR-519c-5p+hsa-miR-523-5p+hsa-miR-518e-5p+hsa-miR-522-5p+hsa-miR-519a-5p	MIMAT0005454	Endogenous1	miRNA	100	180.42	43.24	285.27	46.72	285.27	239.9	95.77	153.94	129.36	75.72	278.64	279.29	217.53	219	43.24	147.35
hsa-miR-519c-3p	MIMAT0002832	Endogenous1	miRNA	66.67	1.15	1	1.4	12.63	1.14	1	1.29	1.21	1.4	1.25	1	1	1.2	1	1.01	1.29
hsa-miR-519d-3p	MIMAT0002853	Endogenous1	miRNA	100	13.35	5.11	22.7	44.06	17.45	22.41	9.15	12.21	8.54	5.62	17.45	22.7	12.19	15.38	11.93	5.11
hsa-miR-519e-3p	MIMAT0002829	Endogenous1	miRNA	58.33	1.16	1	1.4	14.68	1	1.31	1.4	1.21	1.4	1.25	1	1	1	1	1.01	1.29
hsa-miR-520a-3p	MIMAT0002834	Endogenous1	miRNA	100	3.91	1.29	11.34	77.61	5.43	3.14	1.29	1.31	1.52	3.12	1.7	3.39	11.34	8.02	2.84	3.82
hsa-miR-520a-5p	MIMAT0002833	Endogenous1	miRNA	91.67	3.48	1	8.02	71.3	1	1.31	1.29	6.15	1.4	1.25	5.41	6.61	2.89	8.02	3.85	2.53
hsa-miR-520b	MIMAT0002843	Endogenous1	miRNA	100	3.2	1.01	11.89	98.24	2	2.23	1.29	1.31	1.4	1.25	11.89	4.2	2.89	6.39	1.01	2.53
hsa-miR-520c-3p	MIMAT0002846	Endogenous1	miRNA	83.33	2.74	1	6.41	66.84	2.86	1.31	3.98	1.21	4.33	1.86	1	5	2.89	1	1.01	6.41
hsa-miR-520d-3p	MIMAT0002856	Endogenous1	miRNA	100	94.19	38.17	186.56	43.12	186.56	82.98	64.75	66.72	42.26	38.17	122.11	103.94	107.68	121.69	106.86	86.58
hsa-miR-520d-5p+hsa-miR-527+hsa-miR-518a-5p	MIMAT0002855	Endogenous1	miRNA	100	3.24	1.01	8.87	69.66	8.87	4.98	1.29	1.21	2.92	1.86	3.56	3.39	3.74	4.75	1.01	1.29
hsa-miR-520e	MIMAT0002825	Endogenous1	miRNA	100	31.03	5.87	62.91	59.51	56.94	45.36	9.15	19.48	22.59	14.38	38.75	62.91	22.33	42.37	5.87	32.27
hsa-miR-520f-3p	MIMAT0002830	Endogenous1	miRNA	66.67	1.16	1	1.4	13.09	1.14	1.31	1.29	1.21	1.4	1.25	1	1	1	1	1.01	1.29
hsa-miR-520g-3p	MIMAT0002858	Endogenous1	miRNA	83.33	2	1	3.98	55.49	1	2.23	3.98	1.21	1.4	3.12	1	3.39	1.2	3.12	1.01	1.29
hsa-miR-520h	MIMAT0002867	Endogenous1	miRNA	100	96.47	20.63	171.2	56.59	114.45	82.98	85.43	53.4	35.23	24.4	171.2	159.44	113.59	161.76	135.14	20.63
hsa-miR-521	MIMAT0002854	Endogenous1	miRNA	83.33	1.4	1	2.23	28.72	1.14	2.23	1.4	1.31	1.4	1.25	1.7	1	2.05	1	1.01	1.29
hsa-miR-522-3p	MIMAT0002868	Endogenous1	miRNA	100	165.16	35.66	297.29	54.27	297.29	257.34	90.6	106.69	52.09	35.66	241.59	267.22	178.66	203.46	163.42	87.87
hsa-miR-523-3p	MIMAT0002840	Endogenous1	miRNA	50	1.29	1	2.69	39.76	1	1	2.69	1.21	1.4	1.86	1	1	1	1	1.01	1.29
hsa-miR-524-3p	MIMAT0002850	Endogenous1	miRNA	66.67	1.29	1	2.63	34.81	1	1.31	1.29	1.31	1.4	1.25	2.63	1	1	1	1.01	1.29
hsa-miR-525-3p	MIMAT0002839	Endogenous1	miRNA	50	1.12	1	1.4	13.84	1	1	1.29	1.21	1.4	1.25	1	1	1	1	1.01	1.29
hsa-miR-525-5p	MIMAT0002838	Endogenous1	miRNA	91.67	3.84	1	9.73	69.12	9.73	1	1.29	4.94	1.4	5.62	6.33	5	3.74	3.93	1.83	1.29
hsa-miR-526a+hsa-miR-518c-5p+hsa-miR-518d-5p	MIMAT0002845	Endogenous1	miRNA	91.67	3.25	1	8.87	69.46	8.87	2.23	3.98	1.31	1.4	1.86	4.48	1	3.74	3.93	4.86	1.29
hsa-miR-526b-5p	MIMAT0002835	Endogenous1	miRNA	91.67	4	1	8.12	62.4	7.15	3.14	2.69	1.21	2.92	8.12	3.56	5.8	1	7.21	3.85	1.29
hsa-miR-532-3p	MIMAT0004780	Endogenous1	miRNA	83.33	1.58	1	2.63	37.13	1	2.23	1.4	1.21	1.4	1.25	2.63	1.78	1	1.48	1.01	2.53
hsa-miR-532-5p	MIMAT0002888	Endogenous1	miRNA	50	1.12	1	1.4	13.84	1	1	1.29	1.21	1.4	1.25	1	1	1	1	1.01	1.29
hsa-miR-539-3p	MIMAT0022705	Endogenous1	miRNA	58.33	1.26	1	2.63	36.37	1	1	1.29	1.21	1.4	1.25	2.63	1	1	1	1.01	1.29
hsa-miR-539-5p	MIMAT0003163	Endogenous1	miRNA	58.33	1.14	1	1.4	13.33	1	1	1.29	1.21	1.4	1.25	1	1	1.2	1	1.01	1.29
hsa-miR-541-3p	MIMAT0004920	Endogenous1	miRNA	58.33	1.16	1	1.48	15.58	1	1	1.29	1.21	1.4	1.25	1	1	1	1.48	1.01	1.29
hsa-miR-542-3p	MIMAT0003389	Endogenous1	miRNA	66.67	1.76	1	4.58	64.55	4.58	1.31	1.29	1.21	1.52	3.12	1	1	1	1	2.84	1.29
hsa-miR-542-5p	MIMAT0003340	Endogenous1	miRNA	91.67	1.9	1	3.56	47.08	2.86	3.14	1.29	1.21	1.52	1.86	3.56	2.59	1	1.48	1.01	1.29
hsa-miR-543	MIMAT0004954	Endogenous1	miRNA	75	1.83	1	4.37	56.58	2	1	1.29	1.21	1.4	4.37	1.7	1	2.89	1	2.84	1.29
hsa-miR-544a	MIMAT0003164	Endogenous1	miRNA	100	9.51	1.29	15.99	41.98	7.15	15.99	5.28	9.79	9.95	10.63	9.11	15.46	10.5	8.02	10.92	1.29
hsa-miR-545-3p	MIMAT0003165	Endogenous1	miRNA	58.33	1.28	1	2.89	41.43	1	1	1.29	1.21	1.4	1.25	1	1	2.89	1	1.01	1.29
hsa-miR-548a-3p	MIMAT0003251	Endogenous1	miRNA	100	9.55	1.4	22.7	75.23	20.03	9.57	1.4	4.94	1.4	3.12	9.11	22.7	10.5	17.84	8.9	5.11
hsa-miR-548a-5p	MIMAT0004803	Endogenous1	miRNA	100	233.27	80.26	581.42	60.8	581.42	378.47	80.26	195.12	136.38	83.23	262.89	260.79	178.66	223.09	118.98	299.93
hsa-miR-548aa+hsa-miR-548t-3p	MIMAT0018447	Endogenous1	miRNA	100	225.75	110.77	473.47	40.29	256.09	200.44	169.47	156.36	163.07	110.77	228.62	262.4	206.55	260.7	473.47	221.05
hsa-miR-548ad-3p	MIMAT0018946	Endogenous1	miRNA	50	1.12	1	1.4	13.84	1	1	1.29	1.21	1.4	1.25	1	1	1	1	1.01	1.29
hsa-miR-548ah-5p	MIMAT0018972	Endogenous1	miRNA	100	78.68	25.96	149.65	48.22	149.65	102.25	25.96	55.82	60.52	38.17	108.22	125.66	65.43	90.61	39.2	82.7
hsa-miR-548ai+hsa-miR-570-5p	MIMAT0018989	Endogenous1	miRNA	100	87.04	17.99	251.79	67.85	251.79	127.95	51.82	64.3	66.14	48.18	73.95	78.2	73.03	79.98	17.99	111.14
hsa-miR-548ak	MIMAT0019013	Endogenous1	miRNA	100	8.41	1.25	18.67	70.74	15.74	7.73	1.4	3.73	1.4	1.25	9.11	18.67	15.57	10.48	6.88	8.99
hsa-miR-548al	MIMAT0019024	Endogenous1	miRNA	75	1.99	1	4.94	63.88	2	1.31	1.29	4.94	1.4	1.86	1	1	2.89	1	3.85	1.29
hsa-miR-548ar-3p	MIMAT0022266	Endogenous1	miRNA	100	14.26	1.31	28.47	72.53	23.46	20.58	3.98	1.31	5.73	1.86	26.71	21.09	22.33	28.47	7.89	7.7
hsa-miR-548ar-5p	MIMAT0022265	Endogenous1	miRNA	100	278.16	105.76	626.05	54.32	626.05	382.14	121.63	197.54	164.48	105.76	338.84	422.47	253.03	324.49	144.23	257.26
hsa-miR-548b-3p	MIMAT0003254	Endogenous1	miRNA	75	2.79	1	8.02	74.47	1	2.23	2.69	4.94	1.4	3.12	1	1	2.89	8.02	3.85	1.29
hsa-miR-548c-5p+hsa-miR-548o-5p+hsa-miR-548am-5p	MIMAT0004806	Endogenous1	miRNA	75	1.89	1	7.15	92.14	7.15	1	1.29	1.31	1.4	1.25	2.63	1	1	2.3	1.01	1.29
hsa-miR-548d-3p	MIMAT0003323	Endogenous1	miRNA	100	25.34	16.59	37.44	25.21	16.59	18.74	23.38	30.38	32.42	21.89	29.49	26.72	24.02	26.01	16.98	37.44
hsa-miR-548d-5p	MIMAT0004812	Endogenous1	miRNA	83.33	2.9	1	7.12	69.55	1	2.23	3.98	1.31	1.4	1.86	1	4.2	7.12	5.57	3.85	1.29
hsa-miR-548e-3p	MIMAT0005874	Endogenous1	miRNA	66.67	1.31	1	2.89	40.05	1	1.31	1.29	1.21	1.4	1.25	1	1	2.89	1	1.01	1.29
hsa-miR-548e-5p	MIMAT0026736	Endogenous1	miRNA	75	2.33	1	7.73	79.64	1	7.73	1.29	2.52	1.4	1.86	1.7	1	1	3.12	2.84	2.53
hsa-miR-548g-3p	MIMAT0005912	Endogenous1	miRNA	100	76.78	40.85	110.24	32.17	108.44	86.65	55.7	57.03	40.85	41.92	100.81	97.5	74.72	110.24	81.61	65.89
hsa-miR-548h-5p	MIMAT0005928	Endogenous1	miRNA	83.33	1.54	1	2.23	26.06	2	2.23	1.4	1.31	1.52	1.86	1	1.78	1.2	1	1.83	1.29
hsa-miR-548i	MIMAT0005935	Endogenous1	miRNA	100	14.09	7.86	20.28	31.86	17.45	16.91	7.86	14.63	8.54	8.12	17.45	20.28	19.8	13.75	13.95	10.29
hsa-miR-548j-3p	MIMAT0026737	Endogenous1	miRNA	100	389.02	117.03	658.95	49.96	565.97	584.03	143.61	258.11	202.41	117.03	630.59	658.95	425.41	468.41	245.22	368.46
hsa-miR-548j-5p	MIMAT0005875	Endogenous1	miRNA	100	40.72	4.37	77.57	55.97	54.36	35.26	50.53	21.9	12.76	4.37	52.64	54.07	53.6	58.72	77.57	12.87
hsa-miR-548k	MIMAT0005882	Endogenous1	miRNA	75	2.46	1	6.61	88.08	1	1	1.4	4.94	1.4	1.25	1	6.61	6.27	2.3	1.01	1.29
hsa-miR-548l	MIMAT0005889	Endogenous1	miRNA	91.67	2.95	1	6.88	74.95	2.86	1	1.29	1.21	1.4	1.25	6.33	5.8	3.74	2.3	6.88	1.29
hsa-miR-548m	MIMAT0005917	Endogenous1	miRNA	75	1.64	1	3.73	51.46	1	2.23	1.29	3.73	1.4	1.25	2.63	1.78	1	1	1.01	1.29
hsa-miR-548n	MIMAT0005916	Endogenous1	miRNA	100	863.38	352.37	1285.3	34.06	1285.3	970.37	633.6	637.26	465.12	352.37	1059.42	1106.98	874.98	1206	989.54	779.65
hsa-miR-548o-3p+hsa-miR-548ah-3p+hsa-miR-548av-3p	MIMAT0005919	Endogenous1	miRNA	83.33	4.3	1	17.45	108.6	17.45	1	3.98	1.21	1.4	1.25	4.48	1	5.43	3.93	7.89	2.53
hsa-miR-548q	MIMAT0011163	Endogenous1	miRNA	100	98.02	73.64	133.27	19.31	83.55	85.73	133.27	122.44	99.86	91.99	94.32	87.85	78.1	121.69	103.83	73.64
hsa-miR-548v	MIMAT0015020	Endogenous1	miRNA	100	6.43	1.29	13.75	70.64	6.29	10.48	6.57	1.31	4.33	1.86	13.74	5	9.65	13.75	2.84	1.29
hsa-miR-548y	MIMAT0018354	Endogenous1	miRNA	100	29.97	14.38	61.23	44.5	61.23	27.92	16.91	19.48	18.38	14.38	43.38	26.72	25.71	30.92	37.18	37.44
hsa-miR-548z+hsa-miR-548h-3p	MIMAT0018446	Endogenous1	miRNA	100	59.18	14.33	128.59	65.71	106.73	84.82	14.33	24.32	53.5	16.89	128.59	102.33	56.13	60.36	16.98	45.2
hsa-miR-549a	MIMAT0003333	Endogenous1	miRNA	100	108.1	76.41	196.75	30.9	87.84	87.57	116.46	76.41	95.64	80.73	130.44	117.61	95.85	126.59	196.75	85.28
hsa-miR-550a-5p	MIMAT0004800	Endogenous1	miRNA	50	1.12	1	1.4	13.84	1	1	1.29	1.21	1.4	1.25	1	1	1	1	1.01	1.29
hsa-miR-551a	MIMAT0003214	Endogenous1	miRNA	83.33	1.47	1	3.12	45.59	1.14	1.31	1.29	1.21	1.4	1.25	1	2.59	1	3.12	1.01	1.29
hsa-miR-551b-3p	MIMAT0003233	Endogenous1	miRNA	75	1.71	1	4.37	57.98	2	1.31	1.29	1.21	1.4	4.37	1	1.78	1	1	2.84	1.29
hsa-miR-552-3p	MIMAT0003215	Endogenous1	miRNA	58.33	1.41	1	3.98	59.8	1	1	3.98	1.21	1.4	1.25	1	1.78	1	1	1.01	1.29
hsa-miR-553	MIMAT0003216	Endogenous1	miRNA	58.33	1.14	1	1.4	13.33	1	1	1.29	1.21	1.4	1.25	1	1	1.2	1	1.01	1.29
hsa-miR-554	MIMAT0003217	Endogenous1	miRNA	50	1.13	1	1.4	14.86	1	1	1.4	1.21	1.4	1.25	1	1	1	1	1.01	1.29
hsa-miR-555	MIMAT0003219	Endogenous1	miRNA	66.67	2.05	1	6.15	73.41	1	3.14	1.29	6.15	1.52	1.25	1	1	2.89	1	1.83	2.53
hsa-miR-556-3p	MIMAT0004793	Endogenous1	miRNA	75	2.05	1	6.61	92.09	5.43	1	1.29	1.31	1.4	1.25	1	6.61	2.05	1	1.01	1.29
hsa-miR-556-5p	MIMAT0003220	Endogenous1	miRNA	91.67	2.01	1	3.12	40.83	2.86	1.31	1.29	1.21	1.4	3.12	2.63	1	2.89	2.3	2.84	1.29
hsa-miR-561-3p	MIMAT0003225	Endogenous1	miRNA	91.67	2.37	1	6.39	79.39	2.86	5.9	1.4	1.21	1.4	1.25	1	1.78	2.89	6.39	1.01	1.29
hsa-miR-561-5p	MIMAT0022706	Endogenous1	miRNA	100	73.62	30.66	123.03	39.15	123.03	94.91	37.6	83.68	39.45	30.66	100.81	99.92	68.81	81.62	58.39	64.59
hsa-miR-562	MIMAT0003226	Endogenous1	miRNA	66.67	1.44	1	3.12	41.8	1	1.31	1.29	1.21	1.4	3.12	1	1.78	1	1	1.83	1.29
hsa-miR-563	MIMAT0003227	Endogenous1	miRNA	58.33	1.43	1	4.58	70.45	1	1	1.4	1.21	1.4	1.25	1	1	4.58	1	1.01	1.29
hsa-miR-564	MIMAT0003228	Endogenous1	miRNA	83.33	1.74	1	2.69	34.44	2	1	2.69	1.31	1.52	1.25	2.63	1	2.05	2.3	1.83	1.29
hsa-miR-566	MIMAT0003230	Endogenous1	miRNA	66.67	1.47	1	2.92	47.34	2.86	1	1.29	1.31	2.92	1.25	1.7	1	1	1	1.01	1.29
hsa-miR-567	MIMAT0003231	Endogenous1	miRNA	91.67	2.36	1	6.81	70.59	1.14	6.81	2.69	1.31	1.4	3.12	1	3.39	2.05	3.12	1.01	1.29
hsa-miR-568	MIMAT0003232	Endogenous1	miRNA	83.33	3.38	1	10.59	84.26	10.59	4.06	2.69	3.73	2.92	1.25	1	1	6.27	4.75	1.01	1.29
hsa-miR-570-3p	MIMAT0003235	Endogenous1	miRNA	100	59.13	18.14	116.78	51.18	84.41	47.19	72.5	30.38	21.19	18.14	69.32	77.39	69.65	116.78	75.56	27.09
hsa-miR-571	MIMAT0003236	Endogenous1	miRNA	66.67	1.5	1	4.06	56.98	1	4.06	1.4	1.31	1.4	1.86	1.7	1	1	1	1.01	1.29
hsa-miR-572	MIMAT0003237	Endogenous1	miRNA	58.33	1.16	1	1.4	14.68	1	1	1.4	1.31	1.4	1.25	1	1	1.2	1	1.01	1.29
hsa-miR-573	MIMAT0003238	Endogenous1	miRNA	75	1.75	1	4.06	58.67	1	4.06	1.29	1.21	1.4	3.12	1.7	1	2.89	1	1.01	1.29
hsa-miR-574-3p	MIMAT0003239	Endogenous1	miRNA	50	1.12	1	1.4	13.84	1	1	1.29	1.21	1.4	1.25	1	1	1	1	1.01	1.29
hsa-miR-574-5p	MIMAT0004795	Endogenous1	miRNA	75	6.27	1	20.63	111.21	6.29	4.98	3.98	8.58	1.4	4.37	1	1	2.05	1	20.01	20.63
hsa-miR-575	MIMAT0003240	Endogenous1	miRNA	91.67	2.62	1	5.28	47.53	2	4.06	5.28	1.31	1.52	3.12	3.56	1	2.89	2.3	1.83	2.53
hsa-miR-576-3p	MIMAT0004796	Endogenous1	miRNA	75	1.3	1	2.05	24.2	1	1.31	1.29	1.31	1.4	1.25	1.7	1	2.05	1	1.01	1.29
hsa-miR-576-5p	MIMAT0003241	Endogenous1	miRNA	58.33	1.49	1	5.43	83.79	1	1	1.29	1.21	1.4	1.25	1	1	5.43	1	1.01	1.29
hsa-miR-577	MIMAT0003242	Endogenous1	miRNA	100	8.52	1.31	16.52	50.43	3.72	12.32	9.15	1.31	12.76	8.12	16.52	10.63	4.58	5.57	9.91	7.7
hsa-miR-578	MIMAT0003243	Endogenous1	miRNA	66.67	1.19	1	1.48	14.96	1	1.31	1.29	1.21	1.4	1.25	1	1	1	1.48	1.01	1.29
hsa-miR-579-3p	MIMAT0003244	Endogenous1	miRNA	100	429.34	205.47	1165.27	65.31	283.55	295.88	759	381.67	252.98	232.2	205.47	405.57	305.42	568.99	1165.27	296.05
hsa-miR-579-5p	MIMAT0026616	Endogenous1	miRNA	66.67	1.57	1	4.37	59.96	2	1	1.4	1.31	1.4	4.37	1	1	1.2	1	1.83	1.29
hsa-miR-580-3p	MIMAT0003245	Endogenous1	miRNA	50	1.12	1	1.4	13.84	1	1	1.29	1.21	1.4	1.25	1	1	1	1	1.01	1.29
hsa-miR-582-3p	MIMAT0004797	Endogenous1	miRNA	83.33	3.2	1	13.04	105.61	4.58	1	1.29	2.52	1.4	1.25	3.56	13.04	4.58	1	2.84	1.29
hsa-miR-582-5p	MIMAT0003247	Endogenous1	miRNA	66.67	1.17	1	1.4	13.87	1	1.31	1.4	1.21	1.4	1.25	1	1	1.2	1	1.01	1.29
hsa-miR-584-3p	MIMAT0022708	Endogenous1	miRNA	83.33	1.63	1	4.48	61.48	1.14	1	1.29	1.31	1.4	1.86	4.48	2.59	1.2	1	1.01	1.29
hsa-miR-584-5p	MIMAT0003249	Endogenous1	miRNA	91.67	2.76	1	4.98	51.2	2.86	4.98	1.29	3.73	1.4	3.12	1	1.78	2.89	3.93	4.86	1.29
hsa-miR-585-3p	MIMAT0003250	Endogenous1	miRNA	100	11.52	1.52	17.07	35.62	12.3	15.07	10.45	11	1.52	8.12	14.67	17.07	15.57	11.29	10.92	10.29
hsa-miR-587	MIMAT0003253	Endogenous1	miRNA	100	19.61	4.33	55.36	69.6	15.74	15.99	13.03	14.63	4.33	4.37	31.34	24.3	16.42	24.38	55.36	15.46
hsa-miR-589-5p	MIMAT0004799	Endogenous1	miRNA	58.33	1.17	1	1.52	16.82	1	1	1.29	1.21	1.52	1.25	1	1	1	1.48	1.01	1.29
hsa-miR-590-3p	MIMAT0004801	Endogenous1	miRNA	50	1.12	1	1.4	13.84	1	1	1.29	1.21	1.4	1.25	1	1	1	1	1.01	1.29
hsa-miR-590-5p	MIMAT0003258	Endogenous1	miRNA	100	68.77	44.43	88.65	20.5	51.79	78.39	81.55	76.41	66.14	44.43	74.87	88.65	64.58	80.8	68.49	49.08
hsa-miR-591	MIMAT0003259	Endogenous1	miRNA	100	5.5	1.01	8.19	40.69	8.01	6.81	3.98	6.15	2.92	8.12	8.19	4.2	4.58	5.57	1.01	6.41
hsa-miR-592	MIMAT0003260	Endogenous1	miRNA	100	4.4	1.14	8.58	56.54	1.14	5.9	5.28	8.58	4.33	1.25	5.41	5	3.74	8.02	2.84	1.29
hsa-miR-593-3p	MIMAT0004802	Endogenous1	miRNA	83.33	2.42	1	4.06	39.99	2	4.06	2.69	1.21	2.92	3.12	1	3.39	1	2.3	2.84	2.53
hsa-miR-595	MIMAT0003263	Endogenous1	miRNA	100	1.91	1.14	3.82	50.81	1.14	1.31	1.29	1.21	1.4	1.25	2.63	3.39	1.2	1.48	2.84	3.82
hsa-miR-596	MIMAT0003264	Endogenous1	miRNA	66.67	1.24	1	2.23	27.59	1	2.23	1.29	1.21	1.4	1.25	1	1	1.2	1	1.01	1.29
hsa-miR-597-5p	MIMAT0003265	Endogenous1	miRNA	100	16.04	1.25	32.27	76.02	26.89	17.83	3.98	8.58	1.4	1.25	32.27	26.72	21.49	31.74	19	1.29
hsa-miR-598-3p	MIMAT0003266	Endogenous1	miRNA	91.67	2.71	1	6.39	66.32	2.86	4.06	1.29	2.52	1.4	1.86	1	3.39	5.43	6.39	1.01	1.29
hsa-miR-599	MIMAT0003267	Endogenous1	miRNA	75	1.21	1	1.48	14.43	1	1.31	1.4	1.21	1.4	1.25	1	1	1.2	1.48	1.01	1.29
hsa-miR-600	MIMAT0003268	Endogenous1	miRNA	66.67	4.48	1	12.94	91.63	7.15	1	3.98	1.31	1.4	5.62	1	1	1	9.66	12.94	7.7
hsa-miR-601	MIMAT0003269	Endogenous1	miRNA	83.33	1.48	1	2.59	35.12	1	2.23	1.29	1.21	1.4	1.25	1	2.59	2.05	1.48	1.01	1.29
hsa-miR-603	MIMAT0003271	Endogenous1	miRNA	100	618.71	189.64	1651.83	66.79	1651.83	501.44	424.16	455.56	236.13	189.64	587.99	531.86	602.03	530.55	1225.87	487.42
hsa-miR-604	MIMAT0003272	Endogenous1	miRNA	50	1.12	1	1.4	13.84	1	1	1.29	1.21	1.4	1.25	1	1	1	1	1.01	1.29
hsa-miR-605-5p	MIMAT0003273	Endogenous1	miRNA	75	1.47	1	2.69	42.43	1.14	1	2.69	1.21	1.4	1.25	2.63	1	2.05	1	1.01	1.29
hsa-miR-606	MIMAT0003274	Endogenous1	miRNA	66.67	1.3	1	2.69	36.34	1	1	2.69	1.21	1.4	1.25	1	1	1.2	1.48	1.01	1.29
hsa-miR-607	MIMAT0003275	Endogenous1	miRNA	83.33	1.75	1	3.12	41.41	2.86	1.31	1.4	1.31	1.4	1.25	1	1	2.05	3.12	1.83	2.53
hsa-miR-608	MIMAT0003276	Endogenous1	miRNA	66.67	1.82	1	3.72	52.91	3.72	1	2.69	1.31	2.92	1.25	1	1.78	1	1	2.84	1.29
hsa-miR-610	MIMAT0003278	Endogenous1	miRNA	91.67	2.93	1	6.39	67.02	2.86	1.31	3.98	1.31	1.4	1.25	1	5.8	3.74	6.39	4.86	1.29
hsa-miR-612	MIMAT0003280	Endogenous1	miRNA	100	15.45	9.73	21.15	20.16	9.73	12.32	14.33	14.63	15.57	19.39	21.15	17.87	16.42	16.2	14.96	12.87
hsa-miR-613	MIMAT0003281	Endogenous1	miRNA	100	8.55	2.92	16.26	46.89	6.29	9.57	13.03	4.94	2.92	5.62	10.97	16.26	9.65	12.11	4.86	6.41
hsa-miR-614	MIMAT0003282	Endogenous1	miRNA	50	1.12	1	1.4	13.84	1	1	1.29	1.21	1.4	1.25	1	1	1	1	1.01	1.29
hsa-miR-615-3p	MIMAT0003283	Endogenous1	miRNA	75	1.36	1	2.53	33.88	2	1.31	1.29	1.31	1.4	1.25	1	1	1.2	1	1.01	2.53
hsa-miR-615-5p	MIMAT0004804	Endogenous1	miRNA	66.67	1.32	1	3.12	44.53	1	1	1.29	1.21	1.4	1.25	1	1	1.2	3.12	1.01	1.29
hsa-miR-616-3p	MIMAT0004805	Endogenous1	miRNA	100	8.37	1.29	14.88	58.57	14.88	11.4	1.29	2.52	9.95	1.86	11.89	13.85	11.34	9.66	2.84	8.99
hsa-miR-617	MIMAT0003286	Endogenous1	miRNA	50	1.12	1	1.4	13.84	1	1	1.29	1.21	1.4	1.25	1	1	1	1	1.01	1.29
hsa-miR-619-3p	MIMAT0003288	Endogenous1	miRNA	50	1.12	1	1.4	13.84	1	1	1.29	1.21	1.4	1.25	1	1	1	1	1.01	1.29
hsa-miR-620	MIMAT0003289	Endogenous1	miRNA	66.67	1.73	1	6.61	92.75	1	1	2.69	1.31	1.4	1.25	1	6.61	1.2	1	1.01	1.29
hsa-miR-624-3p	MIMAT0004807	Endogenous1	miRNA	75	2.09	1	6.27	75.23	3.72	1	1.4	1.21	1.4	1.86	1	1	6.27	3.12	1.83	1.29
hsa-miR-625-5p	MIMAT0003294	Endogenous1	miRNA	100	3.02	1.14	6.41	65.18	1.14	2.23	2.69	1.31	1.4	1.25	6.33	4.2	2.89	1.48	4.86	6.41
hsa-miR-626	MIMAT0003295	Endogenous1	miRNA	83.33	1.73	1	4.58	63.64	1.14	3.14	1.4	1.21	1.4	1.25	1	1	4.58	2.3	1.01	1.29
hsa-miR-627-3p	MIMAT0026623	Endogenous1	miRNA	100	5.01	1.01	14.88	96.11	14.88	2.23	1.4	1.21	2.92	1.86	10.97	11.43	4.58	6.39	1.01	1.29
hsa-miR-627-5p	MIMAT0003296	Endogenous1	miRNA	100	884.25	284.61	1680.16	53.09	1680.16	1386.08	287.12	717.21	555.03	328.59	1286.34	1333.01	882.58	1004.02	284.61	866.29
hsa-miR-628-3p	MIMAT0003297	Endogenous1	miRNA	100	1.77	1.14	3.39	39.67	1.14	1.31	1.29	1.31	1.4	1.25	2.63	3.39	2.05	2.3	1.83	1.29
hsa-miR-628-5p	MIMAT0004809	Endogenous1	miRNA	75	1.68	1	3.82	60.48	1.14	1	1.29	3.73	1.4	1.25	1.7	1.78	1	1	1.01	3.82
hsa-miR-629-5p	MIMAT0004810	Endogenous1	miRNA	83.33	2.01	1	3.93	48.73	1.14	1	1.29	1.21	1.4	3.12	2.63	1	2.05	3.93	2.84	2.53
hsa-miR-630	MIMAT0003299	Endogenous1	miRNA	75	4.3	1	18.74	121.87	1	18.74	5.28	1.21	1.4	6.87	8.19	1	4.58	1	1.01	1.29
hsa-miR-631	MIMAT0003300	Endogenous1	miRNA	75	1.94	1	5.28	64.25	1	1	5.28	1.21	1.4	3.12	1	2.59	2.05	1.48	1.83	1.29
hsa-miR-637	MIMAT0003307	Endogenous1	miRNA	58.33	1.25	1	1.86	25.12	1	1	1.4	1.21	1.4	1.86	1	1.78	1	1	1.01	1.29
hsa-miR-638	MIMAT0003308	Endogenous1	miRNA	75	1.8	1	3.93	59.28	1	3.14	1.29	1.21	1.4	1.86	1	3.39	1	3.93	1.01	1.29
hsa-miR-639	MIMAT0003309	Endogenous1	miRNA	50	1.12	1	1.4	13.84	1	1	1.29	1.21	1.4	1.25	1	1	1	1	1.01	1.29
hsa-miR-640	MIMAT0003310	Endogenous1	miRNA	100	3.44	1.2	6.41	52.18	5.43	2.23	2.69	4.94	2.92	1.25	2.63	4.2	1.2	5.57	1.83	6.41
hsa-miR-641	MIMAT0003311	Endogenous1	miRNA	50	1.12	1	1.4	13.84	1	1	1.29	1.21	1.4	1.25	1	1	1	1	1.01	1.29
hsa-miR-642a-3p	MIMAT0020924	Endogenous1	miRNA	66.67	1.64	1	4.37	60.25	1	1	2.69	1.21	1.4	4.37	1.7	1	1.2	1	1.83	1.29
hsa-miR-642a-5p	MIMAT0003312	Endogenous1	miRNA	66.67	1.23	1	1.78	20.08	1	1	1.29	1.21	1.4	1.25	1	1.78	1	1.48	1.01	1.29
hsa-miR-643	MIMAT0003313	Endogenous1	miRNA	66.67	1.22	1	2	23.32	2	1	1.29	1.21	1.4	1.25	1	1	1.2	1	1.01	1.29
hsa-miR-644a	MIMAT0003314	Endogenous1	miRNA	100	277.07	109.89	345.32	22.55	301.58	300.47	306.51	247.21	258.6	257.23	345.32	339.62	250.49	286.05	109.89	321.91
hsa-miR-648	MIMAT0003318	Endogenous1	miRNA	58.33	1.25	1	2.52	34.64	1.14	1	1.29	2.52	1.52	1.25	1	1	1	1	1.01	1.29
hsa-miR-649	MIMAT0003319	Endogenous1	miRNA	91.67	3.11	1	7.41	67.33	3.72	1	2.69	1.21	1.4	3.12	2.63	7.41	4.58	6.39	1.83	1.29
hsa-miR-650	MIMAT0003320	Endogenous1	miRNA	75	2	1	5.43	75.08	2	1	1.4	1.21	2.92	1.25	4.48	1	5.43	1	1.01	1.29
hsa-miR-6503-3p	MIMAT0025463	Endogenous1	miRNA	50	1.12	1	1.4	13.84	1	1	1.29	1.21	1.4	1.25	1	1	1	1	1.01	1.29
hsa-miR-6503-5p	MIMAT0025462	Endogenous1	miRNA	75	1.35	1	3.12	43.13	1.14	1	1.29	1.21	1.4	3.12	1	1	1.2	1.48	1.01	1.29
hsa-miR-651-3p	MIMAT0026624	Endogenous1	miRNA	66.67	1.24	1	2.3	29.22	1.14	1	1.29	1.21	1.4	1.25	1	1	1	2.3	1.01	1.29
hsa-miR-651-5p	MIMAT0003321	Endogenous1	miRNA	100	5.14	1.29	9.11	56.39	3.72	7.73	1.29	8.58	1.52	1.86	9.11	9.02	4.58	5.57	4.86	3.82
hsa-miR-6511a-3p	MIMAT0025479	Endogenous1	miRNA	58.33	1.42	1	4.33	65.9	1	1	1.29	1.21	4.33	1.25	1.7	1	1	1	1.01	1.29
hsa-miR-6511a-5p	MIMAT0025478	Endogenous1	miRNA	66.67	1.24	1	2.05	24.13	1	1.31	1.29	1.21	1.4	1.25	1	1	2.05	1	1.01	1.29
hsa-miR-652-3p	MIMAT0003322	Endogenous1	miRNA	58.33	1.29	1	3.12	46.02	1.14	1	1.29	1.21	1.4	3.12	1	1	1	1	1.01	1.29
hsa-miR-652-5p	MIMAT0022709	Endogenous1	miRNA	100	2.47	1.01	5.43	61.09	5.43	2.23	1.29	1.21	1.4	1.25	2.63	5	2.05	2.3	1.01	3.82
hsa-miR-654-3p	MIMAT0004814	Endogenous1	miRNA	58.33	1.25	1	2.59	35.55	1	1	1.29	1.21	1.4	1.25	1	2.59	1	1	1.01	1.29
hsa-miR-654-5p	MIMAT0003330	Endogenous1	miRNA	83.33	1.51	1	3.12	39.22	1.14	1.31	1.29	1.21	1.4	3.12	1	1	2.05	1.48	1.83	1.29
hsa-miR-655-3p	MIMAT0003331	Endogenous1	miRNA	50	1.51	1	4.37	69.7	1	1	1.29	1.21	2.92	4.37	1	1	1	1	1.01	1.29
hsa-miR-656-3p	MIMAT0003332	Endogenous1	miRNA	100	36.71	12.76	67.72	52.62	29.47	32.51	50.53	20.69	12.76	14.38	62.83	54.87	38.39	67.72	42.23	14.16
hsa-miR-660-3p	MIMAT0022711	Endogenous1	miRNA	58.33	1.45	1	4.06	59.45	1	4.06	1.29	1.21	1.4	1.25	1	1	1	1	1.83	1.29
hsa-miR-660-5p	MIMAT0003338	Endogenous1	miRNA	58.33	1.23	1	2.23	28.88	1	2.23	1.29	1.21	1.52	1.25	1	1	1	1	1.01	1.29
hsa-miR-661	MIMAT0003324	Endogenous1	miRNA	58.33	1.22	1	2.23	28.55	1	2.23	1.29	1.21	1.4	1.25	1	1	1	1	1.01	1.29
hsa-miR-663a	MIMAT0003326	Endogenous1	miRNA	58.33	1.14	1	1.4	13.33	1	1	1.29	1.21	1.4	1.25	1	1	1.2	1	1.01	1.29
hsa-miR-664a-3p	MIMAT0005949	Endogenous1	miRNA	83.33	2.21	1	5.62	67.04	2.86	1.31	1.29	3.73	1.4	5.62	1	1	3.74	2.3	1.01	1.29
hsa-miR-664b-3p	MIMAT0022272	Endogenous1	miRNA	75	1.39	1	3.39	47.64	1.14	1	1.29	1.21	1.4	1.25	1.7	3.39	1	1	1.01	1.29
hsa-miR-664b-5p	MIMAT0022271	Endogenous1	miRNA	50	1.12	1	1.4	13.84	1	1	1.29	1.21	1.4	1.25	1	1	1	1	1.01	1.29
hsa-miR-665	MIMAT0004952	Endogenous1	miRNA	75	2.37	1	4.58	58.49	4.58	1.31	3.98	1.21	2.92	3.12	1	4.2	1	1	2.84	1.29
hsa-miR-671-3p	MIMAT0004819	Endogenous1	miRNA	58.33	1.21	1	2.05	25.16	1	1	1.29	1.21	1.4	1.25	1	1	2.05	1	1.01	1.29
hsa-miR-671-5p	MIMAT0003880	Endogenous1	miRNA	58.33	1.3	1	3.12	45.78	1.14	1	1.4	1.21	1.4	3.12	1	1	1	1	1.01	1.29
hsa-miR-6720-3p	MIMAT0025851	Endogenous1	miRNA	83.33	1.57	1	3.14	46.97	1.14	3.14	1.29	1.21	2.92	1.86	1	1.78	1.2	1	1.01	1.29
hsa-miR-6721-5p	MIMAT0025852	Endogenous1	miRNA	100	2.15	1.2	4.33	48.48	2	1.31	2.69	1.31	4.33	1.25	3.56	2.59	1.2	1.48	2.84	1.29
hsa-miR-6724-5p	MIMAT0025856	Endogenous1	miRNA	91.67	2.44	1	4.86	50.34	1	1.31	1.29	3.73	1.52	1.86	1.7	3.39	3.74	2.3	4.86	2.53
hsa-miR-675-5p	MIMAT0004284	Endogenous1	miRNA	58.33	1.56	1	2.92	47.2	1	1	1.29	1.21	2.92	1.86	1	1	1	2.3	2.84	1.29
hsa-miR-7-5p	MIMAT0000252	Endogenous1	miRNA	83.33	1.94	1	6.15	81.21	1.14	4.06	1.4	6.15	1.4	1.25	1	1	2.05	1.48	1.01	1.29
hsa-miR-708-5p	MIMAT0004926	Endogenous1	miRNA	50	1.12	1	1.4	13.84	1	1	1.29	1.21	1.4	1.25	1	1	1	1	1.01	1.29
hsa-miR-744-5p	MIMAT0004945	Endogenous1	miRNA	50	1.22	1	2.53	35.53	1	1	1.29	1.21	1.4	1.25	1	1	1	1	1.01	2.53
hsa-miR-758-3p+hsa-miR-411-3p	MIMAT0003879	Endogenous1	miRNA	83.33	1.9	1	3.85	54.58	2.86	1.31	1.29	1.21	1.4	1.25	1	3.39	2.89	1	3.85	1.29
hsa-miR-758-5p	MIMAT0022929	Endogenous1	miRNA	58.33	1.21	1	1.83	20.26	1	1	1.29	1.21	1.4	1.25	1	1	1.2	1	1.83	1.29
hsa-miR-760	MIMAT0004957	Endogenous1	miRNA	66.67	1.44	1	2.86	41.05	2.86	2.23	1.29	1.31	1.4	1.86	1	1	1	1	1.01	1.29
hsa-miR-761	MIMAT0010364	Endogenous1	miRNA	91.67	3.04	1	7.26	67.34	1.14	1	1.29	4.94	4.33	3.12	7.26	5	3.74	2.3	1.01	1.29
hsa-miR-764	MIMAT0010367	Endogenous1	miRNA	75	1.49	1	2.63	40.96	1	2.23	1.29	2.52	1.4	1.25	2.63	1	1.2	1	1.01	1.29
hsa-miR-765	MIMAT0003945	Endogenous1	miRNA	83.33	2.05	1	4.86	66.79	1	3.14	1.29	1.31	1.4	1.25	1.7	1.78	4.58	1	4.86	1.29
hsa-miR-766-3p	MIMAT0003888	Endogenous1	miRNA	66.67	1.42	1	2.86	43.85	2.86	1	1.29	1.21	1.4	1.25	1	1	1	1.48	1.01	2.53
hsa-miR-766-5p	MIMAT0022714	Endogenous1	miRNA	58.33	1.16	1	1.48	15.58	1	1	1.29	1.21	1.4	1.25	1	1	1	1.48	1.01	1.29
hsa-miR-767-3p	MIMAT0003883	Endogenous1	miRNA	58.33	1.21	1	2.05	25.16	1	1	1.29	1.21	1.4	1.25	1	1	2.05	1	1.01	1.29
hsa-miR-767-5p	MIMAT0003882	Endogenous1	miRNA	58.33	1.29	1	1.86	24.9	1	1	1.29	1.21	1.52	1.86	1	1	1	1.48	1.83	1.29
hsa-miR-769-3p	MIMAT0003887	Endogenous1	miRNA	58.33	1.21	1	2.05	25.16	1	1	1.29	1.21	1.4	1.25	1	1	2.05	1	1.01	1.29
hsa-miR-769-5p	MIMAT0003886	Endogenous1	miRNA	91.67	2.11	1	4.33	49.86	1.14	3.14	1.4	2.52	4.33	1.25	1.7	3.39	1	2.3	1.83	1.29
hsa-miR-770-5p	MIMAT0003948	Endogenous1	miRNA	83.33	2.86	1	9.91	92.1	4.58	4.06	1.4	1.21	2.92	1.25	4.48	1	1.2	1	9.91	1.29
hsa-miR-802	MIMAT0004185	Endogenous1	miRNA	58.33	1.29	1	3.12	45.75	1	1	1.29	1.21	1.4	3.12	1	1	1.2	1	1.01	1.29
hsa-miR-873-3p	MIMAT0022717	Endogenous1	miRNA	100	3.81	1.14	9.02	67.09	1.14	5.9	1.29	1.21	2.92	4.37	6.33	9.02	1.2	3.93	5.87	2.53
hsa-miR-873-5p	MIMAT0004953	Endogenous1	miRNA	100	5.63	1.14	11.43	57.54	1.14	4.06	1.4	4.94	4.33	8.12	5.41	11.43	4.58	10.48	7.89	3.82
hsa-miR-874-3p	MIMAT0004911	Endogenous1	miRNA	83.33	3.29	1	6.88	60.14	1	4.06	5.28	1.21	2.92	3.12	1	5.8	3.74	3.12	6.88	1.29
hsa-miR-874-5p	MIMAT0026718	Endogenous1	miRNA	58.33	1.23	1	2.3	29.98	1	1	1.29	1.21	1.4	1.25	1	1	1	2.3	1.01	1.29
hsa-miR-875-3p	MIMAT0004923	Endogenous1	miRNA	91.67	3.71	1	9.11	79.76	7.15	8.65	2.69	1.21	1.4	1.25	9.11	1	2.05	2.3	3.85	3.82
hsa-miR-876-3p	MIMAT0004925	Endogenous1	miRNA	75	1.53	1	3.73	49.82	2	1.31	1.29	3.73	1.4	1.25	1	1	1.2	1	1.83	1.29
hsa-miR-876-5p	MIMAT0004924	Endogenous1	miRNA	66.67	1.16	1	1.4	13.07	1	1.31	1.29	1.21	1.4	1.25	1	1	1.2	1	1.01	1.29
hsa-miR-877-5p	MIMAT0004949	Endogenous1	miRNA	83.33	2.79	1	5.73	54.4	3.72	3.14	3.98	3.73	5.73	1.86	1	1	1.2	3.93	2.84	1.29
hsa-miR-885-3p	MIMAT0004948	Endogenous1	miRNA	58.33	1.28	1	2.89	41.43	1	1	1.29	1.21	1.4	1.25	1	1	2.89	1	1.01	1.29
hsa-miR-885-5p	MIMAT0004947	Endogenous1	miRNA	50	1.12	1	1.4	13.84	1	1	1.29	1.21	1.4	1.25	1	1	1	1	1.01	1.29
hsa-miR-887-3p	MIMAT0004951	Endogenous1	miRNA	50	1.12	1	1.4	13.84	1	1	1.29	1.21	1.4	1.25	1	1	1	1	1.01	1.29
hsa-miR-887-5p	MIMAT0026720	Endogenous1	miRNA	66.67	1.6	1	4.37	62.45	1	1	1.29	1.21	1.4	4.37	1	2.59	2.05	1	1.01	1.29
hsa-miR-888-5p	MIMAT0004916	Endogenous1	miRNA	100	50.63	35.48	83.21	26.19	35.48	67.38	51.82	53.4	43.66	43.17	83.21	51.65	36.7	48.91	48.29	43.9
hsa-miR-889-3p	MIMAT0004921	Endogenous1	miRNA	100	3.48	1.4	7.41	57.09	2.86	2.23	1.4	3.73	1.4	1.86	5.41	7.41	2.05	3.12	3.85	6.41
hsa-miR-890	MIMAT0004912	Endogenous1	miRNA	75	2.21	1	3.93	55.67	2.86	1	1.29	3.73	1.4	1.25	1	3.39	1	3.93	1.83	3.82
hsa-miR-891a-5p	MIMAT0004902	Endogenous1	miRNA	66.67	1.26	1	2.53	33.59	1.14	1.31	1.29	1.21	1.4	1.25	1	1	1	1	1.01	2.53
hsa-miR-891b	MIMAT0004913	Endogenous1	miRNA	91.67	3.58	1	10.92	76.52	3.72	3.14	1.4	1.21	5.73	4.37	1	4.2	2.89	3.12	10.92	1.29
hsa-miR-892a	MIMAT0004907	Endogenous1	miRNA	75	1.48	1	3.12	40.99	1	1.31	1.29	1.21	1.4	1.25	1	1	2.05	3.12	1.83	1.29
hsa-miR-892b	MIMAT0004918	Endogenous1	miRNA	83.33	2.19	1	4.98	60.82	2	4.98	1.29	3.73	1.4	1.86	3.56	1	1	3.12	1.01	1.29
hsa-miR-9-5p	MIMAT0000441	Endogenous1	miRNA	50	1.12	1	1.4	13.84	1	1	1.29	1.21	1.4	1.25	1	1	1	1	1.01	1.29
hsa-miR-922	MIMAT0004972	Endogenous1	miRNA	58.33	1.43	1	3.74	53.89	1	1	1.29	1.31	1.4	1.25	1	1	3.74	1	1.83	1.29
hsa-miR-924	MIMAT0004974	Endogenous1	miRNA	66.67	1.44	1	2.84	38.64	1	1.31	1.29	1.21	1.4	1.86	1	1	2.05	1	2.84	1.29
hsa-miR-92a-1-5p	MIMAT0004507	Endogenous1	miRNA	75	1.68	1	4.37	59.02	2	1	1.29	1.21	1.52	4.37	1	1	1.2	1.48	2.84	1.29
hsa-miR-92a-3p	MIMAT0000092	Endogenous1	miRNA	58.33	1.19	1	1.86	21.72	1	1	1.29	1.21	1.4	1.86	1	1	1.2	1	1.01	1.29
hsa-miR-92b-3p	MIMAT0003218	Endogenous1	miRNA	58.33	1.15	1	1.52	15.77	1.14	1	1.4	1.21	1.52	1.25	1	1	1	1	1.01	1.29
hsa-miR-93-5p	MIMAT0000093	Endogenous1	miRNA	58.33	1.23	1	2.3	29.98	1	1	1.29	1.21	1.4	1.25	1	1	1	2.3	1.01	1.29
hsa-miR-933	MIMAT0004976	Endogenous1	miRNA	66.67	1.72	1	4.86	66.48	1	1	1.4	1.21	1.4	1.25	2.63	2.59	1	1	4.86	1.29
hsa-miR-934	MIMAT0004977	Endogenous1	miRNA	50	1.12	1	1.4	13.84	1	1	1.29	1.21	1.4	1.25	1	1	1	1	1.01	1.29
hsa-miR-935	MIMAT0004978	Endogenous1	miRNA	66.67	1.18	1	1.48	14.74	1	1	1.29	1.21	1.4	1.25	1	1	1.2	1.48	1.01	1.29
hsa-miR-936	MIMAT0004979	Endogenous1	miRNA	66.67	1.25	1	1.83	19.8	1	1	1.29	1.21	1.4	1.25	1	1	1.2	1.48	1.83	1.29
hsa-miR-937-3p	MIMAT0004980	Endogenous1	miRNA	50	1.12	1	1.4	13.84	1	1	1.29	1.21	1.4	1.25	1	1	1	1	1.01	1.29
hsa-miR-939-5p	MIMAT0004982	Endogenous1	miRNA	75	1.54	1	3.12	39.41	1	1	1.4	1.21	1.52	1.25	1	1.78	2.05	3.12	1.83	1.29
hsa-miR-940	MIMAT0004983	Endogenous1	miRNA	58.33	1.16	1	1.52	15.35	1	1.31	1.29	1.21	1.52	1.25	1	1	1	1	1.01	1.29
hsa-miR-941	MIMAT0004984	Endogenous1	miRNA	91.67	1.73	1	3.56	47.33	1.14	1.31	1.29	1.21	1.52	1.25	3.56	2.59	1	2.3	1.01	2.53
hsa-miR-942-3p	MIMAT0026734	Endogenous1	miRNA	58.33	1.22	1	2.23	28.55	1	2.23	1.29	1.21	1.4	1.25	1	1	1	1	1.01	1.29
hsa-miR-942-5p	MIMAT0004985	Endogenous1	miRNA	100	7.21	1.29	14.67	72.52	5.43	2.23	13.03	7.37	1.4	3.12	14.67	8.22	2.89	12.93	13.95	1.29
hsa-miR-944	MIMAT0004987	Endogenous1	miRNA	100	94.12	30.66	172.12	50.12	120.46	124.28	76.38	58.24	46.47	30.66	172.12	159.44	107.68	124.14	69.5	40.03
hsa-miR-95-3p	MIMAT0000094	Endogenous1	miRNA	83.33	1.7	1	3.14	44	1	3.14	2.69	1.21	1.4	1.25	1.7	2.59	2.05	1	1.01	1.29
hsa-miR-96-5p	MIMAT0000095	Endogenous1	miRNA	91.67	2.71	1	6.61	64.44	3.72	1.31	1.4	3.73	1.4	1.25	3.56	6.61	3.74	1	1.01	3.82
hsa-miR-98-3p	MIMAT0022842	Endogenous1	miRNA	66.67	1.29	1	2.89	40.64	1.14	1	1.29	1.21	1.4	1.25	1	1	2.89	1	1.01	1.29
hsa-miR-98-5p	MIMAT0000096	Endogenous1	miRNA	91.67	2.42	1	3.93	48.5	3.72	3.14	2.69	1.21	1.4	1.25	1	3.39	3.74	3.93	1.01	2.53
hsa-miR-99a-5p	MIMAT0000097	Endogenous1	miRNA	66.67	1.52	1	3.14	47.87	1	3.14	1.29	1.21	1.4	1.25	1	1.78	1	1	2.84	1.29
hsa-miR-99b-5p	MIMAT0000689	Endogenous1	miRNA	58.33	1.39	1	2.53	39.21	1	1	1.4	1.21	1.4	1.86	1	1	1	2.3	1.01	2.53
ACTB	NM_001101.2	Housekeeping	miRNA	91.67	2.77	1	10.29	96.49	4.58	1.31	1.29	1.31	1.4	1.25	1.7	1	3.74	1.48	3.85	10.29
B2M	NM_004048.2	Housekeeping	miRNA	91.67	2.04	1	5	59.68	1	1.31	1.29	1.21	1.52	1.86	1.7	5	3.74	2.3	1.01	2.53
GAPDH	NM_002046.3	Housekeeping	miRNA	58.33	1.47	1	4.37	65.02	2	1	1.4	1.21	1.4	4.37	1	1	1	1	1.01	1.29
RPL19	NM_000981.3	Housekeeping	miRNA	58.33	1.42	1	3.82	57.28	2	1	1.29	1.21	1.4	1.25	1	1	1	1	1.01	3.82
RPLP0	NM_001002.3	Housekeeping	miRNA	58.33	1.29	1	2.84	39.42	1	1	1.29	1.21	1.4	1.25	1	1	1.2	1	2.84	1.29
LIG_NEG_A	nmiR00810.1	Ligation	miRNA	58.33	1.14	1	1.4	13.33	1	1	1.29	1.21	1.4	1.25	1	1	1.2	1	1.01	1.29
LIG_NEG_B	nmiR00828.1	Ligation	miRNA	66.67	1.17	1	1.48	14.81	1.14	1	1.29	1.21	1.4	1.25	1	1	1	1.48	1.01	1.29
LIG_NEG_C	nmiR00803.1	Ligation	miRNA	75	1.92	1	4.37	59.52	2	1.31	1.4	3.73	2.92	4.37	1	1	1.2	1	1.83	1.29
LIG_POS_A	nmiR00813.1	Ligation	miRNA	100	3599	145.38	12103.9	101.06	2832.98	145.38	5930.38	3114.43	1261.66	729.16	194.35	1546.97	2048.74	12103.9	5122.18	8157.82
LIG_POS_B	nmiR00809.1	Ligation	miRNA	100	863.87	115.1	2418.69	78.56	941.94	115.1	1340.78	900.12	542.38	303.55	143.41	572.08	614.7	2418.69	741.1	1732.63
LIG_POS_C	nmiR00811.1	Ligation	miRNA	100	287.44	129.04	424.06	36.51	129.04	157.31	418.99	199.97	240.34	334.84	203.61	301.81	254.72	372.73	411.86	424.06
NEG_A	ERCC_00096.1	Negative	SYSTEM	16.67	1.09	1	1.81	21.83	1	1	1	1	1	1	1	1.22	1	1.81	1	1
NEG_B	ERCC_00041.1	Negative	SYSTEM	41.67	1.35	1	2.81	43.63	1	1.43	1.08	1	2.08	1	1	1	1	2.81	1.81	1
NEG_C	ERCC_00019.1	Negative	SYSTEM	100	7.38	2.08	13.22	49	2.33	11.43	6.08	2.08	5.08	5.49	8.84	13.22	10.43	7.81	10.81	4.95
NEG_D	ERCC_00076.1	Negative	SYSTEM	25	1.7	1	6.22	98.63	1	1	1	4.08	1.08	1	1	6.22	1	1	1	1
NEG_E	ERCC_00098.1	Negative	SYSTEM	41.67	1.47	1	2.95	49.92	1.33	1	1	2.08	1	1.49	1	1	1	1	2.81	2.95
NEG_F	ERCC_00126.1	Negative	SYSTEM	75	2.02	1	4.43	56.74	1.33	1	2.08	1	2.08	1.49	1.84	1.22	4.43	1	3.81	2.95
NEG_G	ERCC_00144.1	Negative	SYSTEM	0	1	1	1	0	1	1	1	1	1	1	1	1	1	1	1	1
NEG_H	ERCC_00154.1	Negative	SYSTEM	0	1	1	1	0	1	1	1	1	1	1	1	1	1	1	1	1
POS_A	ERCC_00117.1	Positive	SYSTEM	100	5610.13	4289.08	7002.81	15.96	6186.33	5508.43	4697.08	5093.08	4289.08	5526.49	6192.84	6806.22	5715.43	6012.81	7002.81	4290.95
POS_B	ERCC_00112.1	Positive	SYSTEM	100	2346.55	1857.08	2990.81	15.52	2504.33	2161.43	1908.08	2121.08	1857.08	2298.49	2568.84	2801.22	2333.43	2653.81	2990.81	1959.95
POS_C	ERCC_00002.1	Positive	SYSTEM	100	671.3	527.08	857.81	16.12	716.33	610.43	548.08	658.08	527.08	668.49	654.84	842.22	664.43	758.81	857.81	548.95
POS_D	ERCC_00092.1	Positive	SYSTEM	100	129.71	75.95	167.81	21.8	147.33	128.43	126.08	110.08	87.08	140.49	144.84	164.22	118.43	145.81	167.81	75.95
POS_E	ERCC_00035.1	Positive	SYSTEM	100	14.38	7.08	23.84	33.63	19.33	12.43	7.08	14.08	13.08	15.49	23.84	18.22	11.43	11.81	17.81	7.95
POS_F	ERCC_00034.1	Positive	SYSTEM	100	11.13	5.43	15.43	29.94	15.33	15.43	8.08	14.08	12.08	10.49	10.84	11.22	5.43	10.81	13.81	5.95
ath-miR159a	MIMAT0000177	SpikeIn	miRNA	66.67	1.58	1	4.37	67.2	1	3.14	1.29	1.21	1.4	4.37	1	1	1.2	1	1.01	1.29
cel-miR-248	MIMAT0000304	SpikeIn	miRNA	50	1.2	1	1.83	21.21	1	1	1.29	1.31	1.4	1.25	1	1	1	1	1.83	1.29
cel-miR-254	MIMAT0000310	SpikeIn	miRNA	75	2.05	1	4.37	63.85	1	1.31	3.98	1.21	1.4	4.37	1	1	1.2	1.48	2.84	3.82
osa-miR414	MIMAT0001330	SpikeIn	miRNA	100	9.48	2.86	20.29	66.69	2.86	6.81	14.33	6.15	4.33	3.12	4.48	16.26	18.11	20.29	11.93	5.11
osa-miR442	MIMAT0001605	SpikeIn	miRNA	75	2.52	1	6.41	69.03	1	3.14	1.4	1.21	2.92	4.37	1	1	2.89	3.93	1.01	6.41

## Sheet: fold other samples
Probe name	2002-09-01	2004-09-01	2005-09-01	2009-09-01	2010-09-01	2011-09-01	2012-09-01	medie	fold campione 2	fold campione 4	fold campione 5
hsa-miR-206	12.11	6.78	11.91	3.7	3.47	4.02	1.73	3.23	3.74923	2.09907	3.68731
hsa-miR-216b-5p	52.52	42.35	32.84	12.1	24.84	13.15	16.84	16.7325	3.1388	2.531	1.96265
hsa-miR-27b-3p	2.49	1	4.94	1.2	1.12	1.3	1.16	1.195	2.08368	0.83682	4.13389
hsa-miR-4536-5p	352.75	203.27	223.21	160.97	118.2	94.03	111	121.05	2.91409	1.67922	1.84395
hsa-miR-548g-3p	114.11	74.53	72.71	51.72	52.96	37.94	38.93	45.3875	2.51413	1.64208	1.60198

## Sheet: RCD Type 2 vs type 1
probe name	accession	RCD2	StDev of RC2	RCD1	StDev of RCD1	RCD2 vs. RCD1	P value of RCD2 vs RCD1	t-statistic of RCD2 vs RCD1	Lower 95% CI of RCD2 vs RCD1	Upper 95% CI of RCD2 vs RCD1
hsa-miR-490-3p	MIMAT0002806	2.87	0.58	1.43	0.57	2.01	0	4.11	1.36	2.96
hsa-miR-1193	MIMAT0015049	2.37	0.94	1.08	0.1	2.19	0	5.27	1.45	3.31
hsa-miR-181b-2-3p	MIMAT0031893	3.2	1.61	1.22	0.18	2.62	0.01	4.81	1.5	4.57
hsa-miR-935	MIMAT0004978	1.03	0.05	1.32	0.21	-1.29	0.01	-3.93	0.66	-1.1
hsa-miR-320e	MIMAT0015072	24.78	3.03	17.55	4.12	1.41	0.01	3.27	1.1	1.81
hsa-miR-1226-3p	MIMAT0005577	3.38	1.88	1.61	0.65	2.1	0.02	3.01	1.19	3.71
hsa-miR-302c-3p	MIMAT0000717	4.96	2.23	2.51	0.96	1.98	0.02	2.74	1.11	3.5
hsa-miR-371a-5p	MIMAT0004687	2.34	0.9	1.29	0.59	1.81	0.02	2.75	1.1	2.98
hsa-miR-1306-5p	MIMAT0022726	1.03	0.05	1.26	0.22	-1.22	0.03	-2.8	0.68	-1.02
hsa-miR-107	MIMAT0000104	1.61	0.79	3.7	1.84	-2.29	0.04	-2.45	0.2	-1.05
hsa-miR-770-5p	MIMAT0003948	4.21	3.75	1.4	0.95	3.02	0.04	2.64	1.03	8.85
hsa-let-7d-5p	MIMAT0000065	1.04	0.05	1.26	0.22	-1.2	0.04	-2.58	0.69	-1
hsa-miR-606	MIMAT0003274	1.03	0.05	1.23	0.22	-1.2	0.04	-2.56	0.7	1
hsa-miR-101-3p	MIMAT0000099	1.03	0.05	1.26	0.25	-1.23	0.04	-2.58	0.66	-1
hsa-miR-345-5p	MIMAT0000772	1.03	0.05	1.26	0.25	-1.23	0.04	-2.58	0.66	-1
hsa-miR-1915-3p	MIMAT0007892	3.09	2.18	1.29	0.59	2.4	0.05	2.56	0.99	5.78
hsa-miR-197-5p	MIMAT0022691	4.91	1.57	2.11	2.03	2.33	0.05	2.39	1.01	5.37
hsa-miR-148a-3p	MIMAT0000243	1.77	1.13	3.49	1.52	-1.97	0.05	-2.34	0.26	1.01
hsa-miR-561-3p	MIMAT0003225	2.15	2.36	5.34	1.78	-2.48	0.06	-2.45	0.16	1.05
hsa-miR-599	MIMAT0003267	1.1	0.19	1.35	0.19	-1.22	0.06	-2.23	0.66	1.01
hsa-miR-219a-2-3p	MIMAT0004675	1.03	0.05	2.05	1.69	-1.99	0.06	-2.43	0.24	1.04
hsa-miR-1298-5p	MIMAT0005800	5.12	1.84	2.77	1.84	1.85	0.06	2.15	0.96	3.59
hsa-miR-595	MIMAT0003263	2.28	1.12	1.32	0.21	1.72	0.07	2.39	0.92	3.24
LIG_NEG_A	nmiR00810.1	1.03	0.05	1.36	0.48	-1.33	0.07	-2.3	0.55	1.03
hsa-miR-6503-5p	MIMAT0025462	1.08	0.11	1.44	0.52	-1.33	0.07	-2.21	0.55	1.03
hsa-miR-516b-5p	MIMAT0002859	1.6	1.11	3.31	2.25	-2.07	0.07	-2.04	0.21	1.1
hsa-miR-517b-3p	MIMAT0002857	5	3.75	2.32	1.7	2.15	0.07	2.02	0.9	5.14
hsa-miR-885-3p	MIMAT0004948	1.04	0.05	1.53	0.82	-1.46	0.08	-2.19	0.44	1.07
hsa-miR-3918	MIMAT0018192	1.03	0.05	1.16	0.15	-1.13	0.08	-2.08	0.77	1.02
hsa-miR-92a-3p	MIMAT0000092	1.03	0.05	1.38	0.57	-1.35	0.08	-2.17	0.52	1.06
hsa-miR-30e-3p	MIMAT0000693	1.04	0.05	1.83	1.65	-1.75	0.08	-2.17	0.29	1.11
hsa-miR-769-3p	MIMAT0003887	1.03	0.05	1.33	0.47	-1.3	0.08	-2.13	0.56	1.06
hsa-miR-802	MIMAT0004185	1.04	0.05	1.5	0.72	-1.44	0.08	-2.14	0.45	1.08
hsa-miR-202-3p	MIMAT0002811	1.03	0.05	1.57	0.93	-1.52	0.08	-2.14	0.4	1.09
hsa-miR-892a	MIMAT0004907	1.24	0.45	1.92	0.88	-1.54	0.08	-1.94	0.39	1.08
hsa-miR-320a	MIMAT0000510	1.03	0.05	1.44	0.66	-1.4	0.09	-2.11	0.47	1.08
hsa-miR-1250-5p	MIMAT0005902	1.03	0.05	1.14	0.13	-1.1	0.09	-1.99	0.8	1.02
hsa-miR-127-5p	MIMAT0004604	1.03	0.05	1.14	0.13	-1.1	0.09	-1.99	0.8	1.02
hsa-miR-134-3p	MIMAT0026481	1.03	0.05	1.14	0.13	-1.1	0.09	-1.99	0.8	1.02
hsa-miR-144-3p	MIMAT0000436	1.03	0.05	1.14	0.13	-1.1	0.09	-1.99	0.8	1.02
hsa-miR-15a-5p	MIMAT0000068	1.03	0.05	1.14	0.13	-1.1	0.09	-1.99	0.8	1.02
hsa-miR-1908-3p	MIMAT0026916	1.03	0.05	1.14	0.13	-1.1	0.09	-1.99	0.8	1.02
hsa-miR-204-5p	MIMAT0000265	1.03	0.05	1.14	0.13	-1.1	0.09	-1.99	0.8	1.02
hsa-miR-219a-1-3p	MIMAT0004567	1.03	0.05	1.14	0.13	-1.1	0.09	-1.99	0.8	1.02
hsa-miR-299-3p	MIMAT0000687	1.03	0.05	1.14	0.13	-1.1	0.09	-1.99	0.8	1.02
hsa-miR-300	MIMAT0004903	1.03	0.05	1.14	0.13	-1.1	0.09	-1.99	0.8	1.02
hsa-miR-331-5p	MIMAT0004700	1.03	0.05	1.14	0.13	-1.1	0.09	-1.99	0.8	1.02
hsa-miR-378c	MIMAT0016847	1.03	0.05	1.14	0.13	-1.1	0.09	-1.99	0.8	1.02
hsa-miR-539-5p	MIMAT0003163	1.03	0.05	1.14	0.13	-1.1	0.09	-1.99	0.8	1.02
hsa-miR-553	MIMAT0003216	1.03	0.05	1.14	0.13	-1.1	0.09	-1.99	0.8	1.02
hsa-miR-572	MIMAT0003237	1.03	0.05	1.14	0.13	-1.1	0.09	-1.99	0.8	1.02
hsa-miR-3147	MIMAT0015019	1.46	0.71	2.47	1.73	-1.69	0.09	-1.91	0.31	1.11
hsa-miR-215-5p	MIMAT0000272	1.03	0.05	1.86	1.78	-1.81	0.09	-2.08	0.27	1.15
hsa-miR-766-5p	MIMAT0022714	1.03	0.05	1.37	0.56	-1.33	0.09	-2.07	0.53	1.07
hsa-miR-363-3p	MIMAT0000707	1.1	0.19	2.18	2.21	-1.98	0.1	-1.99	0.21	1.22
hsa-miR-217	MIMAT0000274	6.22	2.62	2.81	3.62	2.22	0.1	1.89	0.82	6
hsa-miR-1257	MIMAT0005908	13.41	4.93	8.53	3.66	1.57	0.1	1.84	0.89	2.77
hsa-miR-145-5p	MIMAT0000437	1.08	0.11	1.6	0.96	-1.48	0.1	-1.97	0.4	1.13
hsa-miR-181a-3p	MIMAT0000270	1.61	0.71	1.14	0.13	1.42	0.1	2.02	0.88	2.3
hsa-miR-516a-3p+hsa-miR-516b-3p	MIMAT0006778	2.19	1.29	1.29	0.57	1.7	0.11	1.88	0.85	3.39
hsa-miR-541-3p	MIMAT0004920	1.03	0.05	1.2	0.24	-1.17	0.11	-1.93	0.7	1.05
hsa-miR-589-5p	MIMAT0004799	1.03	0.05	1.2	0.24	-1.17	0.11	-1.93	0.7	1.05
hsa-miR-4454+hsa-miR-7975	MIMAT0018976	7.38	29.46	1.33	0.97	5.54	0.11	1.99	0.51	60.21
hsa-miR-323b-5p	MIMAT0001630	1.03	0.05	1.23	0.3	-1.19	0.11	-1.9	0.66	1.06
hsa-miR-422a	MIMAT0001339	1.03	0.05	1.23	0.3	-1.19	0.11	-1.9	0.66	1.06
hsa-miR-495-3p	MIMAT0002817	3.52	2.32	1.67	3.22	2.1	0.11	1.76	0.79	5.57
hsa-miR-99a-5p	MIMAT0000097	1.85	1.19	1.08	0.1	1.71	0.11	2.01	0.81	3.6
hsa-miR-423-5p	MIMAT0004748	2.79	2.1	1.37	1.09	2.03	0.11	1.81	0.78	5.31
hsa-miR-199b-5p	MIMAT0000263	1.03	0.05	1.6	1.27	-1.55	0.12	-1.89	0.35	1.17
hsa-miR-1204	MIMAT0005868	1.03	0.05	1.16	0.2	-1.13	0.12	-1.82	0.74	1.05
hsa-miR-151b	MIMAT0010214	1.03	0.05	1.16	0.2	-1.13	0.12	-1.82	0.74	1.05
hsa-miR-152-3p	MIMAT0000438	1.03	0.05	1.16	0.2	-1.13	0.12	-1.82	0.74	1.05
hsa-miR-346	MIMAT0000773	1.03	0.05	1.16	0.2	-1.13	0.12	-1.82	0.74	1.05
hsa-miR-219a-5p	MIMAT0000276	3.7	3.43	7.95	4.32	-2.15	0.12	-1.79	0.16	1.32
hsa-miR-639	MIMAT0003309	1.03	0.05	1.36	0.6	-1.32	0.12	-1.85	0.51	1.11
hsa-miR-330-3p	MIMAT0000751	1.09	0.1	1.5	0.73	-1.37	0.12	-1.83	0.47	1.14
hsa-miR-15b-5p	MIMAT0000417	1.03	0.05	1.59	1.34	-1.54	0.12	-1.85	0.36	1.18
hsa-miR-455-5p	MIMAT0003150	1.03	0.05	1.41	0.84	-1.37	0.13	-1.82	0.47	1.14
hsa-miR-129-2-3p	MIMAT0004605	1.86	1.18	1.14	0.13	1.63	0.13	1.87	0.79	3.39
hsa-miR-323a-3p	MIMAT0000755	2.18	1.51	1.26	0.22	1.73	0.13	1.85	0.76	3.97
hsa-miR-1200	MIMAT0005863	1.03	0.05	1.18	0.23	-1.14	0.13	-1.75	0.72	1.06
hsa-miR-146b-3p	MIMAT0004766	1.03	0.05	1.18	0.23	-1.14	0.13	-1.75	0.72	1.06
hsa-miR-339-3p	MIMAT0004702	1.03	0.05	1.18	0.23	-1.14	0.13	-1.75	0.72	1.06
hsa-miR-342-3p	MIMAT0000753	1.03	0.05	1.18	0.23	-1.14	0.13	-1.75	0.72	1.06
hsa-miR-128-1-5p	MIMAT0026477	1.04	0.05	1.59	1.34	-1.52	0.13	-1.78	0.36	1.2
hsa-miR-200c-3p	MIMAT0000617	2.91	2.36	1.54	0.93	1.88	0.13	1.72	0.76	4.65
hsa-miR-18a-5p	MIMAT0000072	1.03	0.05	1.48	1.07	-1.44	0.14	-1.77	0.41	1.18
hsa-miR-27b-3p	MIMAT0000419	9.5	1.53	5.12	3.99	1.86	0.14	1.75	0.75	4.61
hsa-miR-513a-5p	MIMAT0002877	4.05	2.14	2.44	1.52	1.66	0.14	1.63	0.81	3.4
hsa-miR-30a-3p	MIMAT0000088	1.04	0.05	1.14	0.13	-1.09	0.14	-1.68	0.81	1.04
hsa-miR-324-3p	MIMAT0000762	2.1	0.87	1.33	0.97	1.58	0.14	1.63	0.83	3.03
hsa-miR-184	MIMAT0000454	1.18	0.42	1.88	1.4	-1.59	0.14	-1.65	0.32	1.22
hsa-miR-99b-5p	MIMAT0000689	1.04	0.05	1.41	0.71	-1.35	0.14	-1.74	0.47	1.16
hsa-miR-1910-5p	MIMAT0007884	1.03	0.05	1.33	0.6	-1.3	0.14	-1.73	0.53	1.13
hsa-miR-548l	MIMAT0005889	4.05	3.03	1.96	1.17	2.06	0.15	1.66	0.71	6.01
hsa-miR-532-3p	MIMAT0004780	1.73	0.85	1.18	0.23	1.47	0.15	1.73	0.79	2.75
hsa-miR-890	MIMAT0004912	1.9	1.28	3.47	1.77	-1.83	0.15	-1.6	0.23	1.31
hsa-miR-562	MIMAT0003226	1.42	0.5	1.08	0.1	1.31	0.15	1.75	0.85	2.03
hsa-miR-181c-5p	MIMAT0000258	1.03	0.05	1.44	0.97	-1.4	0.15	-1.7	0.43	1.19
hsa-miR-615-5p	MIMAT0004804	1.04	0.05	1.42	0.94	-1.36	0.15	-1.69	0.46	1.18
hsa-miR-302e	MIMAT0005931	3.51	1.68	2.08	1.67	1.69	0.15	1.57	0.78	3.62
hsa-miR-3065-3p	MIMAT0015378	2.09	1.45	1.23	0.61	1.7	0.15	1.63	0.77	3.79
hsa-miR-625-5p	MIMAT0003294	3.52	2.39	1.94	1.09	1.81	0.16	1.58	0.74	4.43
hsa-miR-767-3p	MIMAT0003883	1.03	0.05	1.27	0.48	-1.23	0.16	-1.64	0.59	1.12
hsa-miR-200a-3p	MIMAT0000682	2.91	3.79	1.36	0.97	2.14	0.16	1.62	0.64	7.13
hsa-miR-1253	MIMAT0005904	169.69	30.1	143.33	29.09	1.18	0.16	1.53	0.92	1.53
hsa-miR-484	MIMAT0002174	1.09	0.1	1.52	0.99	-1.39	0.16	-1.63	0.42	1.21
hsa-miR-140-5p	MIMAT0000431	2.32	2.87	1.18	0.23	1.97	0.16	1.69	0.64	6.05
hsa-miR-513a-3p	MIMAT0004777	1.74	1.36	1.11	0.14	1.57	0.16	1.67	0.74	3.34
hsa-miR-4284	MIMAT0016915	1.77	1.69	1.08	0.1	1.64	0.17	1.69	0.73	3.69
hsa-miR-939-5p	MIMAT0004982	1.33	0.55	2.08	1.55	-1.56	0.17	-1.52	0.32	1.26
hsa-miR-130a-3p	MIMAT0000425	3.18	1.97	1.74	1.93	1.83	0.17	1.52	0.73	4.58
hsa-miR-548d-5p	MIMAT0004812	2.18	1.81	4.06	2.53	-1.86	0.17	-1.54	0.21	1.4
hsa-miR-933	MIMAT0004976	2.14	1.87	1.21	0.52	1.77	0.17	1.61	0.71	4.4
hsa-miR-1261	MIMAT0005913	3.11	2.07	1.72	1.23	1.81	0.17	1.52	0.72	4.57
hsa-miR-181d-3p	MIMAT0026608	1.16	0.46	1.58	0.67	-1.36	0.17	-1.5	0.46	1.18
hsa-miR-654-5p	MIMAT0003330	1.3	0.42	1.79	0.86	-1.37	0.17	-1.5	0.45	1.18
hsa-miR-874-5p	MIMAT0026718	1.03	0.05	1.29	0.59	-1.25	0.17	-1.57	0.55	1.15
hsa-miR-19b-3p	MIMAT0000074	1.04	0.05	1.18	0.23	-1.13	0.17	-1.55	0.73	1.08
hsa-miR-384	MIMAT0001075	1.03	0.05	1.33	0.64	-1.29	0.18	-1.57	0.51	1.18
hsa-miR-376a-3p	MIMAT0000729	23.02	9.55	30.55	7.82	-1.33	0.18	-1.48	0.48	1.18
hsa-miR-493-3p	MIMAT0003161	1.12	0.18	1.47	0.73	-1.31	0.18	-1.49	0.49	1.19
hsa-miR-4488	MIMAT0019022	2.49	2.85	1.3	0.51	1.91	0.18	1.54	0.6	6.14
hsa-miR-1255b-5p	MIMAT0005945	3.55	2.98	2.11	1.27	1.68	0.19	1.44	0.72	3.95
hsa-miR-135b-5p	MIMAT0000758	2.54	1.36	1.57	1.04	1.62	0.19	1.43	0.74	3.52
hsa-miR-301b-3p	MIMAT0004958	2.57	1.78	1.51	0.9	1.69	0.19	1.46	0.7	4.09
hsa-miR-23c	MIMAT0018000	1.54	0.92	2.53	1.91	-1.65	0.19	-1.41	0.27	1.37
hsa-miR-767-5p	MIMAT0003882	1.16	0.46	1.71	1.34	-1.47	0.19	-1.43	0.36	1.29
hsa-miR-340-5p	MIMAT0004692	3.72	1.13	2.4	1.58	1.54	0.19	1.43	0.75	3.17
hsa-miR-139-5p	MIMAT0000250	1.03	0.05	1.24	0.48	-1.21	0.19	-1.49	0.6	1.15
hsa-miR-150-5p	MIMAT0000451	1.03	0.05	1.24	0.48	-1.21	0.19	-1.49	0.6	1.15
hsa-miR-361-3p	MIMAT0004682	1.03	0.05	1.24	0.48	-1.21	0.19	-1.49	0.6	1.15
hsa-miR-671-3p	MIMAT0004819	1.03	0.05	1.24	0.48	-1.21	0.19	-1.49	0.6	1.15
hsa-miR-760	MIMAT0004957	1.57	1.01	1.08	0.1	1.45	0.19	1.54	0.74	2.82
hsa-miR-151a-3p	MIMAT0000757	3.57	1.74	2.09	1.3	1.71	0.2	1.4	0.71	4.13
hsa-miR-506-5p	MIMAT0022701	2.12	2.67	1.19	0.21	1.78	0.2	1.52	0.62	5.16
hsa-miR-214-3p	MIMAT0000271	1.16	0.38	1.79	1.8	-1.54	0.2	-1.41	0.31	1.38
hsa-miR-515-5p	MIMAT0002826	1.16	0.38	1.53	0.65	-1.31	0.2	-1.37	0.48	1.2
hsa-miR-663a	MIMAT0003326	1.04	0.05	1.29	0.59	-1.23	0.2	-1.45	0.56	1.17
hsa-miR-1224-5p	MIMAT0005458	1.03	0.05	1.26	0.58	-1.23	0.21	-1.44	0.57	1.17
hsa-miR-193a-5p+hsa-miR-193b-5p	MIMAT0004614	1.03	0.05	1.26	0.58	-1.23	0.21	-1.44	0.57	1.17
hsa-miR-4461	MIMAT0018983	1.03	0.05	1.26	0.58	-1.23	0.21	-1.44	0.57	1.17
hsa-miR-532-5p	MIMAT0002888	1.03	0.05	1.26	0.58	-1.23	0.21	-1.44	0.57	1.17
hsa-miR-548ad-3p	MIMAT0018946	1.03	0.05	1.26	0.58	-1.23	0.21	-1.44	0.57	1.17
hsa-miR-210-5p	MIMAT0026475	1.77	0.92	1.26	0.25	1.4	0.21	1.45	0.73	2.68
hsa-miR-542-5p	MIMAT0003340	2.67	1.11	1.77	1.04	1.51	0.21	1.36	0.75	3.03
hsa-miR-1249-3p	MIMAT0005901	1.03	0.05	1.27	0.6	-1.23	0.21	-1.43	0.56	1.18
hsa-miR-154-5p	MIMAT0000452	1.03	0.05	1.27	0.6	-1.23	0.21	-1.43	0.56	1.18
hsa-miR-93-5p	MIMAT0000093	1.03	0.05	1.27	0.6	-1.23	0.21	-1.43	0.56	1.18
hsa-miR-664a-3p	MIMAT0005949	1.41	0.92	2.26	2.07	-1.6	0.21	-1.34	0.28	1.41
hsa-miR-1295a	MIMAT0005885	1.96	0.94	1.33	0.97	1.47	0.22	1.34	0.76	2.87
hsa-miR-891b	MIMAT0004913	3.82	4.37	2.1	0.92	1.82	0.22	1.4	0.6	5.5
hsa-miR-520c-3p	MIMAT0002846	1.96	2	3.54	3.08	-1.81	0.22	-1.33	0.2	1.55
hsa-miR-301b-5p	MIMAT0032026	1.1	0.19	1.52	1.07	-1.37	0.22	-1.37	0.4	1.32
hsa-miR-548j-5p	MIMAT0005875	58.63	16.73	44.83	17.65	1.31	0.22	1.32	0.82	2.09
hsa-miR-374c-5p	MIMAT0018443	1.6	1.25	1.08	0.1	1.48	0.22	1.43	0.69	3.15
hsa-miR-6511a-5p	MIMAT0025478	1.1	0.19	1.54	1.26	-1.39	0.22	-1.36	0.39	1.34
hsa-miR-758-3p+hsa-miR-411-3p	MIMAT0003879	2.37	1.48	1.49	0.97	1.59	0.23	1.32	0.69	3.63
hsa-miR-875-3p	MIMAT0004923	5.03	4.2	2.63	1.43	1.91	0.23	1.36	0.56	6.54
hsa-miR-421	MIMAT0003339	1.44	0.72	1.08	0.1	1.33	0.23	1.41	0.76	2.32
hsa-miR-892b	MIMAT0004918	2.25	2	1.36	0.97	1.65	0.23	1.33	0.65	4.18
hsa-miR-514b-5p	MIMAT0015087	17.14	6.13	22.38	6	-1.31	0.23	-1.31	0.47	1.24
hsa-miR-3196	MIMAT0015080	1.03	0.05	1.11	0.14	-1.07	0.23	-1.33	0.82	1.06
hsa-miR-375	MIMAT0000728	1.03	0.05	1.11	0.14	-1.07	0.23	-1.33	0.82	1.06
hsa-miR-580-3p	MIMAT0003245	1.03	0.05	1.11	0.14	-1.07	0.23	-1.33	0.82	1.06
hsa-miR-590-3p	MIMAT0004801	1.03	0.05	1.11	0.14	-1.07	0.23	-1.33	0.82	1.06
hsa-miR-887-3p	MIMAT0004951	1.03	0.05	1.11	0.14	-1.07	0.23	-1.33	0.82	1.06
hsa-miR-937-3p	MIMAT0004980	1.03	0.05	1.11	0.14	-1.07	0.23	-1.33	0.82	1.06
hsa-miR-301a-3p	MIMAT0000688	1.37	1.48	2.29	2	-1.68	0.23	-1.29	0.24	1.51
hsa-miR-28-5p	MIMAT0000085	2.19	1.11	1.58	0.82	1.38	0.23	1.29	0.77	2.48
hsa-miR-548q	MIMAT0011163	100.17	9.05	86.13	25.15	1.16	0.23	1.33	0.88	1.54
hsa-miR-21-5p	MIMAT0000076	4.18	1.77	2.67	2.06	1.56	0.23	1.3	0.69	3.53
hsa-miR-24-3p	MIMAT0000080	1.03	0.05	1.31	0.87	-1.28	0.23	-1.35	0.49	1.25
hsa-miR-361-5p	MIMAT0000703	1.03	0.05	1.31	0.87	-1.28	0.23	-1.35	0.49	1.25
hsa-miR-545-3p	MIMAT0003165	1.03	0.05	1.31	0.87	-1.28	0.23	-1.35	0.49	1.25
hsa-miR-4435	MIMAT0018951	1.04	0.05	1.41	1.24	-1.34	0.23	-1.35	0.42	1.31
hsa-miR-425-5p	MIMAT0003393	1.03	0.05	1.17	0.32	-1.14	0.24	-1.33	0.69	1.13
hsa-miR-485-5p	MIMAT0002175	1.03	0.05	1.17	0.32	-1.14	0.24	-1.33	0.69	1.13
hsa-miR-889-3p	MIMAT0004921	4.38	2.36	2.96	1.71	1.48	0.24	1.27	0.73	3.01
hsa-miR-183-5p	MIMAT0000261	1.32	1.11	2.21	3.43	-1.68	0.24	-1.27	0.23	1.53
hsa-miR-1296-5p	MIMAT0005794	1.04	0.05	1.26	0.58	-1.21	0.24	-1.33	0.58	1.19
hsa-miR-510-5p	MIMAT0002882	1.7	1.67	1.08	0.1	1.57	0.24	1.38	0.63	3.92
hsa-miR-451a	MIMAT0001631	4.45	3.26	2.6	1.68	1.71	0.24	1.27	0.63	4.65
hsa-miR-296-5p	MIMAT0000690	1.04	0.05	1.27	0.6	-1.21	0.24	-1.32	0.57	1.2
hsa-miR-3127-5p	MIMAT0014990	1.51	1.08	1.08	0.1	1.39	0.25	1.35	0.7	2.75
hsa-miR-30b-5p	MIMAT0000420	1.17	0.17	1.53	0.93	-1.3	0.25	-1.28	0.45	1.31
hsa-miR-1304-5p	MIMAT0005892	4.96	1.82	3.29	2.26	1.51	0.25	1.23	0.7	3.24
hsa-miR-132-3p	MIMAT0000426	1.43	0.82	1.08	0.1	1.32	0.25	1.33	0.74	2.38
hsa-miR-125b-5p	MIMAT0000423	2.21	1.74	1.37	1.26	1.62	0.25	1.24	0.65	4.06
hsa-miR-339-5p	MIMAT0000764	1.94	1.64	1.33	0.57	1.46	0.25	1.27	0.68	3.17
hsa-let-7f-5p	MIMAT0000067	1.03	0.05	1.08	0.1	-1.05	0.25	-1.24	0.86	1.05
hsa-miR-1-3p	MIMAT0000416	1.03	0.05	1.08	0.1	-1.05	0.25	-1.24	0.86	1.05
hsa-miR-1185-1-3p	MIMAT0022838	1.03	0.05	1.08	0.1	-1.05	0.25	-1.24	0.86	1.05
hsa-miR-1205	MIMAT0005869	1.03	0.05	1.08	0.1	-1.05	0.25	-1.24	0.86	1.05
hsa-miR-1224-3p	MIMAT0005459	1.03	0.05	1.08	0.1	-1.05	0.25	-1.24	0.86	1.05
hsa-miR-1233-3p	MIMAT0005588	1.03	0.05	1.08	0.1	-1.05	0.25	-1.24	0.86	1.05
hsa-miR-124-3p	MIMAT0000422	1.03	0.05	1.08	0.1	-1.05	0.25	-1.24	0.86	1.05
hsa-miR-1247-5p	MIMAT0005899	1.03	0.05	1.08	0.1	-1.05	0.25	-1.24	0.86	1.05
hsa-miR-1248	MIMAT0005900	1.03	0.05	1.08	0.1	-1.05	0.25	-1.24	0.86	1.05
hsa-miR-125a-5p	MIMAT0000443	1.03	0.05	1.08	0.1	-1.05	0.25	-1.24	0.86	1.05
hsa-miR-1273c	MIMAT0015017	1.03	0.05	1.08	0.1	-1.05	0.25	-1.24	0.86	1.05
hsa-miR-128-2-5p	MIMAT0031095	1.03	0.05	1.08	0.1	-1.05	0.25	-1.24	0.86	1.05
hsa-miR-1281	MIMAT0005939	1.03	0.05	1.08	0.1	-1.05	0.25	-1.24	0.86	1.05
hsa-miR-1283	MIMAT0005799	1.03	0.05	1.08	0.1	-1.05	0.25	-1.24	0.86	1.05
hsa-miR-1285-3p	MIMAT0005876	1.03	0.05	1.08	0.1	-1.05	0.25	-1.24	0.86	1.05
hsa-miR-1288-3p	MIMAT0005942	1.03	0.05	1.08	0.1	-1.05	0.25	-1.24	0.86	1.05
hsa-miR-1291	MIMAT0005881	1.03	0.05	1.08	0.1	-1.05	0.25	-1.24	0.86	1.05
hsa-miR-130b-3p	MIMAT0000691	1.03	0.05	1.08	0.1	-1.05	0.25	-1.24	0.86	1.05
hsa-miR-133b	MIMAT0000770	1.03	0.05	1.08	0.1	-1.05	0.25	-1.24	0.86	1.05
hsa-miR-135a-5p	MIMAT0000428	1.03	0.05	1.08	0.1	-1.05	0.25	-1.24	0.86	1.05
hsa-miR-142-5p	MIMAT0000433	1.03	0.05	1.08	0.1	-1.05	0.25	-1.24	0.86	1.05
hsa-miR-1469	MIMAT0007347	1.03	0.05	1.08	0.1	-1.05	0.25	-1.24	0.86	1.05
hsa-miR-151a-5p	MIMAT0004697	1.03	0.05	1.08	0.1	-1.05	0.25	-1.24	0.86	1.05
hsa-miR-152-5p	MIMAT0026479	1.03	0.05	1.08	0.1	-1.05	0.25	-1.24	0.86	1.05
hsa-miR-182-5p	MIMAT0000259	1.03	0.05	1.08	0.1	-1.05	0.25	-1.24	0.86	1.05
hsa-miR-188-3p	MIMAT0004613	1.03	0.05	1.08	0.1	-1.05	0.25	-1.24	0.86	1.05
hsa-miR-193b-3p	MIMAT0002819	1.03	0.05	1.08	0.1	-1.05	0.25	-1.24	0.86	1.05
hsa-miR-194-5p	MIMAT0000460	1.03	0.05	1.08	0.1	-1.05	0.25	-1.24	0.86	1.05
hsa-miR-1973	MIMAT0009448	1.03	0.05	1.08	0.1	-1.05	0.25	-1.24	0.86	1.05
hsa-miR-20a-5p+hsa-miR-20b-5p	MIMAT0000075	1.03	0.05	1.08	0.1	-1.05	0.25	-1.24	0.86	1.05
hsa-miR-211-3p	MIMAT0022694	1.03	0.05	1.08	0.1	-1.05	0.25	-1.24	0.86	1.05
hsa-miR-221-5p	MIMAT0004568	1.03	0.05	1.08	0.1	-1.05	0.25	-1.24	0.86	1.05
hsa-miR-3065-5p	MIMAT0015066	1.03	0.05	1.08	0.1	-1.05	0.25	-1.24	0.86	1.05
hsa-miR-31-5p	MIMAT0000089	1.03	0.05	1.08	0.1	-1.05	0.25	-1.24	0.86	1.05
hsa-miR-3140-3p	MIMAT0015008	1.03	0.05	1.08	0.1	-1.05	0.25	-1.24	0.86	1.05
hsa-miR-3190-3p	MIMAT0022839	1.03	0.05	1.08	0.1	-1.05	0.25	-1.24	0.86	1.05
hsa-miR-3192-5p	MIMAT0015076	1.03	0.05	1.08	0.1	-1.05	0.25	-1.24	0.86	1.05
hsa-miR-3195	MIMAT0015079	1.03	0.05	1.08	0.1	-1.05	0.25	-1.24	0.86	1.05
hsa-miR-320b	MIMAT0005792	1.03	0.05	1.08	0.1	-1.05	0.25	-1.24	0.86	1.05
hsa-miR-326	MIMAT0000756	1.03	0.05	1.08	0.1	-1.05	0.25	-1.24	0.86	1.05
hsa-miR-328-3p	MIMAT0000752	1.03	0.05	1.08	0.1	-1.05	0.25	-1.24	0.86	1.05
hsa-miR-328-5p	MIMAT0026486	1.03	0.05	1.08	0.1	-1.05	0.25	-1.24	0.86	1.05
hsa-miR-335-5p	MIMAT0000765	1.03	0.05	1.08	0.1	-1.05	0.25	-1.24	0.86	1.05
hsa-miR-337-5p	MIMAT0004695	1.03	0.05	1.08	0.1	-1.05	0.25	-1.24	0.86	1.05
hsa-miR-33a-5p	MIMAT0000091	1.03	0.05	1.08	0.1	-1.05	0.25	-1.24	0.86	1.05
hsa-miR-365b-5p	MIMAT0022833	1.03	0.05	1.08	0.1	-1.05	0.25	-1.24	0.86	1.05
hsa-miR-369-5p	MIMAT0001621	1.03	0.05	1.08	0.1	-1.05	0.25	-1.24	0.86	1.05
hsa-miR-409-3p	MIMAT0001639	1.03	0.05	1.08	0.1	-1.05	0.25	-1.24	0.86	1.05
hsa-miR-409-5p	MIMAT0001638	1.03	0.05	1.08	0.1	-1.05	0.25	-1.24	0.86	1.05
hsa-miR-412-3p	MIMAT0002170	1.03	0.05	1.08	0.1	-1.05	0.25	-1.24	0.86	1.05
hsa-miR-4485-3p	MIMAT0019019	1.03	0.05	1.08	0.1	-1.05	0.25	-1.24	0.86	1.05
hsa-miR-449a	MIMAT0001541	1.03	0.05	1.08	0.1	-1.05	0.25	-1.24	0.86	1.05
hsa-miR-449c-5p	MIMAT0010251	1.03	0.05	1.08	0.1	-1.05	0.25	-1.24	0.86	1.05
hsa-miR-4532	MIMAT0019071	1.03	0.05	1.08	0.1	-1.05	0.25	-1.24	0.86	1.05
hsa-miR-455-3p	MIMAT0004784	1.03	0.05	1.08	0.1	-1.05	0.25	-1.24	0.86	1.05
hsa-miR-4647	MIMAT0019709	1.03	0.05	1.08	0.1	-1.05	0.25	-1.24	0.86	1.05
hsa-miR-4787-3p	MIMAT0019957	1.03	0.05	1.08	0.1	-1.05	0.25	-1.24	0.86	1.05
hsa-miR-4792	MIMAT0019964	1.03	0.05	1.08	0.1	-1.05	0.25	-1.24	0.86	1.05
hsa-miR-487b-3p	MIMAT0003180	1.03	0.05	1.08	0.1	-1.05	0.25	-1.24	0.86	1.05
hsa-miR-490-5p	MIMAT0004764	1.03	0.05	1.08	0.1	-1.05	0.25	-1.24	0.86	1.05
hsa-miR-491-5p	MIMAT0002807	1.03	0.05	1.08	0.1	-1.05	0.25	-1.24	0.86	1.05
hsa-miR-494-5p	MIMAT0026607	1.03	0.05	1.08	0.1	-1.05	0.25	-1.24	0.86	1.05
hsa-miR-501-3p	MIMAT0004774	1.03	0.05	1.08	0.1	-1.05	0.25	-1.24	0.86	1.05
hsa-miR-504-3p	MIMAT0026612	1.03	0.05	1.08	0.1	-1.05	0.25	-1.24	0.86	1.05
hsa-miR-505-3p	MIMAT0002876	1.03	0.05	1.08	0.1	-1.05	0.25	-1.24	0.86	1.05
hsa-miR-508-5p	MIMAT0004778	1.03	0.05	1.08	0.1	-1.05	0.25	-1.24	0.86	1.05
hsa-miR-518d-3p	MIMAT0002864	1.03	0.05	1.08	0.1	-1.05	0.25	-1.24	0.86	1.05
hsa-miR-518e-3p	MIMAT0002861	1.03	0.05	1.08	0.1	-1.05	0.25	-1.24	0.86	1.05
hsa-miR-523-3p	MIMAT0002840	1.03	0.05	1.08	0.1	-1.05	0.25	-1.24	0.86	1.05
hsa-miR-525-3p	MIMAT0002839	1.03	0.05	1.08	0.1	-1.05	0.25	-1.24	0.86	1.05
hsa-miR-550a-5p	MIMAT0004800	1.03	0.05	1.08	0.1	-1.05	0.25	-1.24	0.86	1.05
hsa-miR-554	MIMAT0003217	1.03	0.05	1.08	0.1	-1.05	0.25	-1.24	0.86	1.05
hsa-miR-574-3p	MIMAT0003239	1.03	0.05	1.08	0.1	-1.05	0.25	-1.24	0.86	1.05
hsa-miR-614	MIMAT0003282	1.03	0.05	1.08	0.1	-1.05	0.25	-1.24	0.86	1.05
hsa-miR-617	MIMAT0003286	1.03	0.05	1.08	0.1	-1.05	0.25	-1.24	0.86	1.05
hsa-miR-619-3p	MIMAT0003288	1.03	0.05	1.08	0.1	-1.05	0.25	-1.24	0.86	1.05
hsa-miR-641	MIMAT0003311	1.03	0.05	1.08	0.1	-1.05	0.25	-1.24	0.86	1.05
hsa-miR-6503-3p	MIMAT0025463	1.03	0.05	1.08	0.1	-1.05	0.25	-1.24	0.86	1.05
hsa-miR-664b-5p	MIMAT0022271	1.03	0.05	1.08	0.1	-1.05	0.25	-1.24	0.86	1.05
hsa-miR-708-5p	MIMAT0004926	1.03	0.05	1.08	0.1	-1.05	0.25	-1.24	0.86	1.05
hsa-miR-744-5p	MIMAT0004945	1.03	0.05	1.08	0.1	-1.05	0.25	-1.24	0.86	1.05
hsa-miR-885-5p	MIMAT0004947	1.03	0.05	1.08	0.1	-1.05	0.25	-1.24	0.86	1.05
hsa-miR-1183	MIMAT0005828	1.76	1	1.26	0.58	1.39	0.25	1.25	0.73	2.66
hsa-miR-4458	MIMAT0018980	1.39	0.66	1.08	0.1	1.28	0.25	1.32	0.76	2.16
hsa-miR-487b-5p	MIMAT0026614	1.03	0.05	1.38	1.36	-1.34	0.26	-1.28	0.41	1.35
hsa-miR-1236-3p	MIMAT0005591	2.36	2.07	1.44	0.66	1.63	0.26	1.26	0.6	4.45
hsa-miR-9-5p	MIMAT0000441	1.03	0.05	1.39	1.37	-1.35	0.26	-1.28	0.41	1.35
hsa-miR-642a-5p	MIMAT0003312	1.18	0.42	1.48	0.56	-1.25	0.26	-1.2	0.52	1.23
hsa-miR-640	MIMAT0003310	3.31	1.7	2.17	2.11	1.53	0.27	1.19	0.67	3.47
hsa-miR-129-5p	MIMAT0000242	1.22	0.37	1.77	1.74	-1.45	0.27	-1.21	0.32	1.47
hsa-miR-584-3p	MIMAT0022708	1.82	1.75	1.22	0.18	1.49	0.27	1.27	0.62	3.59
hsa-miR-487a-3p	MIMAT0002178	25.79	20.92	40.73	17.95	-1.58	0.27	-1.23	0.24	1.64
hsa-miR-573	MIMAT0003238	1.57	1.54	2.54	2.14	-1.62	0.27	-1.17	0.24	1.6
hsa-miR-34b-3p	MIMAT0004676	1.45	0.62	1.16	0.2	1.25	0.27	1.23	0.78	1.99
hsa-miR-23a-3p	MIMAT0000078	2.55	2.42	1.64	0.76	1.55	0.27	1.2	0.63	3.82
hsa-miR-626	MIMAT0003295	1.38	1.09	2.02	1.51	-1.46	0.28	-1.16	0.32	1.46
hsa-miR-103a-3p	MIMAT0000101	1.58	0.66	1.21	0.52	1.31	0.28	1.17	0.76	2.25
hsa-miR-888-5p	MIMAT0004916	60.52	20.57	49.49	10.41	1.22	0.28	1.18	0.8	1.86
hsa-miR-509-3-5p	MIMAT0004975	1.86	1.29	1.3	0.5	1.44	0.28	1.19	0.66	3.13
hsa-miR-4443	MIMAT0018961	5.88	3.43	8.16	2.1	-1.39	0.28	-1.19	0.36	1.46
hsa-miR-133a-5p	MIMAT0026478	1.48	1.11	1.08	0.1	1.37	0.28	1.23	0.68	2.77
hsa-miR-612	MIMAT0003280	16.18	5.01	19.6	4.76	-1.21	0.28	-1.16	0.56	1.22
hsa-miR-519c-3p	MIMAT0002832	1.08	0.11	1.41	1.24	-1.3	0.28	-1.19	0.43	1.36
hsa-miR-563	MIMAT0003227	1.04	0.05	1.42	1.66	-1.36	0.29	-1.19	0.38	1.43
hsa-miR-1910-3p	MIMAT0026917	1.03	0.05	1.23	0.61	-1.19	0.29	-1.18	0.57	1.23
hsa-miR-338-5p	MIMAT0004701	1.03	0.05	1.23	0.61	-1.19	0.29	-1.18	0.57	1.23
hsa-miR-1301-3p	MIMAT0005797	1.04	0.05	1.17	0.32	-1.12	0.29	-1.17	0.7	1.14
hsa-miR-95-3p	MIMAT0000094	1.83	1.11	1.33	0.47	1.38	0.29	1.16	0.68	2.78
hsa-miR-576-5p	MIMAT0003241	1.04	0.05	1.46	2.06	-1.4	0.29	-1.17	0.34	1.49
hsa-miR-1197	MIMAT0005955	1.59	0.64	1.24	0.48	1.28	0.29	1.13	0.76	2.14
hsa-miR-136-5p	MIMAT0000448	1.03	0.05	1.34	1.27	-1.3	0.3	-1.16	0.43	1.38
hsa-miR-4425	MIMAT0018940	1.18	0.42	1.53	0.93	-1.3	0.3	-1.11	0.45	1.33
hsa-miR-769-5p	MIMAT0003886	2.28	1.1	1.59	1.52	1.44	0.3	1.1	0.67	3.06
hsa-miR-203a-5p	MIMAT0031890	1.29	0.51	1.08	0.1	1.19	0.3	1.16	0.78	1.83
hsa-miR-568	MIMAT0003232	2.3	4.93	4.25	2.05	-1.85	0.31	-1.12	0.13	2.22
hsa-miR-372-3p	MIMAT0000724	1.29	0.97	1.72	0.54	-1.32	0.31	-1.11	0.41	1.41
hsa-miR-1258	MIMAT0005909	3.49	2.06	2.43	0.54	1.44	0.31	1.14	0.59	3.47
hsa-miR-105-5p	MIMAT0000102	22.45	13.34	31.28	8.7	-1.39	0.31	-1.12	0.34	1.54
hsa-miR-127-3p	MIMAT0000446	2.22	0.7	1.58	2.01	1.4	0.31	1.09	0.68	2.9
hsa-miR-126-3p	MIMAT0000445	1.27	0.85	1.69	0.71	-1.33	0.31	-1.08	0.41	1.38
hsa-miR-106a-5p+hsa-miR-17-5p	MIMAT0000103	1.03	0.05	1.36	1.52	-1.32	0.31	-1.12	0.4	1.44
hsa-miR-369-3p	MIMAT0000721	1.77	0.96	1.31	0.52	1.35	0.31	1.1	0.69	2.62
hsa-miR-142-3p	MIMAT0000434	2.17	1.72	3.26	1.54	-1.5	0.31	-1.08	0.27	1.62
hsa-miR-522-3p	MIMAT0002868	265.57	55.61	227.88	62.3	1.17	0.31	1.07	0.84	1.62
hsa-miR-624-3p	MIMAT0004807	1.54	1.38	2.37	2.31	-1.54	0.32	-1.06	0.25	1.66
hsa-miR-6724-5p	MIMAT0025856	2.22	1.9	3.21	1	-1.44	0.32	-1.08	0.29	1.65
hsa-miR-651-3p	MIMAT0026624	1.08	0.11	1.27	0.6	-1.17	0.33	-1.07	0.58	1.25
hsa-miR-585-3p	MIMAT0003250	15.27	2.68	12.61	4.51	1.21	0.33	1.05	0.79	1.86
hsa-miR-3614-5p	MIMAT0017992	1.45	1.29	1.08	0.1	1.33	0.33	1.11	0.65	2.75
hsa-miR-98-3p	MIMAT0022842	1.08	0.11	1.31	0.87	-1.22	0.33	-1.07	0.51	1.32
hsa-miR-370-3p	MIMAT0000722	1.18	0.45	1.54	1.06	-1.31	0.33	-1.04	0.42	1.39
hsa-miR-100-5p	MIMAT0000098	2.18	1.75	1.47	0.95	1.49	0.33	1.05	0.59	3.77
hsa-miR-3144-5p	MIMAT0015014	29.39	15.06	23.16	10.21	1.27	0.33	1.03	0.74	2.16
hsa-miR-378d	MIMAT0018926	1.86	0.51	1.47	0.93	1.26	0.33	1.03	0.75	2.14
hsa-miR-362-3p	MIMAT0004683	1.04	0.05	1.31	1.11	-1.25	0.34	-1.06	0.46	1.38
hsa-miR-1260b	MIMAT0015041	1.04	0.05	1.11	0.14	-1.06	0.34	-1.04	0.83	1.08
LIG_NEG_B	nmiR00828.1	1.08	0.11	1.18	0.23	-1.09	0.34	-1.02	0.75	1.12
hsa-miR-587	MIMAT0003253	28.05	18.43	21.65	3.92	1.3	0.34	1.05	0.65	2.56
hsa-miR-548m	MIMAT0005917	1.73	0.85	1.33	0.55	1.3	0.34	1.01	0.71	2.39
hsa-miR-138-5p	MIMAT0000430	1.28	0.96	1.77	1.3	-1.38	0.34	-1	0.35	1.52
hsa-miR-6720-3p	MIMAT0025851	1.58	1.04	1.23	0.3	1.29	0.35	1.03	0.69	2.41
hsa-miR-3615	MIMAT0017994	1.18	0.45	1.59	1.65	-1.35	0.35	-1.01	0.37	1.5
hsa-miR-3164	MIMAT0015038	1.56	1.55	1.14	0.13	1.37	0.35	1.06	0.6	3.16
hsa-miR-29a-3p	MIMAT0000086	2.31	3.9	4.02	2.93	-1.74	0.35	-1.02	0.14	2.32
hsa-miR-210-3p	MIMAT0000267	1.08	0.11	1.16	0.2	-1.08	0.35	-0.99	0.77	1.11
hsa-miR-648	MIMAT0003318	1.08	0.11	1.16	0.2	-1.08	0.35	-0.99	0.77	1.11
hsa-miR-652-3p	MIMAT0003322	1.08	0.11	1.16	0.2	-1.08	0.35	-0.99	0.77	1.11
hsa-miR-671-5p	MIMAT0003880	1.08	0.11	1.16	0.2	-1.08	0.35	-0.99	0.77	1.11
LIG_POS_C	nmiR00811.1	242.63	130.58	167.07	140.15	1.45	0.36	0.98	0.6	3.51
hsa-miR-544a	MIMAT0003164	12.36	4.34	9.96	4.1	1.24	0.36	0.97	0.74	2.07
hsa-miR-203a-3p	MIMAT0000264	7.29	2.96	5.33	3.6	1.37	0.36	0.98	0.65	2.87
hsa-miR-6721-5p	MIMAT0025852	2.57	0.95	1.78	3.33	1.44	0.36	0.98	0.6	3.48
hsa-miR-549a	MIMAT0003333	130.61	49.88	111.04	17.42	1.18	0.36	1	0.78	1.78
hsa-miR-134-5p+hsa-miR-6728-5p	MIMAT0000447	1.23	0.4	1.08	0.1	1.14	0.36	1.02	0.8	1.63
hsa-miR-29b-3p	MIMAT0000100	1.09	0.1	1.37	1.26	-1.25	0.36	-1	0.45	1.43
hsa-miR-3144-3p	MIMAT0015015	12.95	6.9	17.99	13.92	-1.39	0.36	-0.96	0.33	1.58
hsa-miR-433-3p	MIMAT0001627	1.09	0.1	1.33	0.97	-1.22	0.36	-0.99	0.5	1.36
hsa-miR-320c	MIMAT0005793	1.51	1.97	1.08	0.1	1.4	0.36	1.02	0.56	3.45
hsa-miR-548ar-3p	MIMAT0022266	20.38	8.11	25.56	4.13	-1.25	0.37	-1	0.42	1.5
hsa-miR-1254	MIMAT0005905	1.09	0.1	1.26	0.58	-1.15	0.37	-0.98	0.6	1.26
hsa-miR-1909-3p	MIMAT0007883	1.09	0.1	1.26	0.58	-1.15	0.37	-0.98	0.6	1.26
hsa-miR-92b-3p	MIMAT0003218	1.09	0.1	1.26	0.58	-1.15	0.37	-0.98	0.6	1.26
hsa-miR-3605-3p	MIMAT0017982	1.54	1.75	1.14	0.13	1.35	0.37	1	0.59	3.13
hsa-miR-548b-3p	MIMAT0003254	1.61	1.48	2.5	3.29	-1.56	0.37	-0.94	0.22	1.9
hsa-miR-489-3p	MIMAT0002805	1.64	1.29	1.21	0.52	1.36	0.37	0.97	0.6	3.05
hsa-miR-432-5p	MIMAT0002814	1.63	2	2.5	2.99	-1.54	0.37	-0.94	0.23	1.87
hsa-miR-873-3p	MIMAT0022717	5.17	3.35	3.43	1.9	1.51	0.37	0.95	0.54	4.18
hsa-miR-296-3p	MIMAT0004679	1.31	0.5	1.14	0.13	1.16	0.38	0.97	0.76	1.75
hsa-miR-2116-5p	MIMAT0011160	74.8	18.02	65.86	15.02	1.14	0.38	0.93	0.83	1.56
hsa-miR-337-3p	MIMAT0000754	10.27	7.76	6.53	6.13	1.57	0.38	0.93	0.51	4.86
hsa-miR-1-5p	MIMAT0031892	5	1.34	6.04	2.54	-1.21	0.38	-0.93	0.52	1.32
hsa-miR-1260a	MIMAT0005911	1.44	0.72	1.18	0.23	1.22	0.38	0.96	0.71	2.11
hsa-miR-642a-3p	MIMAT0020924	1.33	0.51	1.14	0.13	1.17	0.38	0.96	0.74	1.84
hsa-miR-511-5p	MIMAT0002808	2.1	1.57	1.49	1.05	1.41	0.38	0.93	0.57	3.46
hsa-miR-205-5p	MIMAT0000266	1.08	0.11	1.34	1.27	-1.24	0.39	-0.95	0.44	1.45
hsa-miR-362-5p	MIMAT0000705	1.31	0.96	1.67	0.59	-1.27	0.39	-0.92	0.42	1.46
hsa-miR-548ak	MIMAT0019013	11.84	5.91	14.75	5.04	-1.25	0.39	-0.92	0.46	1.41
hsa-miR-1303	MIMAT0005891	1.24	0.45	1.08	0.1	1.15	0.39	0.96	0.77	1.71
hsa-miR-301a-5p	MIMAT0022696	1.41	1.46	1.97	1.34	-1.4	0.39	-0.91	0.31	1.67
hsa-miR-4707-3p	MIMAT0019808	1.29	0.62	1.6	1	-1.24	0.39	-0.9	0.46	1.41
hsa-miR-449b-5p	MIMAT0003327	1.18	0.45	1.49	1.32	-1.26	0.39	-0.9	0.43	1.44
hsa-miR-155-5p	MIMAT0000646	21.41	16.11	32.15	7.55	-1.5	0.4	-0.94	0.2	2.22
hsa-miR-433-5p	MIMAT0026554	1.22	0.52	1.67	2.48	-1.36	0.4	-0.9	0.32	1.66
hsa-miR-613	MIMAT0003281	9.69	5.02	11.92	2.31	-1.23	0.4	-0.92	0.46	1.45
hsa-miR-512-5p	MIMAT0002822	1.38	0.58	1.76	1.03	-1.27	0.4	-0.88	0.42	1.47
hsa-miR-520h	MIMAT0002867	141.8	39.38	121.05	35.98	1.17	0.4	0.88	0.78	1.77
hsa-miR-548e-3p	MIMAT0005874	1.1	0.19	1.31	0.87	-1.19	0.4	-0.9	0.52	1.35
LIG_POS_B	nmiR00809.1	404.2	436.92	119.47	1249.76	3.38	0.4	0.9	0.12	92.43
hsa-let-7e-5p	MIMAT0000066	1.08	0.11	1.31	1.11	-1.22	0.41	-0.9	0.47	1.43
hsa-miR-33b-5p	MIMAT0003301	9.29	5.58	6.03	8.43	1.54	0.41	0.87	0.48	4.97
hsa-miR-367-3p	MIMAT0000719	26.8	19.86	41.22	10.4	-1.54	0.41	-0.91	0.17	2.43
hsa-miR-548k	MIMAT0005882	1.53	2.92	2.3	2.17	-1.5	0.41	-0.87	0.22	2
hsa-miR-1271-3p	MIMAT0022712	1.04	0.05	1.08	0.1	-1.04	0.41	-0.87	0.87	1.06
hsa-miR-2110	MIMAT0010133	1.04	0.05	1.08	0.1	-1.04	0.41	-0.87	0.87	1.06
hsa-miR-3140-5p	MIMAT0019204	1.04	0.05	1.08	0.1	-1.04	0.41	-0.87	0.87	1.06
hsa-miR-3185	MIMAT0015065	1.04	0.05	1.08	0.1	-1.04	0.41	-0.87	0.87	1.06
hsa-miR-376b-3p	MIMAT0002172	1.04	0.05	1.08	0.1	-1.04	0.41	-0.87	0.87	1.06
hsa-miR-450a-2-3p	MIMAT0031074	1.04	0.05	1.08	0.1	-1.04	0.41	-0.87	0.87	1.06
hsa-miR-604	MIMAT0003272	1.04	0.05	1.08	0.1	-1.04	0.41	-0.87	0.87	1.06
hsa-miR-655-3p	MIMAT0003331	1.04	0.05	1.08	0.1	-1.04	0.41	-0.87	0.87	1.06
hsa-miR-934	MIMAT0004977	1.04	0.05	1.08	0.1	-1.04	0.41	-0.87	0.87	1.06
hsa-miR-936	MIMAT0004979	1.16	0.46	1.32	0.21	-1.14	0.41	-0.88	0.59	1.29
hsa-miR-7-5p	MIMAT0000252	1.45	1.56	1.97	1.35	-1.36	0.42	-0.86	0.32	1.71
hsa-miR-548aa+hsa-miR-548t-3p	MIMAT0018447	298.91	120.99	259.37	42.47	1.15	0.42	0.87	0.76	1.75
hsa-miR-302a-3p	MIMAT0000684	10.99	11.2	15.8	8.24	-1.44	0.42	-0.86	0.25	1.96
LIG_POS_A	nmiR00813.1	1007.51	2641.13	208.06	6190.5	4.84	0.42	0.86	0.05	439.93
hsa-miR-1266-5p	MIMAT0005920	2.62	3.2	1.75	1.16	1.5	0.42	0.86	0.47	4.73
hsa-miR-497-5p	MIMAT0002820	1.65	1.75	1.23	0.61	1.35	0.42	0.86	0.55	3.26
hsa-miR-1245a	MIMAT0005897	1.08	0.11	1.14	0.13	-1.05	0.43	-0.83	0.82	1.1
hsa-miR-1269b	MIMAT0019059	1.08	0.11	1.14	0.13	-1.05	0.43	-0.83	0.82	1.1
hsa-miR-22-3p	MIMAT0000077	1.08	0.11	1.14	0.13	-1.05	0.43	-0.83	0.82	1.1
hsa-miR-325	MIMAT0000771	2.46	1.43	1.89	1.24	1.3	0.43	0.83	0.63	2.71
hsa-miR-520e	MIMAT0002825	36	27.17	54.34	26.79	-1.51	0.43	-0.85	0.19	2.29
hsa-miR-520f-3p	MIMAT0002830	1.16	0.19	1.08	0.1	1.07	0.43	0.85	0.88	1.29
hsa-miR-891a-5p	MIMAT0004902	1.16	0.19	1.08	0.1	1.07	0.43	0.85	0.88	1.29
hsa-miR-411-5p	MIMAT0003329	10.73	7.68	15.86	7.66	-1.48	0.43	-0.86	0.21	2.18
hsa-miR-601	MIMAT0003269	1.52	0.92	2.22	6.06	-1.47	0.43	-0.83	0.23	2.04
hsa-miR-424-5p	MIMAT0001341	1.96	0.92	2.56	1.84	-1.3	0.44	-0.81	0.36	1.64
hsa-miR-133a-3p	MIMAT0000427	1.97	2.05	1.43	0.76	1.38	0.44	0.82	0.53	3.58
hsa-miR-3690	MIMAT0018119	1.4	1.66	1.08	0.1	1.29	0.44	0.84	0.56	2.99
hsa-miR-448	MIMAT0001532	27.68	14.45	36.27	14.4	-1.31	0.45	-0.81	0.34	1.72
hsa-miR-513c-3p	MIMAT0022728	1.1	0.19	1.36	1.52	-1.23	0.45	-0.81	0.42	1.58
hsa-miR-1255a	MIMAT0005906	1.23	0.65	1.45	0.52	-1.18	0.45	-0.8	0.51	1.39
hsa-miR-520a-3p	MIMAT0002834	3.41	1.52	4.66	4.53	-1.37	0.45	-0.79	0.29	1.86
hsa-miR-128-3p	MIMAT0000424	1.36	1.41	1.08	0.1	1.26	0.45	0.83	0.58	2.73
hsa-miR-148b-3p	MIMAT0000759	53.21	18.89	46.39	11.1	1.15	0.45	0.79	0.76	1.73
hsa-miR-941	MIMAT0004984	1.87	1.26	1.47	0.73	1.27	0.45	0.79	0.62	2.58
hsa-miR-450a-5p	MIMAT0001545	2.2	1.38	1.7	1.28	1.29	0.46	0.77	0.6	2.79
hsa-miR-218-5p	MIMAT0000275	4.23	8.09	2.63	2.85	1.61	0.47	0.76	0.37	6.99
hsa-miR-330-5p	MIMAT0004693	1.36	0.57	1.75	1.82	-1.29	0.47	-0.76	0.35	1.7
hsa-miR-519b-5p+hsa-miR-519c-5p+hsa-miR-523-5p+hsa-miR-518e-5p+hsa-miR-522-5p+hsa-miR-519a-5p	MIMAT0005454	206.65	123.31	278.34	49.41	-1.35	0.47	-0.8	0.26	2.1
hsa-miR-555	MIMAT0003219	1.51	1.09	1.97	1.45	-1.31	0.47	-0.75	0.34	1.74
hsa-miR-221-3p	MIMAT0000278	1.32	1.11	1.08	0.1	1.22	0.47	0.79	0.61	2.4
hsa-miR-664b-3p	MIMAT0022272	1.59	1.16	1.27	0.78	1.25	0.47	0.75	0.62	2.51
hsa-miR-3136-5p	MIMAT0015003	15.68	6.81	12.79	5.72	1.23	0.47	0.75	0.65	2.3
hsa-miR-758-5p	MIMAT0022929	1.16	0.46	1.43	1.49	-1.23	0.48	-0.75	0.42	1.57
hsa-miR-665	MIMAT0004952	2.55	1.9	1.8	2.63	1.41	0.48	0.75	0.48	4.13
hsa-miR-30a-5p	MIMAT0000087	8.23	2.88	9.84	4.04	-1.2	0.48	-0.74	0.48	1.46
hsa-miR-342-5p	MIMAT0004694	1.16	0.46	1.41	1.24	-1.21	0.48	-0.74	0.45	1.5
hsa-miR-548d-3p	MIMAT0003323	23.26	6.64	25.8	4.04	-1.11	0.48	-0.75	0.64	1.26
hsa-miR-4755-5p	MIMAT0019895	6.65	4.2	8.33	3.32	-1.25	0.48	-0.75	0.38	1.67
hsa-miR-561-5p	MIMAT0022706	102.36	25.99	91.06	24.67	1.12	0.48	0.74	0.78	1.62
hsa-miR-506-3p	MIMAT0002878	1.27	0.83	1.08	0.1	1.17	0.48	0.77	0.66	2.08
hsa-miR-509-3p	MIMAT0002881	1.53	0.58	1.88	1.45	-1.22	0.49	-0.73	0.43	1.55
hsa-miR-548ai+hsa-miR-570-5p	MIMAT0018989	88.68	104.09	127.06	86.7	-1.43	0.49	-0.74	0.2	2.43
hsa-miR-143-3p	MIMAT0000435	14.19	8.36	11.06	8.11	1.28	0.49	0.72	0.58	2.83
hsa-miR-1323	MIMAT0005795	6.65	3.33	5.39	3.13	1.23	0.49	0.72	0.63	2.4
hsa-miR-1278	MIMAT0005936	1.16	0.46	1.4	1.25	-1.21	0.49	-0.72	0.45	1.51
hsa-miR-873-5p	MIMAT0004953	5.17	4.59	3.42	4.83	1.51	0.49	0.71	0.4	5.77
hsa-miR-651-5p	MIMAT0003321	7.16	2.77	5.93	3.16	1.21	0.5	0.71	0.66	2.22
hsa-miR-494-3p	MIMAT0002816	1.34	1.49	1.08	0.1	1.24	0.5	0.75	0.56	2.78
hsa-miR-92a-1-5p	MIMAT0004507	1.48	0.99	1.23	0.22	1.2	0.5	0.74	0.6	2.41
hsa-miR-660-3p	MIMAT0022711	1.56	1.55	1.23	0.61	1.27	0.5	0.72	0.54	2.98
hsa-miR-1262	MIMAT0005914	7.45	4.9	5.86	2.33	1.27	0.5	0.71	0.57	2.81
hsa-miR-34c-3p	MIMAT0004677	1.57	1.01	1.29	0.59	1.22	0.5	0.71	0.62	2.4
hsa-miR-574-5p	MIMAT0004795	3.86	9.49	2.35	4	1.64	0.5	0.71	0.3	9.07
hsa-miR-1537-3p	MIMAT0007399	5.85	4.06	4.67	1.42	1.25	0.5	0.72	0.56	2.79
hsa-miR-323b-3p	MIMAT0015050	1.9	1.19	1.51	1.05	1.26	0.5	0.7	0.59	2.66
hsa-miR-378e	MIMAT0018927	41.41	14.15	49.28	39.01	-1.19	0.5	-0.7	0.47	1.49
hsa-miR-211-5p	MIMAT0000268	1.35	1.33	1.11	0.14	1.22	0.51	0.72	0.57	2.6
hsa-miR-515-3p	MIMAT0002827	4.17	6.39	6.41	3.81	-1.54	0.51	-0.71	0.14	3.08
hsa-miR-579-3p	MIMAT0003244	421.69	449.02	329.51	174.85	1.28	0.51	0.7	0.55	2.96
hsa-miR-3613-5p	MIMAT0017990	1.51	0.98	1.26	0.25	1.19	0.51	0.71	0.6	2.37
hsa-miR-3180-3p	MIMAT0015058	1.16	0.38	1.36	0.99	-1.17	0.51	-0.69	0.5	1.45
hsa-miR-1185-2-3p	MIMAT0022713	4.45	3.94	3.33	1.31	1.33	0.51	0.7	0.47	3.82
hsa-miR-1307-3p	MIMAT0005951	1.84	1.49	2.39	1.51	-1.29	0.51	-0.68	0.32	1.84
hsa-miR-190b	MIMAT0004929	1.33	0.83	1.6	0.8	-1.21	0.51	-0.68	0.44	1.57
hsa-miR-877-5p	MIMAT0004949	2.18	1.49	1.69	1.31	1.29	0.52	0.68	0.53	3.13
hsa-miR-380-3p	MIMAT0000735	1.23	0.65	1.08	0.1	1.13	0.52	0.71	0.69	1.86
hsa-miR-516a-5p	MIMAT0004770	1.23	0.65	1.08	0.1	1.13	0.52	0.71	0.69	1.86
hsa-miR-660-5p	MIMAT0003338	1.23	0.65	1.08	0.1	1.13	0.52	0.71	0.69	1.86
hsa-miR-661	MIMAT0003324	1.23	0.65	1.08	0.1	1.13	0.52	0.71	0.69	1.86
hsa-miR-942-3p	MIMAT0026734	1.23	0.65	1.08	0.1	1.13	0.52	0.71	0.69	1.86
hsa-miR-518b	MIMAT0002844	1.32	1.11	1.11	0.14	1.19	0.52	0.7	0.6	2.37
hsa-miR-1296-3p	MIMAT0026637	1.18	0.38	1.08	0.1	1.09	0.52	0.69	0.77	1.53
hsa-miR-592	MIMAT0003260	3.85	2.32	5.19	3.62	-1.35	0.52	-0.66	0.26	2.09
hsa-miR-1289	MIMAT0005879	1.97	2.21	1.54	0.52	1.28	0.52	0.69	0.47	3.51
hsa-miR-514a-3p	MIMAT0002883	1.63	1.39	2.16	2.05	-1.32	0.52	-0.66	0.29	2
hsa-miR-1268a	MIMAT0005922	6.49	2.34	5.31	3.4	1.22	0.53	0.67	0.6	2.49
hsa-miR-3613-3p	MIMAT0017991	1.59	0.87	1.35	0.48	1.18	0.53	0.67	0.65	2.15
hsa-let-7i-5p	MIMAT0000415	2.16	19.47	4.78	80.58	-2.21	0.53	-0.66	0.03	7.31
hsa-miR-140-3p	MIMAT0004597	1.21	0.53	1.08	0.1	1.11	0.53	0.68	0.72	1.72
RPL19	NM_000981.3	1.21	0.53	1.08	0.1	1.11	0.53	0.68	0.72	1.72
hsa-miR-521	MIMAT0002854	1.45	0.62	1.27	0.48	1.15	0.53	0.66	0.7	1.89
hsa-miR-378f	MIMAT0018932	7.52	8.15	10.68	2.86	-1.42	0.53	-0.68	0.17	2.95
hsa-miR-374a-5p	MIMAT0000727	29.77	26.87	44.37	24.75	-1.49	0.53	-0.67	0.13	3.52
hsa-miR-23b-3p	MIMAT0000418	1.27	0.97	1.08	0.1	1.17	0.53	0.68	0.62	2.21
hsa-miR-1293	MIMAT0005883	1.97	1.47	2.69	4.04	-1.37	0.54	-0.64	0.24	2.24
hsa-miR-185-5p	MIMAT0000455	1.51	1.17	1.26	0.58	1.19	0.54	0.65	0.61	2.33
hsa-miR-1244	MIMAT0005896	9.65	5.12	8.21	1.4	1.18	0.54	0.67	0.6	2.31
hsa-miR-922	MIMAT0004972	1.16	0.46	1.37	1.26	-1.18	0.54	-0.64	0.46	1.55
hsa-miR-627-3p	MIMAT0026623	5.85	7.59	8.46	3.42	-1.45	0.54	-0.66	0.15	3.23
hsa-miR-146a-5p	MIMAT0000449	1.61	0.74	1.97	1.43	-1.22	0.54	-0.64	0.4	1.69
hsa-miR-187-3p	MIMAT0000262	1.65	2.24	1.29	0.59	1.28	0.54	0.66	0.49	3.37
hsa-miR-379-5p	MIMAT0000733	14.21	3.89	16.06	6.91	-1.13	0.54	-0.63	0.57	1.38
hsa-miR-486-3p	MIMAT0004762	1.29	0.51	1.48	0.72	-1.14	0.55	-0.62	0.53	1.44
hsa-miR-2682-5p	MIMAT0013517	1.45	0.96	1.8	1.49	-1.24	0.55	-0.62	0.36	1.8
hsa-miR-526b-5p	MIMAT0002835	4.93	1.91	3.8	3.63	1.3	0.55	0.63	0.47	3.6
hsa-miR-496	MIMAT0002818	5.29	5.57	3.79	4.29	1.39	0.55	0.62	0.4	4.83
hsa-miR-216b-5p	MIMAT0004959	52.81	19.84	60.89	21.24	-1.15	0.55	-0.62	0.5	1.49
hsa-miR-483-3p	MIMAT0002173	3.14	4.24	4.51	3.74	-1.44	0.56	-0.62	0.17	2.81
hsa-miR-410-3p	MIMAT0002171	2.95	3.82	4.06	4.22	-1.38	0.56	-0.61	0.22	2.42
hsa-miR-28-3p	MIMAT0004502	3.77	3.94	5.02	3.21	-1.33	0.56	-0.61	0.25	2.22
hsa-miR-593-3p	MIMAT0004802	2.6	1.39	2.11	1.12	1.23	0.56	0.61	0.56	2.72
hsa-miR-27a-3p	MIMAT0000084	1.18	0.42	1.08	0.1	1.09	0.56	0.62	0.75	1.58
hsa-miR-297	MIMAT0004450	1.18	0.42	1.08	0.1	1.09	0.56	0.62	0.75	1.58
hsa-miR-3179	MIMAT0015056	1.18	0.42	1.08	0.1	1.09	0.56	0.62	0.75	1.58
hsa-miR-3916	MIMAT0018190	1.18	0.42	1.08	0.1	1.09	0.56	0.62	0.75	1.58
hsa-miR-552-3p	MIMAT0003215	1.18	0.42	1.08	0.1	1.09	0.56	0.62	0.75	1.58
hsa-miR-637	MIMAT0003307	1.18	0.42	1.08	0.1	1.09	0.56	0.62	0.75	1.58
hsa-miR-514b-3p	MIMAT0015088	1.82	1.37	2.21	0.79	-1.21	0.57	-0.61	0.38	1.8
hsa-miR-381-5p	MIMAT0022862	1.32	1.11	1.65	2.19	-1.26	0.57	-0.59	0.33	1.93
hsa-miR-3158-3p	MIMAT0015032	1.32	1.11	1.61	1.35	-1.22	0.57	-0.59	0.37	1.79
hsa-miR-363-5p	MIMAT0003385	2.36	1.96	1.87	0.87	1.26	0.57	0.6	0.49	3.24
hsa-miR-1285-5p	MIMAT0022719	9.37	3.13	10.36	2.62	-1.11	0.57	-0.59	0.6	1.36
hsa-miR-320d	MIMAT0006764	1.61	0.71	1.93	1.46	-1.2	0.57	-0.58	0.41	1.7
hsa-miR-499b-3p	MIMAT0019898	41.11	16.11	35.62	14.45	1.15	0.58	0.58	0.65	2.04
hsa-miR-656-3p	MIMAT0003332	46.96	15.95	41.97	16.03	1.12	0.58	0.58	0.72	1.75
hsa-miR-1305	MIMAT0005893	4.52	3.85	3.42	2.55	1.32	0.58	0.58	0.43	4.09
hsa-miR-1976	MIMAT0009451	1.4	1.66	1.16	0.2	1.2	0.58	0.6	0.51	2.82
hsa-miR-616-3p	MIMAT0004805	10.54	5.54	12.72	2.99	-1.21	0.58	-0.59	0.34	2.01
hsa-miR-1322	MIMAT0005953	1.18	0.45	1.08	0.1	1.09	0.58	0.59	0.74	1.6
hsa-miR-298	MIMAT0004901	1.18	0.45	1.08	0.1	1.09	0.58	0.59	0.74	1.6
hsa-miR-513c-5p	MIMAT0005789	1.23	0.65	1.44	1.23	-1.17	0.58	-0.57	0.45	1.63
hsa-miR-556-3p	MIMAT0004793	2.19	3.33	1.65	0.94	1.33	0.58	0.58	0.38	4.71
hsa-miR-876-3p	MIMAT0004925	1.46	0.57	1.3	0.5	1.13	0.59	0.56	0.69	1.84
hsa-miR-1202	MIMAT0005865	1.39	0.93	1.71	2.07	-1.23	0.59	-0.56	0.35	1.91
hsa-miR-206	MIMAT0000462	11.32	7.03	13.28	3.42	-1.17	0.59	-0.56	0.41	1.76
hsa-miR-1245b-5p	MIMAT0019950	39.67	8.97	36.03	15.78	1.1	0.6	0.55	0.74	1.65
hsa-miR-147b	MIMAT0004928	2.53	1.42	3.06	1.41	-1.21	0.6	-0.55	0.37	1.85
hsa-miR-1277-3p	MIMAT0005933	1.23	0.4	1.41	1.08	-1.14	0.6	-0.55	0.5	1.54
hsa-miR-96-5p	MIMAT0000095	2.85	2.62	2.22	1.92	1.29	0.6	0.55	0.44	3.73
hsa-miR-450b-5p	MIMAT0004909	25.21	33.02	34.04	22.84	-1.35	0.6	-0.56	0.19	2.95
hsa-miR-4741	MIMAT0019871	1.51	1.22	1.27	0.78	1.19	0.6	0.55	0.56	2.5
hsa-miR-5001-5p	MIMAT0021021	1.7	1.18	1.43	0.76	1.19	0.6	0.55	0.56	2.51
hsa-miR-1269a	MIMAT0005923	1.68	2.47	2.11	1.33	-1.26	0.6	-0.54	0.28	2.26
hsa-miR-556-5p	MIMAT0003220	2.11	1.06	1.79	0.91	1.18	0.6	0.54	0.58	2.38
hsa-miR-1275	MIMAT0005929	1.16	0.38	1.08	0.1	1.07	0.61	0.55	0.75	1.53
hsa-miR-1908-5p	MIMAT0007881	1.16	0.38	1.08	0.1	1.07	0.61	0.55	0.75	1.53
hsa-miR-3180-5p	MIMAT0015057	1.16	0.38	1.08	0.1	1.07	0.61	0.55	0.75	1.53
hsa-miR-383-5p	MIMAT0000738	1.16	0.38	1.08	0.1	1.07	0.61	0.55	0.75	1.53
hsa-miR-2117	MIMAT0011162	2.68	1.65	2.13	2.69	1.26	0.61	0.53	0.47	3.38
hsa-miR-125a-3p	MIMAT0004602	2.47	1.76	2.01	1.29	1.23	0.61	0.54	0.5	3.04
hsa-miR-577	MIMAT0003242	10.55	5.28	8.98	3.56	1.17	0.61	0.54	0.58	2.39
hsa-miR-450b-3p	MIMAT0004910	2.19	1.76	1.82	1.15	1.2	0.61	0.53	0.53	2.75
hsa-miR-644a	MIMAT0003314	285.94	109.93	322.48	26.85	-1.13	0.61	-0.55	0.48	1.63
hsa-miR-3168	MIMAT0015043	2.15	0.92	1.83	1.33	1.18	0.61	0.53	0.58	2.4
hsa-miR-485-3p	MIMAT0002176	1.93	2.44	1.56	0.78	1.23	0.61	0.53	0.45	3.4
hsa-miR-499b-5p	MIMAT0019897	1.34	1.49	1.63	1.26	-1.21	0.61	-0.52	0.35	1.93
hsa-miR-2278	MIMAT0011778	1.28	0.96	1.14	0.13	1.13	0.62	0.54	0.6	2.13
hsa-miR-597-5p	MIMAT0003265	26.41	6.7	23.17	12.22	1.14	0.62	0.52	0.63	2.06
hsa-miR-519d-3p	MIMAT0002853	19.78	4.91	18.24	5.02	1.08	0.62	0.51	0.75	1.56
hsa-miR-331-3p	MIMAT0000760	1.27	0.83	1.14	0.13	1.12	0.62	0.53	0.63	1.99
hsa-miR-608	MIMAT0003276	1.92	1.4	1.59	1.27	1.21	0.62	0.51	0.52	2.83
hsa-miR-299-5p	MIMAT0002890	2.34	1.14	1.98	1.44	1.18	0.62	0.51	0.55	2.56
hsa-miR-186-5p	MIMAT0000456	52.96	37.77	67.53	16.05	-1.28	0.62	-0.53	0.22	2.83
hsa-miR-638	MIMAT0003308	1.71	1.46	1.41	1.35	1.21	0.62	0.51	0.49	2.99
hsa-miR-502-5p	MIMAT0002873	18.38	7.54	20.72	8.76	-1.13	0.63	-0.5	0.51	1.54
hsa-miR-139-3p	MIMAT0004552	2.07	1.43	1.68	2.07	1.23	0.63	0.5	0.47	3.19
hsa-miR-1276	MIMAT0005930	1.76	2.4	1.44	1.23	1.22	0.64	0.49	0.45	3.33
hsa-miR-382-5p	MIMAT0000737	1.68	2.47	1.37	0.74	1.22	0.64	0.49	0.43	3.45
hsa-miR-578	MIMAT0003243	1.12	0.18	1.18	0.23	-1.05	0.64	-0.48	0.76	1.2
hsa-miR-874-3p	MIMAT0004911	2.95	3.29	3.83	3.44	-1.3	0.64	-0.48	0.21	2.8
hsa-miR-524-3p	MIMAT0002850	1.38	0.81	1.23	0.61	1.12	0.64	0.48	0.63	2.01
hsa-miR-548o-3p+hsa-miR-548ah-3p+hsa-miR-548av-3p	MIMAT0005919	3.9	8.31	5.43	6.34	-1.39	0.65	-0.48	0.14	3.68
hsa-miR-190a-5p	MIMAT0000458	12.64	10.07	16.12	7.02	-1.28	0.65	-0.48	0.22	2.86
hsa-miR-5010-3p	MIMAT0021044	9.67	3.64	11.05	6.55	-1.14	0.65	-0.47	0.45	1.68
hsa-miR-378g	MIMAT0018937	1.21	0.44	1.33	0.6	-1.1	0.65	-0.47	0.57	1.44
hsa-miR-182-3p	MIMAT0000260	3.5	1.73	4.06	2.15	-1.16	0.65	-0.47	0.42	1.79
hsa-miR-627-5p	MIMAT0003296	1132.16	621.67	1333.6	403.43	-1.18	0.65	-0.48	0.33	2.2
hsa-miR-4521	MIMAT0019058	5.47	1.74	6.27	4.08	-1.15	0.65	-0.47	0.44	1.74
hsa-miR-503-5p	MIMAT0002874	2.71	2.08	2.28	1.27	1.19	0.66	0.46	0.49	2.88
hsa-miR-5196-3p+hsa-miR-6732-3p	MIMAT0021129	1.18	0.42	1.29	0.57	-1.09	0.66	-0.46	0.59	1.42
hsa-miR-1299	MIMAT0005887	1.38	0.7	1.25	0.3	1.11	0.66	0.46	0.63	1.93
hsa-miR-500a-5p+hsa-miR-501-5p	MIMAT0004773	1.12	0.18	1.08	0.1	1.04	0.66	0.46	0.86	1.24
hsa-miR-502-3p	MIMAT0004775	1.12	0.18	1.08	0.1	1.04	0.66	0.46	0.86	1.24
hsa-miR-208b-5p	MIMAT0026722	1.16	0.46	1.08	0.1	1.07	0.66	0.47	0.72	1.59
hsa-miR-324-5p	MIMAT0000761	1.16	0.46	1.08	0.1	1.07	0.66	0.47	0.72	1.59
hsa-miR-376c-5p	MIMAT0022861	1.16	0.46	1.08	0.1	1.07	0.66	0.47	0.72	1.59
hsa-miR-548c-5p+hsa-miR-548o-5p+hsa-miR-548am-5p	MIMAT0004806	1.92	3.12	2.51	4.29	-1.31	0.66	-0.45	0.2	2.99
hsa-miR-34c-5p	MIMAT0000686	5.65	6.49	4.49	3.34	1.26	0.66	0.45	0.38	4.17
hsa-miR-1297	MIMAT0005886	200.87	122.97	237.89	61.21	-1.18	0.66	-0.46	0.31	2.33
hsa-miR-1287-5p	MIMAT0005878	3.46	2.02	2.87	2.39	1.21	0.67	0.45	0.46	3.18
hsa-miR-452-5p	MIMAT0001635	1.49	1.36	1.76	1.68	-1.18	0.68	-0.43	0.35	2.05
hsa-miR-4286	MIMAT0016916	1.21	0.53	1.37	1.62	-1.14	0.68	-0.43	0.43	1.78
hsa-miR-365a-3p+hsa-miR-365b-3p	MIMAT0000710	1.56	1.03	1.8	1.16	-1.15	0.68	-0.43	0.4	1.87
hsa-miR-1302	MIMAT0005890	1.34	1.49	1.56	0.86	-1.16	0.68	-0.43	0.38	1.95
hsa-miR-520b	MIMAT0002843	3.26	5.14	4.04	2.98	-1.24	0.68	-0.43	0.25	2.64
hsa-miR-629-5p	MIMAT0004810	1.63	1.09	1.88	1.26	-1.15	0.68	-0.43	0.4	1.87
hsa-miR-219b-3p	MIMAT0019748	27.77	17.98	32.72	12.27	-1.18	0.68	-0.43	0.32	2.26
hsa-miR-10b-5p	MIMAT0000254	1.47	1.55	1.29	0.59	1.14	0.68	0.43	0.53	2.47
hsa-miR-509-5p	MIMAT0004779	1.89	0.77	2.21	2.56	-1.17	0.68	-0.42	0.35	2.08
hsa-miR-30c-5p	MIMAT0000244	2.03	1.87	1.73	1	1.18	0.68	0.42	0.48	2.91
hsa-miR-34a-5p	MIMAT0000255	1.21	0.44	1.37	1.62	-1.13	0.69	-0.42	0.45	1.76
hsa-miR-765	MIMAT0003945	2.33	1.77	2.78	2.15	-1.19	0.69	-0.42	0.32	2.22
hsa-miR-376a-2-5p	MIMAT0022928	6.72	2.14	6.26	1.72	1.07	0.69	0.42	0.72	1.6
hsa-miR-570-3p	MIMAT0003235	76.63	15.8	70.41	33.59	1.09	0.69	0.41	0.67	1.78
hsa-miR-508-3p	MIMAT0002880	1.41	1.81	1.23	0.22	1.14	0.7	0.42	0.47	2.79
hsa-miR-520d-3p	MIMAT0002856	128	43.92	138.19	48.1	-1.08	0.7	-0.4	0.6	1.43
hsa-miR-147a	MIMAT0000251	1.69	2.23	1.44	0.66	1.17	0.7	0.41	0.44	3.07
hsa-miR-199a-5p	MIMAT0000231	2.64	2.48	2.19	2.12	1.2	0.7	0.4	0.42	3.49
GAPDH	NM_002046.3	1.21	0.53	1.33	0.97	-1.1	0.7	-0.4	0.51	1.6
hsa-miR-548e-5p	MIMAT0026736	2.22	3.3	1.84	1.46	1.21	0.7	0.41	0.38	3.8
hsa-miR-766-3p	MIMAT0003888	1.29	0.97	1.18	0.23	1.1	0.7	0.41	0.57	2.12
hsa-miR-3614-3p	MIMAT0017993	2.07	1.58	2.41	2.14	-1.16	0.7	-0.4	0.35	2.08
hsa-miR-3928-3p	MIMAT0018205	1.3	0.42	1.42	0.94	-1.09	0.7	-0.4	0.55	1.53
hsa-miR-525-5p	MIMAT0002838	3.85	4.23	3.2	1.04	1.21	0.7	0.41	0.37	3.93
hsa-miR-652-5p	MIMAT0022709	3.05	2.17	2.63	1.75	1.16	0.7	0.4	0.48	2.77
hsa-miR-181a-5p	MIMAT0000256	3.65	2.56	3.11	1.69	1.17	0.7	0.4	0.45	3.03
hsa-miR-4431	MIMAT0018947	1.16	0.46	1.23	0.22	-1.06	0.7	-0.4	0.63	1.4
hsa-miR-654-3p	MIMAT0004814	1.27	0.83	1.16	0.2	1.09	0.7	0.41	0.6	1.97
hsa-miR-223-3p	MIMAT0000280	1.65	1.53	1.45	0.48	1.13	0.7	0.4	0.51	2.54
hsa-miR-519b-3p	MIMAT0002837	1.51	1.08	1.69	0.91	-1.12	0.71	-0.39	0.44	1.81
hsa-miR-3161	MIMAT0015035	28.59	7.02	26.64	11.79	1.07	0.71	0.38	0.7	1.65
hsa-miR-1287-3p	MIMAT0026738	8.01	9.16	9.55	4.12	-1.19	0.71	-0.39	0.26	2.72
hsa-miR-374a-3p	MIMAT0004688	1.45	0.96	1.66	1.53	-1.15	0.71	-0.38	0.38	2
hsa-miR-579-5p	MIMAT0026616	1.38	0.6	1.54	1.46	-1.12	0.71	-0.38	0.45	1.77
hsa-miR-153-3p	MIMAT0000439	1.08	0.11	1.11	0.14	-1.03	0.72	-0.38	0.84	1.14
hsa-miR-106b-5p	MIMAT0000680	4.75	2.2	4.01	5.31	1.18	0.72	0.38	0.41	3.41
hsa-let-7b-5p	MIMAT0000063	83.61	14.15	80.45	15.05	1.04	0.72	0.37	0.82	1.32
hsa-miR-26a-5p	MIMAT0000082	6.35	8.21	7.48	3.39	-1.18	0.72	-0.38	0.28	2.59
hsa-miR-761	MIMAT0010364	2.29	3.44	2.74	1.17	-1.2	0.72	-0.38	0.25	2.83
hsa-miR-650	MIMAT0003320	1.65	1.75	1.94	2.16	-1.17	0.72	-0.37	0.31	2.33
hsa-miR-513b-5p	MIMAT0005788	1.21	0.53	1.14	0.13	1.06	0.72	0.37	0.68	1.65
hsa-miR-643	MIMAT0003313	1.21	0.53	1.14	0.13	1.06	0.72	0.37	0.68	1.65
hsa-miR-571	MIMAT0003236	1.59	1.52	1.41	0.7	1.13	0.73	0.36	0.5	2.53
hsa-miR-615-3p	MIMAT0003283	1.29	0.51	1.22	0.18	1.06	0.73	0.37	0.7	1.6
hsa-miR-483-5p	MIMAT0004761	1.35	0.82	1.24	0.48	1.09	0.73	0.36	0.62	1.91
hsa-miR-630	MIMAT0003299	2.95	9.51	3.88	6.39	-1.31	0.74	-0.35	0.12	4.83
hsa-miR-4451	MIMAT0018973	2.74	2.83	2.32	1.58	1.18	0.74	0.35	0.36	3.88
hsa-miR-548ar-5p	MIMAT0022265	381.53	196.21	418.57	113.75	-1.1	0.74	-0.35	0.46	1.8
hsa-miR-548z+hsa-miR-548h-3p	MIMAT0018446	80.16	50.63	91.95	40.49	-1.15	0.75	-0.34	0.31	2.45
hsa-miR-582-5p	MIMAT0003247	1.1	0.19	1.14	0.13	-1.03	0.75	-0.34	0.8	1.18
hsa-miR-876-5p	MIMAT0004924	1.1	0.19	1.14	0.13	-1.03	0.75	-0.34	0.8	1.18
hsa-miR-504-5p	MIMAT0002875	2.86	2.88	3.44	3.31	-1.2	0.75	-0.33	0.24	2.94
hsa-miR-378i	MIMAT0019074	3.28	2.52	3.65	2.02	-1.11	0.75	-0.33	0.43	1.89
hsa-miR-605-5p	MIMAT0003273	1.33	0.83	1.44	0.66	-1.09	0.75	-0.33	0.51	1.66
hsa-miR-146b-5p	MIMAT0002809	1.68	1.74	1.48	1.24	1.13	0.75	0.33	0.46	2.77
hsa-miR-30e-5p	MIMAT0000692	37.97	19.37	41.03	6.58	-1.08	0.75	-0.34	0.49	1.75
hsa-miR-4536-3p	MIMAT0020959	39.22	9.37	36.6	16.03	1.07	0.75	0.33	0.65	1.77
hsa-miR-548h-5p	MIMAT0005928	1.86	0.55	1.72	0.91	1.08	0.75	0.32	0.62	1.87
hsa-miR-4455	MIMAT0018977	101.53	44.02	95.46	22.75	1.06	0.76	0.32	0.67	1.7
hsa-miR-423-3p	MIMAT0001340	1.44	0.72	1.56	0.63	-1.08	0.76	-0.32	0.52	1.65
hsa-miR-3934-5p	MIMAT0018349	1.96	1.16	2.23	1.9	-1.13	0.76	-0.32	0.35	2.2
hsa-miR-520d-5p+hsa-miR-527+hsa-miR-518a-5p	MIMAT0002855	3.88	3.36	4.46	2.39	-1.15	0.76	-0.32	0.31	2.46
hsa-miR-764	MIMAT0010367	1.51	0.94	1.37	1.09	1.1	0.76	0.31	0.54	2.26
hsa-miR-19a-3p	MIMAT0000073	1.58	1.04	1.74	1.01	-1.1	0.76	-0.31	0.45	1.85
hsa-miR-454-3p	MIMAT0003885	4.42	1.72	4.82	3.06	-1.09	0.76	-0.31	0.49	1.73
LIG_NEG_C	nmiR00803.1	1.46	0.57	1.59	1.27	-1.09	0.76	-0.31	0.47	1.78
hsa-miR-1306-3p	MIMAT0005950	1.21	0.53	1.29	0.78	-1.07	0.76	-0.31	0.55	1.58
hsa-miR-208a-3p	MIMAT0000241	41.07	23.92	45.6	15.76	-1.11	0.76	-0.31	0.38	2.12
hsa-miR-548n	MIMAT0005916	1188.26	139.18	1224.14	256.84	-1.03	0.77	-0.31	0.78	1.21
hsa-miR-498	MIMAT0002824	2.07	2.39	2.39	1.9	-1.16	0.77	-0.31	0.28	2.65
hsa-miR-208b-3p	MIMAT0004960	1.87	1.85	1.65	1.22	1.13	0.77	0.31	0.43	2.95
hsa-miR-377-3p	MIMAT0000730	1.36	0.94	1.26	0.25	1.08	0.77	0.31	0.56	2.06
hsa-miR-193a-3p	MIMAT0000459	1.7	0.91	1.88	1.6	-1.11	0.77	-0.3	0.41	1.99
hsa-miR-5196-5p	MIMAT0021128	4.17	3.56	4.76	2.52	-1.14	0.77	-0.3	0.28	2.73
hsa-miR-603	MIMAT0003271	877.31	583.45	801.01	471.97	1.1	0.78	0.29	0.53	2.28
hsa-miR-25-5p	MIMAT0004498	1.54	1.41	1.39	1.37	1.11	0.78	0.29	0.49	2.48
hsa-miR-224-5p	MIMAT0000281	1.37	0.49	1.48	1.34	-1.08	0.78	-0.29	0.5	1.71
hsa-miR-199a-3p+hsa-miR-199b-3p	MIMAT0000232	22.55	13.64	25.04	10.38	-1.11	0.78	-0.29	0.38	2.15
hsa-miR-1272	MIMAT0005925	1.18	0.42	1.24	0.48	-1.05	0.78	-0.29	0.63	1.44
hsa-miR-1249-5p	MIMAT0032029	1.23	0.4	1.31	0.87	-1.07	0.78	-0.29	0.57	1.55
hsa-miR-649	MIMAT0003319	2.88	2.91	3.33	3.46	-1.15	0.78	-0.29	0.27	2.75
hsa-miR-3151-5p	MIMAT0015024	1.56	1.14	1.42	0.87	1.1	0.78	0.29	0.51	2.38
hsa-miR-488-3p	MIMAT0004763	1.47	2.3	1.31	0.87	1.12	0.78	0.29	0.43	2.95
hsa-miR-548ah-5p	MIMAT0018972	105.95	46.73	114.13	34.65	-1.08	0.79	-0.28	0.49	1.76
hsa-miR-499a-3p	MIMAT0004772	28.67	13.13	30.7	10.86	-1.07	0.79	-0.28	0.53	1.64
hsa-miR-302d-3p	MIMAT0000718	61.79	5.74	60.19	12	1.03	0.79	0.28	0.82	1.28
hsa-miR-567	MIMAT0003231	2.1	2.96	1.84	1.26	1.14	0.79	0.28	0.37	3.53
hsa-miR-517a-3p	MIMAT0002852	1.23	0.65	1.31	0.87	-1.07	0.79	-0.27	0.52	1.67
hsa-miR-222-3p	MIMAT0000279	1.58	1.3	1.45	0.67	1.09	0.8	0.27	0.5	2.36
hsa-miR-548v	MIMAT0015020	7.32	5.01	8.05	4.91	-1.1	0.8	-0.26	0.4	2.07
ACTB	NM_001101.2	2.25	1.88	2.55	3.5	-1.13	0.8	-0.26	0.3	2.63
hsa-miR-520g-3p	MIMAT0002858	1.6	1.25	1.77	1.69	-1.11	0.8	-0.26	0.37	2.2
hsa-miR-1206	MIMAT0005870	7.25	2.22	7.73	4.45	-1.07	0.8	-0.26	0.53	1.67
hsa-miR-2113	MIMAT0009206	1.18	0.42	1.14	0.13	1.04	0.8	0.27	0.71	1.52
hsa-miR-431-5p	MIMAT0001625	1.18	0.42	1.14	0.13	1.04	0.8	0.27	0.71	1.52
hsa-miR-4536-5p	MIMAT0019078	297.84	56.07	287.52	75	1.04	0.8	0.26	0.75	1.42
hsa-miR-4448	MIMAT0018967	1.18	0.42	1.23	0.3	-1.04	0.81	-0.26	0.66	1.4
hsa-miR-450a-1-3p	MIMAT0022700	5.31	2.94	4.82	3.85	1.1	0.81	0.25	0.45	2.68
hsa-miR-30d-5p	MIMAT0000245	1.68	0.78	1.57	0.93	1.07	0.81	0.25	0.56	2.04
hsa-miR-2053	MIMAT0009978	2.35	3.52	2.07	1.63	1.13	0.81	0.25	0.33	3.88
hsa-miR-543	MIMAT0004954	1.7	0.89	1.86	2.09	-1.1	0.81	-0.25	0.39	2.13
hsa-miR-10a-5p	MIMAT0000253	1.1	0.19	1.08	0.1	1.02	0.81	0.25	0.84	1.24
hsa-miR-18b-5p	MIMAT0001412	1.1	0.19	1.08	0.1	1.02	0.81	0.25	0.84	1.24
hsa-miR-3130-3p	MIMAT0014994	1.1	0.19	1.08	0.1	1.02	0.81	0.25	0.84	1.24
hsa-miR-3150b-3p	MIMAT0018194	1.1	0.19	1.08	0.1	1.02	0.81	0.25	0.84	1.24
hsa-miR-323a-5p	MIMAT0004696	1.1	0.19	1.08	0.1	1.02	0.81	0.25	0.84	1.24
hsa-miR-5010-5p	MIMAT0021043	1.1	0.19	1.08	0.1	1.02	0.81	0.25	0.84	1.24
hsa-miR-512-3p	MIMAT0002823	1.1	0.19	1.08	0.1	1.02	0.81	0.25	0.84	1.24
hsa-miR-514a-5p	MIMAT0022702	1.1	0.19	1.08	0.1	1.02	0.81	0.25	0.84	1.24
hsa-miR-519e-3p	MIMAT0002829	1.1	0.19	1.08	0.1	1.02	0.81	0.25	0.84	1.24
hsa-miR-940	MIMAT0004983	1.1	0.19	1.08	0.1	1.02	0.81	0.25	0.84	1.24
hsa-miR-620	MIMAT0003289	1.53	2.92	1.37	1.09	1.11	0.81	0.25	0.38	3.28
hsa-miR-1304-3p	MIMAT0022720	2.06	0.63	2.2	1.49	-1.07	0.82	-0.24	0.48	1.82
hsa-miR-1180-3p	MIMAT0005825	1.43	0.96	1.33	0.97	1.07	0.82	0.24	0.54	2.15
hsa-miR-610	MIMAT0003278	2.76	2.5	3.06	2.06	-1.11	0.82	-0.24	0.32	2.51
hsa-miR-631	MIMAT0003300	1.43	0.85	1.35	0.48	1.06	0.82	0.24	0.57	1.96
hsa-miR-526a+hsa-miR-518c-5p+hsa-miR-518d-5p	MIMAT0002845	3.69	3.53	3.33	1.62	1.11	0.82	0.23	0.37	3.29
hsa-miR-1234-3p	MIMAT0005589	1.34	1.24	1.26	0.33	1.07	0.83	0.23	0.53	2.16
hsa-miR-137	MIMAT0000429	1.23	0.65	1.18	0.23	1.04	0.83	0.23	0.64	1.7
hsa-miR-584-5p	MIMAT0003249	2.85	2.09	3.13	2.7	-1.1	0.83	-0.23	0.35	2.35
hsa-miR-495-5p	MIMAT0022924	4.94	3.99	5.5	3.22	-1.11	0.83	-0.23	0.28	2.9
hsa-miR-1246	MIMAT0005898	76.62	24.61	79.67	23.99	-1.04	0.83	-0.22	0.63	1.46
hsa-miR-370-5p	MIMAT0026483	1.38	0.7	1.45	0.52	-1.05	0.84	-0.22	0.54	1.67
hsa-miR-181a-2-3p	MIMAT0004558	1.32	1.11	1.24	0.48	1.06	0.84	0.22	0.54	2.07
hsa-miR-887-5p	MIMAT0026720	1.27	0.83	1.33	0.47	-1.05	0.84	-0.21	0.53	1.7
hsa-miR-600	MIMAT0003268	2.59	6.56	2.22	4.75	1.17	0.84	0.21	0.21	6.45
hsa-miR-591	MIMAT0003259	4.99	3.63	4.57	1.35	1.09	0.84	0.21	0.34	3.47
hsa-miR-190a-3p	MIMAT0026482	1.65	0.66	1.55	1.38	1.06	0.84	0.2	0.53	2.14
hsa-miR-4531	MIMAT0019070	129.5	29.29	126	29.38	1.03	0.84	0.2	0.75	1.4
hsa-miR-548j-3p	MIMAT0026737	560.11	188.04	585.83	198.79	-1.05	0.84	-0.2	0.57	1.61
hsa-miR-503-3p	MIMAT0022925	1.32	1.11	1.41	1.24	-1.07	0.85	-0.2	0.44	1.99
hsa-miR-98-5p	MIMAT0000096	2.27	1.57	2.09	1.58	1.09	0.85	0.2	0.42	2.8
hsa-miR-196a-5p	MIMAT0000226	8.05	4.71	7.6	2.98	1.06	0.85	0.19	0.51	2.2
hsa-miR-196a-3p	MIMAT0004562	1.77	0.92	1.66	1.64	1.07	0.85	0.19	0.49	2.35
hsa-miR-1286	MIMAT0005877	1.09	0.1	1.08	0.1	1.01	0.85	0.19	0.89	1.14
hsa-miR-25-3p	MIMAT0000081	1.09	0.1	1.08	0.1	1.01	0.85	0.19	0.89	1.14
hsa-miR-548a-5p	MIMAT0004803	311.61	196.02	294.44	120.82	1.06	0.86	0.19	0.51	2.21
hsa-miR-551b-3p	MIMAT0003233	1.82	0.82	1.71	2.06	1.07	0.86	0.19	0.48	2.36
hsa-miR-539-3p	MIMAT0022705	1.27	0.85	1.21	0.52	1.05	0.86	0.18	0.58	1.88
hsa-miR-216a-5p	MIMAT0000273	2.05	1.84	1.93	0.89	1.06	0.86	0.18	0.48	2.32
hsa-miR-944	MIMAT0004987	136.12	44.8	131.41	33.46	1.04	0.86	0.18	0.65	1.64
hsa-miR-329-5p	MIMAT0026555	1.58	0.66	1.67	0.97	-1.05	0.86	-0.18	0.49	1.83
hsa-miR-197-3p	MIMAT0000227	1.41	1.46	1.33	0.47	1.06	0.86	0.18	0.48	2.31
hsa-miR-590-5p	MIMAT0003258	78.71	15.14	77.3	9.22	1.02	0.87	0.18	0.79	1.31
hsa-miR-371b-5p	MIMAT0019892	1.51	1.17	1.6	1.61	-1.06	0.87	-0.17	0.41	2.13
hsa-miR-1264	MIMAT0005791	3.26	1.14	3.44	2.32	-1.05	0.87	-0.17	0.46	1.93
hsa-miR-1178-3p	MIMAT0005823	1.16	0.38	1.14	0.13	1.02	0.87	0.18	0.73	1.43
hsa-miR-3605-5p	MIMAT0017981	1.27	0.97	1.33	0.97	-1.05	0.87	-0.17	0.48	1.89
RPLP0	NM_001002.3	1.27	0.97	1.32	0.55	-1.04	0.87	-0.17	0.5	1.82
hsa-let-7a-5p	MIMAT0000062	1.88	1.54	1.75	2.84	1.07	0.88	0.16	0.39	2.91
B2M	NM_004048.2	1.76	1.95	1.87	1.22	-1.06	0.88	-0.16	0.39	2.3
hsa-miR-3074-3p	MIMAT0015027	1.12	0.18	1.14	0.13	-1.01	0.88	-0.16	0.82	1.19
hsa-miR-196b-5p	MIMAT0001080	1.16	0.46	1.19	0.21	-1.02	0.88	-0.16	0.66	1.45
hsa-miR-26b-5p	MIMAT0000083	15.81	8.36	16.41	5.76	-1.04	0.88	-0.15	0.53	1.74
hsa-miR-1271-5p	MIMAT0005796	1.18	0.42	1.21	0.52	-1.03	0.88	-0.15	0.63	1.49
hsa-miR-382-3p	MIMAT0022697	2.61	3.86	2.42	1.55	1.08	0.89	0.15	0.29	4.04
hsa-miR-1827	MIMAT0006767	2.62	1.63	2.78	2.49	-1.06	0.89	-0.14	0.36	2.43
hsa-miR-16-5p	MIMAT0000069	4.25	8.45	4.79	21.24	-1.13	0.89	-0.14	0.12	6.29
hsa-miR-122-5p	MIMAT0000421	1.55	1.8	1.65	2.16	-1.06	0.89	-0.14	0.36	2.5
hsa-miR-141-3p	MIMAT0000432	19.42	7.64	20.18	10.61	-1.04	0.89	-0.14	0.51	1.81
hsa-miR-575	MIMAT0003240	2.43	1.46	2.54	1.19	-1.05	0.89	-0.14	0.45	2.04
hsa-miR-1307-5p	MIMAT0022727	1.59	0.93	1.65	0.69	-1.04	0.89	-0.14	0.5	1.85
hsa-miR-499a-5p	MIMAT0002870	1.73	0.95	1.66	1	1.04	0.9	0.13	0.52	2.1
hsa-miR-3202	MIMAT0015089	3.6	3.53	3.4	1.74	1.06	0.9	0.13	0.36	3.16
hsa-miR-1290	MIMAT0005880	196.21	108.26	203.78	78.41	-1.04	0.9	-0.12	0.46	2.02
hsa-miR-548y	MIMAT0018354	41.33	15.67	42.41	17.84	-1.03	0.91	-0.12	0.59	1.6
hsa-miR-4516	MIMAT0019053	1.47	1.55	1.54	0.94	-1.04	0.91	-0.12	0.43	2.16
hsa-miR-212-3p	MIMAT0000269	3.52	3.76	3.34	1.9	1.05	0.91	0.12	0.36	3.06
hsa-miR-492	MIMAT0002812	1.23	0.65	1.26	0.58	-1.03	0.91	-0.12	0.58	1.63
hsa-miR-3182	MIMAT0015062	1.56	1.14	1.62	0.66	-1.04	0.91	-0.12	0.45	2.05
hsa-miR-4787-5p	MIMAT0019956	1.95	0.8	2.02	1.81	-1.04	0.91	-0.12	0.48	1.95
hsa-miR-1279	MIMAT0005937	5.17	7	4.87	3.17	1.06	0.91	0.11	0.3	3.73
hsa-miR-3180	MIMAT0018178	1.74	1.12	1.8	1.39	-1.04	0.91	-0.11	0.44	2.13
hsa-miR-302b-3p	MIMAT0000715	52.01	30.11	53.91	19.2	-1.04	0.92	-0.11	0.43	2.17
hsa-miR-3131	MIMAT0014996	1.4	1.66	1.45	1.33	-1.04	0.92	-0.1	0.4	2.33
hsa-miR-198	MIMAT0000228	1.76	1.71	1.69	1.15	1.04	0.92	0.1	0.41	2.63
hsa-miR-1245b-3p	MIMAT0019951	1.21	0.53	1.23	0.3	-1.02	0.93	-0.1	0.64	1.52
hsa-miR-4421	MIMAT0018934	1.64	3.32	1.72	2.12	-1.05	0.93	-0.1	0.3	3.06
hsa-miR-518f-3p	MIMAT0002842	6.12	2.73	5.97	3.43	1.03	0.93	0.09	0.54	1.96
hsa-miR-378h	MIMAT0018984	14.06	7.88	14.44	5.17	-1.03	0.93	-0.09	0.46	2.06
hsa-miR-598-3p	MIMAT0003266	2.27	1.64	2.37	2.83	-1.04	0.93	-0.09	0.32	2.86
hsa-miR-607	MIMAT0003275	1.57	0.92	1.52	0.99	1.03	0.93	0.09	0.52	2.03
hsa-let-7g-5p	MIMAT0000414	1.08	0.11	1.08	0.1	-1.01	0.93	-0.09	0.87	1.13
hsa-miR-191-5p	MIMAT0000440	1.08	0.11	1.08	0.1	-1.01	0.93	-0.09	0.87	1.13
hsa-miR-5001-3p	MIMAT0021022	1.21	0.53	1.23	0.61	-1.02	0.93	-0.09	0.6	1.6
hsa-miR-1252-5p	MIMAT0005944	1.97	2.37	2.05	1.86	-1.04	0.93	-0.09	0.33	2.79
hsa-miR-149-5p	MIMAT0000450	2.62	1.38	2.7	1.86	-1.03	0.93	-0.08	0.41	2.29
hsa-miR-1185-5p	MIMAT0005798	1.74	1.34	1.69	1.43	1.03	0.93	0.08	0.43	2.45
hsa-miR-1972	MIMAT0009447	3.74	6.61	3.52	7.52	1.06	0.94	0.08	0.2	5.76
hsa-miR-192-5p	MIMAT0000222	3.66	1.79	3.55	1.98	1.03	0.94	0.08	0.44	2.41
hsa-miR-345-3p	MIMAT0022698	1.16	0.38	1.18	0.23	-1.01	0.94	-0.08	0.7	1.4
hsa-miR-378b	MIMAT0014999	1.16	0.38	1.18	0.23	-1.01	0.94	-0.08	0.7	1.4
hsa-miR-548i	MIMAT0005935	18.86	2.49	19.07	5.68	-1.01	0.94	-0.08	0.71	1.37
hsa-miR-566	MIMAT0003230	1.46	0.95	1.43	0.76	1.02	0.94	0.08	0.53	1.99
hsa-miR-4524a-5p	MIMAT0019062	1.32	1.11	1.29	0.59	1.02	0.94	0.08	0.51	2.04
hsa-miR-188-5p	MIMAT0000457	8.45	5.22	8.71	3.74	-1.03	0.94	-0.08	0.38	2.47
hsa-miR-942-5p	MIMAT0004985	8.03	6.27	7.78	4.37	1.03	0.94	0.07	0.38	2.77
hsa-miR-924	MIMAT0004974	1.36	0.94	1.33	0.47	1.02	0.94	0.07	0.55	1.88
hsa-miR-429	MIMAT0001536	1.93	2.61	1.98	0.97	-1.03	0.95	-0.07	0.37	2.54
hsa-miR-520a-5p	MIMAT0002833	3.06	2.94	2.96	2.88	1.03	0.95	0.06	0.33	3.27
hsa-miR-564	MIMAT0003228	1.67	0.84	1.64	0.76	1.02	0.95	0.06	0.53	1.94
hsa-miR-1228-3p	MIMAT0005583	1.57	1.22	1.54	0.82	1.02	0.95	0.06	0.49	2.13
hsa-miR-548al	MIMAT0019024	1.69	1.4	1.73	1.13	-1.02	0.96	-0.06	0.44	2.19
hsa-miR-582-3p	MIMAT0004797	3.9	5.48	4.04	4.81	-1.04	0.96	-0.06	0.24	3.92
hsa-miR-628-5p	MIMAT0004809	1.39	0.45	1.37	1.62	1.02	0.96	0.05	0.51	2.02
hsa-miR-510-3p	MIMAT0026613	9.75	11.16	10.07	4.74	-1.03	0.96	-0.05	0.19	5.01
hsa-miR-302a-5p	MIMAT0000683	29.5	15.03	29.11	12.53	1.01	0.96	0.05	0.54	1.89
hsa-miR-542-3p	MIMAT0003389	1.88	1.83	1.84	1.39	1.02	0.96	0.05	0.39	2.71
hsa-miR-1270	MIMAT0005924	1.49	2.5	1.52	0.68	-1.02	0.96	-0.05	0.35	2.76
hsa-miR-381-3p	MIMAT0000736	2.11	2.28	2.15	1.51	-1.02	0.96	-0.05	0.39	2.47
hsa-miR-4707-5p	MIMAT0019807	1.35	0.93	1.36	0.76	-1.01	0.96	-0.05	0.52	1.88
hsa-miR-1268b	MIMAT0018925	1.37	1.32	1.39	0.64	-1.01	0.96	-0.05	0.46	2.1
hsa-miR-548a-3p	MIMAT0003251	14.2	7.58	14.38	5.9	-1.01	0.97	-0.04	0.51	1.9
hsa-miR-376c-3p	MIMAT0000720	3.15	2.43	3.09	1.67	1.02	0.97	0.04	0.39	2.63
hsa-miR-1203	MIMAT0005866	1.45	1.29	1.43	0.56	1.01	0.97	0.04	0.49	2.07
hsa-miR-517c-3p+hsa-miR-519a-3p	MIMAT0002866	1.16	0.38	1.17	0.32	-1.01	0.97	-0.04	0.69	1.43
hsa-let-7c-5p	MIMAT0000064	36.19	14.87	36.59	11.47	-1.01	0.97	-0.04	0.52	1.9
hsa-miR-491-3p	MIMAT0004765	4.74	7.44	4.64	3.82	1.02	0.97	0.04	0.26	3.95
hsa-miR-596	MIMAT0003264	1.23	0.65	1.22	0.18	1.01	0.97	0.04	0.6	1.68
hsa-miR-628-3p	MIMAT0003297	2.09	1.06	2.07	1.58	1.01	0.97	0.03	0.5	2.05
hsa-miR-195-5p	MIMAT0000461	1.54	1.11	1.56	1.5	-1.01	0.97	-0.03	0.44	2.24
hsa-miR-576-3p	MIMAT0004796	1.25	0.38	1.24	0.48	1.01	0.98	0.03	0.67	1.5
hsa-miR-29c-3p	MIMAT0000681	1.16	0.46	1.16	0.2	-1	0.98	-0.03	0.67	1.48
hsa-miR-329-3p	MIMAT0001629	1.23	0.65	1.24	0.52	-1.01	0.98	-0.03	0.59	1.67
hsa-miR-200b-3p	MIMAT0000318	1.6	0.8	1.59	1.01	1.01	0.98	0.02	0.52	1.94
hsa-miR-507	MIMAT0002879	1.64	0.99	1.62	1.78	1.01	0.98	0.02	0.44	2.32
hsa-miR-32-5p	MIMAT0000090	19.73	8.4	19.84	7.56	-1.01	0.98	-0.02	0.57	1.74
hsa-miR-518c-3p	MIMAT0002848	1.23	0.65	1.23	0.22	-1	0.99	-0.02	0.62	1.61
hsa-miR-548g-3p	MIMAT0005912	104.29	11.97	104.44	21.33	-1	0.99	-0.02	0.8	1.25
hsa-miR-181b-5p+hsa-miR-181d-5p	MIMAT0000257	1.24	0.45	1.24	0.48	1	0.99	0.01	0.65	1.54
hsa-miR-374b-5p	MIMAT0004955	10.55	8.64	10.61	5.09	-1.01	0.99	-0.01	0.29	3.35
hsa-miR-6511a-3p	MIMAT0025479	1.16	0.38	1.16	0.2	-1	0.99	-0.01	0.71	1.4
hsa-miR-551a	MIMAT0003214	1.43	0.76	1.43	0.94	-1	0.99	-0.01	0.55	1.82
hsa-miR-302f	MIMAT0005932	9.16	5.8	9.19	7.09	-1	0.99	-0.01	0.41	2.43
hsa-miR-675-5p	MIMAT0004284	1.27	0.97	1.27	0.6	1	1	0	0.52	1.93
hsa-miR-373-3p	MIMAT0000726	1.48	0.99	1.48	1.34	1	1	0	0.47	2.13

## Sheet: normalized data types1-2
proba name		accession	%samples above threshold	avg count	min count	max count	%CV	2022-09-02	2022-09-03	2022-09-05	2022-09-06	2022-09-07	2022-10-01	2022-10-02	2022-10-03	2022-10-04	2022-10-05	2022-10-06
hsa-let-7a-5p		MIMAT0000062	81.82	2.35	1	7.95	91.49	1.14	1	1.18	1.19	2.46	1.02	1	4.63	2.26	7.95	2.02
hsa-let-7b-5p		MIMAT0000063	100	82.91	63.91	108.18	16.82	99.01	86.52	63.91	72.96	78.41	108.18	89.83	74.76	68.47	95.49	74.46
hsa-let-7c-5p		MIMAT0000064	100	38.69	14.28	54.7	31.47	37.26	49.57	40.22	26.41	41.95	47.87	54.7	43.69	24.64	44.95	14.28
hsa-let-7d-5p		MIMAT0000065	81.82	1.17	1	1.64	16.86	1.14	1	1.18	1.34	1.01	1.02	1	1.08	1.33	1.64	1.11
hsa-let-7e-5p		MIMAT0000066	63.64	1.32	1	3.73	61.3	1.14	1.26	1.18	3.73	1.01	1.02	1	1	1	1	1.11
hsa-let-7f-5p		MIMAT0000067	54.55	1.06	1	1.19	7.59	1.14	1	1.18	1.19	1.01	1.02	1	1	1	1	1.11
hsa-let-7g-5p		MIMAT0000414	63.64	1.08	1	1.26	8.99	1.14	1.26	1.18	1.19	1.01	1.02	1	1	1	1	1.11
hsa-let-7i-5p		MIMAT0000415	72.73	25.22	1	179.41	214.37	1.14	41.05	48.51	1.19	1.01	1.02	1	1	1	179.41	1.11
hsa-miR-1-3p		MIMAT0000416	54.55	1.06	1	1.19	7.59	1.14	1	1.18	1.19	1.01	1.02	1	1	1	1	1.11
hsa-miR-1-5p		MIMAT0031892	100	5.86	3.5	9.76	35.42	7.53	5.05	3.5	8.51	6.51	3.92	4.39	3.74	5.06	9.76	6.48
hsa-miR-100-5p		MIMAT0000098	72.73	2.09	1	4.95	64.76	1.81	3.16	1.18	1.34	1.01	4.95	3.44	1	1	1	3.13
hsa-miR-101-3p		MIMAT0000099	72.73	1.17	1	1.64	18.96	1.14	1	1.18	1.19	1.01	1.02	1.54	1	1	1.64	1.11
hsa-miR-103a-3p		MIMAT0000101	63.64	1.47	1	2.46	40.39	1.14	1	2.31	1.19	2.46	1.02	1	1.97	1	1	2.02
hsa-miR-105-5p		MIMAT0000102	100	29.22	8.71	42.36	36.85	41.84	24.94	28.37	20.44	18.66	33.56	42.36	41.91	27.44	33.22	8.71
hsa-miR-106a-5p+hsa-miR-17-5p		MIMAT0000103	54.55	1.38	1	4.68	79.63	1.14	1	4.68	1.19	1.01	1.02	1	1	1	1	1.11
hsa-miR-106b-5p		MIMAT0000680	100	5.47	1.18	12.93	69.09	10.96	7.89	1.18	2.54	5.49	5.97	12.93	4.63	2.26	4.34	2.02
hsa-miR-107		MIMAT0000104	81.82	3.1	1	6.29	59.84	4.1	1	4.68	4.93	1.01	1.88	6.29	2.85	1	4.34	2.02
hsa-miR-10a-5p		MIMAT0000253	54.55	1.1	1	1.44	12.6	1.14	1	1.18	1.19	1.44	1.02	1	1	1	1	1.11
hsa-miR-10b-5p		MIMAT0000254	81.82	1.56	1	4.48	68.15	1.14	1.26	1.18	2.54	4.48	1.02	1	1.08	1.33	1	1.11
hsa-miR-1178-3p		MIMAT0005823	63.64	1.17	1	1.88	22.21	1.14	1	1.18	1.19	1.01	1.88	1	1	1.33	1	1.11
hsa-miR-1180-3p		MIMAT0005825	63.64	1.54	1	3.44	58.33	1.14	1	1.18	1.19	1.01	1.88	1	1	1	3.44	3.13
hsa-miR-1183		MIMAT0005828	81.82	1.61	1	3.13	49.86	1.14	1.26	1.18	1.19	1.44	1.02	2.49	2.85	1	1	3.13
hsa-miR-1185-1-3p		MIMAT0022838	54.55	1.06	1	1.19	7.59	1.14	1	1.18	1.19	1.01	1.02	1	1	1	1	1.11
hsa-miR-1185-2-3p		MIMAT0022713	100	4.5	1.26	9.96	61.13	2.96	1.26	2.31	4.93	5.49	2.9	3.44	9.96	2.26	5.24	8.71
hsa-miR-1185-5p		MIMAT0005798	90.91	2.02	1	4.13	63.24	1.14	1.26	1.18	1.19	1.01	3.92	3.44	2.85	4.13	1	1.11
hsa-miR-1193		MIMAT0015049	72.73	1.72	1	4.1	54.61	1.14	4.1	1.18	1.19	2.46	1.88	1	1.97	1	1	2.02
hsa-miR-1197		MIMAT0005955	72.73	1.47	1	2.46	38.06	1.14	1	1.18	1.19	2.46	1.88	1	1.08	2.26	1	2.02
hsa-miR-1200		MIMAT0005863	63.64	1.12	1	1.64	16.83	1.14	1	1.18	1.19	1.01	1.02	1	1	1	1.64	1.11
hsa-miR-1202		MIMAT0005865	72.73	1.91	1	5.99	81.7	2.96	3.16	1.18	1.19	1.44	1.02	1	1	5.99	1	1.11
hsa-miR-1203		MIMAT0005866	72.73	1.59	1	3.92	56.2	1.81	1	1.18	1.19	1.44	3.92	2.49	1	1.33	1	1.11
hsa-miR-1204		MIMAT0005868	63.64	1.11	1	1.54	14.6	1.14	1	1.18	1.19	1.01	1.02	1.54	1	1	1	1.11
hsa-miR-1205		MIMAT0005869	54.55	1.06	1	1.19	7.59	1.14	1	1.18	1.19	1.01	1.02	1	1	1	1	1.11
hsa-miR-1206		MIMAT0005870	100	8.1	3.73	16.53	42.27	9.82	4.1	16.53	3.73	7.52	9.03	7.23	7.29	6.92	7.05	9.82
hsa-miR-122-5p		MIMAT0000421	81.82	2.06	1	6.29	89.57	1.14	5.05	2.31	1.19	1.44	1.02	6.29	1.08	1	1	1.11
hsa-miR-1224-3p		MIMAT0005459	54.55	1.06	1	1.19	7.59	1.14	1	1.18	1.19	1.01	1.02	1	1	1	1	1.11
hsa-miR-1224-5p		MIMAT0005458	63.64	1.2	1	2.49	36.4	1.14	1	1.18	1.19	1.01	1.02	2.49	1	1	1	1.11
hsa-miR-1226-3p		MIMAT0005577	81.82	2.6	1	6.95	62.15	1.81	6.95	2.31	2.54	2.46	2.9	1	2.85	1	1.64	3.13
hsa-miR-1228-3p		MIMAT0005583	90.91	1.74	1	3.74	54.43	1.81	2.21	1.18	1.19	1.01	1.02	1	3.74	3.19	1.64	1.11
hsa-miR-1233-3p		MIMAT0005588	54.55	1.06	1	1.19	7.59	1.14	1	1.18	1.19	1.01	1.02	1	1	1	1	1.11
hsa-miR-1234-3p		MIMAT0005589	72.73	1.42	1	3.74	57.28	1.81	1	1.18	1.19	1.01	1.02	1.54	3.74	1	1	1.11
hsa-miR-1236-3p		MIMAT0005591	90.91	2.19	1	5.52	69.31	1.14	4.1	1.18	1.19	1.01	1.02	2.49	5.52	2.26	1	3.13
hsa-miR-124-3p		MIMAT0000422	54.55	1.06	1	1.19	7.59	1.14	1	1.18	1.19	1.01	1.02	1	1	1	1	1.11
hsa-miR-1244		MIMAT0005896	100	9.38	4.48	17.06	37.65	7.53	7.89	8.24	7.31	4.48	14.14	9.13	17.06	6.92	10.66	9.82
hsa-miR-1245a		MIMAT0005897	72.73	1.11	1	1.33	10.53	1.14	1.26	1.18	1.19	1.01	1.02	1	1	1.33	1	1.11
hsa-miR-1245b-3p		MIMAT0019951	72.73	1.26	1	2.21	31.32	1.81	2.21	1.18	1.19	1.01	1.02	1	1	1.33	1	1.11
hsa-miR-1245b-5p		MIMAT0019950	100	39.21	24.02	66.99	31.72	66.99	55.26	33.11	24.02	37.9	35.61	32.87	41.02	28.37	44.05	32.11
hsa-miR-1246		MIMAT0005898	100	81.01	51.06	126.85	28.25	80.72	67.57	59.17	64.6	70.31	97.96	126.85	111.15	81.53	80.14	51.06
hsa-miR-1247-5p		MIMAT0005899	54.55	1.06	1	1.19	7.59	1.14	1	1.18	1.19	1.01	1.02	1	1	1	1	1.11
hsa-miR-1248		MIMAT0005900	54.55	1.06	1	1.19	7.59	1.14	1	1.18	1.19	1.01	1.02	1	1	1	1	1.11
hsa-miR-1249-3p		MIMAT0005901	63.64	1.2	1	2.54	37.49	1.14	1	1.18	1.19	1.01	1.02	1	1	1	2.54	1.11
hsa-miR-1249-5p		MIMAT0032029	81.82	1.37	1	3.19	48.35	1.14	1.26	1.18	1.19	1.01	1.02	1	1.97	3.19	1	1.11
hsa-miR-1250-5p		MIMAT0005902	63.64	1.09	1	1.33	10.18	1.14	1	1.18	1.19	1.01	1.02	1	1	1.33	1	1.11
hsa-miR-1252-5p		MIMAT0005944	72.73	2.57	1	6.41	74.19	2.96	1	1.18	4.93	1.44	2.9	1	6.41	1	4.34	1.11
hsa-miR-1253		MIMAT0005904	100	157.47	115.02	207.09	19.77	115.02	142.41	143.26	126.66	139.17	190.97	141.09	179.5	147.74	199.26	207.09
hsa-miR-1254		MIMAT0005905	81.82	1.23	1	2.49	34.82	1.14	1.26	1.18	1.19	1.01	1.02	2.49	1.08	1	1	1.11
hsa-miR-1255a		MIMAT0005906	81.82	1.42	1	2.54	39	1.14	1	1.18	1.34	2.46	1.02	1.54	1	1.33	2.54	1.11
hsa-miR-1255b-5p		MIMAT0005945	100	3.21	1.18	8.71	69.74	1.81	2.21	1.18	1.19	5.49	1.88	2.49	2.85	3.19	4.34	8.71
hsa-miR-1257		MIMAT0005908	100	11.44	4.1	20.97	41.15	4.1	12.63	11.79	12.09	9.55	10.06	5.34	17.06	11.59	10.66	20.97
hsa-miR-1258		MIMAT0005909	100	3.19	1.11	5.97	48.18	1.81	3.16	2.31	2.54	4.48	5.97	2.49	5.52	2.26	3.44	1.11
hsa-miR-125a-3p		MIMAT0004602	100	2.57	1.02	4.48	55.65	1.81	1.26	1.18	1.34	4.48	1.02	4.39	3.74	3.19	1.64	4.25
hsa-miR-125a-5p		MIMAT0000443	54.55	1.06	1	1.19	7.59	1.14	1	1.18	1.19	1.01	1.02	1	1	1	1	1.11
hsa-miR-125b-5p		MIMAT0000423	72.73	2.09	1	4.63	70.6	4.1	4.1	1.18	1.34	2.46	1.02	1	4.63	1	1	1.11
hsa-miR-126-3p		MIMAT0000445	81.82	1.62	1	2.9	46.32	1.14	1	1.18	1.19	1.01	2.9	2.49	1	2.26	2.54	1.11
hsa-miR-1260a		MIMAT0005911	72.73	1.36	1	2.46	37.97	1.14	2.21	1.18	1.19	2.46	1.02	1	1	1	1.64	1.11
hsa-miR-1260b		MIMAT0015041	63.64	1.08	1	1.34	10.11	1.14	1	1.18	1.34	1.01	1.02	1	1.08	1	1	1.11
hsa-miR-1261		MIMAT0005913	81.82	2.74	1	6.48	63.56	1.81	4.1	1.18	3.73	1.01	2.9	1	3.74	3.19	1	6.48
hsa-miR-1262		MIMAT0005914	100	7.35	2.54	15.17	49.04	8.67	5.05	8.24	6.12	10.56	15.17	7.23	9.07	5.06	2.54	3.13
hsa-miR-1264		MIMAT0005791	100	3.75	1.18	7.53	46.91	7.53	4.1	1.18	2.54	2.46	3.92	4.39	4.63	3.19	5.24	2.02
hsa-miR-1266-5p		MIMAT0005920	100	2.73	1.02	7.59	81.77	1.14	6	1.18	1.34	2.46	1.02	3.44	1.08	1.33	3.44	7.59
hsa-miR-1268a		MIMAT0005922	100	6.45	1.81	11.03	42.77	1.81	6	4.68	7.31	5.49	10.06	11.03	8.18	4.13	7.95	4.25
hsa-miR-1268b		MIMAT0018925	72.73	1.55	1	3.92	59.94	1.14	1	2.31	1.19	1.01	3.92	1	1.08	2.26	1	1.11
hsa-miR-1269a		MIMAT0005923	90.91	2.35	1	6.48	74.77	2.96	1	1.18	1.19	1.01	1.02	1.54	1.97	3.19	4.34	6.48
hsa-miR-1269b		MIMAT0019059	72.73	1.11	1	1.33	10.53	1.14	1.26	1.18	1.19	1.01	1.02	1	1	1.33	1	1.11
hsa-miR-127-3p		MIMAT0000446	90.91	2.15	1	5.99	67.75	1.14	2.21	1.18	1.19	1.44	1.88	1	2.85	5.99	1.64	3.13
hsa-miR-127-5p		MIMAT0004604	63.64	1.09	1	1.33	10.18	1.14	1	1.18	1.19	1.01	1.02	1	1	1.33	1	1.11
hsa-miR-1270		MIMAT0005924	72.73	1.85	1	6.41	86.94	1.81	1	2.31	1.19	1.01	1.02	2.49	6.41	1	1	1.11
hsa-miR-1271-3p		MIMAT0022712	63.64	1.07	1	1.19	7.31	1.14	1	1.18	1.19	1.01	1.02	1	1.08	1	1	1.11
hsa-miR-1271-5p		MIMAT0005796	63.64	1.25	1	2.31	36.07	1.14	1	2.31	1.19	1.01	1.02	1	1.97	1	1	1.11
hsa-miR-1272		MIMAT0005925	72.73	1.26	1	2.26	34.21	1.14	1	1.18	1.19	1.01	1.02	1	1.97	2.26	1	1.11
hsa-miR-1273c		MIMAT0015017	54.55	1.06	1	1.19	7.59	1.14	1	1.18	1.19	1.01	1.02	1	1	1	1	1.11
hsa-miR-1275		MIMAT0005929	54.55	1.14	1	1.88	22.67	1.14	1	1.18	1.19	1.01	1.88	1	1	1	1	1.11
hsa-miR-1276		MIMAT0005930	81.82	1.98	1	6.41	87.38	4.1	1.26	1.18	1.19	1.01	1.02	1.54	6.41	1	1	2.02
hsa-miR-1277-3p		MIMAT0005933	81.82	1.45	1	3.73	55.82	1.14	1.26	1.18	3.73	1.01	1.02	1.54	1.97	1	1	1.11
hsa-miR-1278		MIMAT0005936	63.64	1.44	1	4.13	65.27	1.14	1	1.18	1.34	1.01	1.02	1	1	4.13	1	2.02
hsa-miR-1279		MIMAT0005937	100	6.5	1.18	17.95	72.8	9.82	5.05	1.18	7.31	1.44	9.03	7.23	17.95	4.13	5.24	3.13
hsa-miR-128-1-5p		MIMAT0026477	81.82	1.49	1	4.34	68.16	1.14	1	1.18	1.19	1.01	1.02	1	1.08	2.26	4.34	1.11
hsa-miR-128-2-5p		MIMAT0031095	54.55	1.06	1	1.19	7.59	1.14	1	1.18	1.19	1.01	1.02	1	1	1	1	1.11
hsa-miR-128-3p		MIMAT0000424	63.64	1.34	1	4.1	68.4	1.14	4.1	1.18	1.19	1.01	1.02	1	1	1	1	1.11
hsa-miR-1281		MIMAT0005939	54.55	1.06	1	1.19	7.59	1.14	1	1.18	1.19	1.01	1.02	1	1	1	1	1.11
hsa-miR-1283		MIMAT0005799	54.55	1.06	1	1.19	7.59	1.14	1	1.18	1.19	1.01	1.02	1	1	1	1	1.11
hsa-miR-1285-3p		MIMAT0005876	54.55	1.06	1	1.19	7.59	1.14	1	1.18	1.19	1.01	1.02	1	1	1	1	1.11
hsa-miR-1285-5p		MIMAT0022719	100	10.22	6.41	14.83	26.68	7.53	7.89	8.24	10.89	11.57	14.14	14.83	6.41	11.59	10.66	8.71
hsa-miR-1286		MIMAT0005877	72.73	1.09	1	1.26	8.56	1.14	1.26	1.18	1.19	1.01	1.02	1	1.08	1	1	1.11
hsa-miR-1287-3p		MIMAT0026738	100	10.55	2.02	24.94	58.38	10.96	24.94	10.61	3.73	6.51	11.08	15.78	9.07	12.52	8.85	2.02
hsa-miR-1287-5p		MIMAT0005878	100	3.72	1.01	7.53	55.27	7.53	4.1	1.18	3.73	1.01	5.97	2.49	3.74	4.13	1.64	5.36
hsa-miR-1288-3p		MIMAT0005942	54.55	1.06	1	1.19	7.59	1.14	1	1.18	1.19	1.01	1.02	1	1	1	1	1.11
hsa-miR-1289		MIMAT0005879	100	2.02	1.02	6	72.72	1.81	6	1.18	1.19	1.44	1.02	1.54	1.08	1.33	2.54	3.13
hsa-miR-129-2-3p		MIMAT0004605	72.73	1.58	1	3.47	56.12	1.14	1	1.18	1.19	3.47	1.88	1	1.08	1.33	1	3.13
hsa-miR-129-5p		MIMAT0000242	81.82	1.77	1	4.39	73.46	1.14	1.26	1.18	1.19	1.01	1.88	4.39	1	1	4.34	1.11
hsa-miR-1290		MIMAT0005880	100	217.6	74.46	357.54	39.5	196.21	166.09	125.5	225.73	239.43	340.2	357.54	288.68	185.04	194.75	74.46
hsa-miR-1291		MIMAT0005881	54.55	1.06	1	1.19	7.59	1.14	1	1.18	1.19	1.01	1.02	1	1	1	1	1.11
hsa-miR-1293		MIMAT0005883	81.82	3.19	1	10.96	92.73	10.96	4.1	1.18	3.73	3.47	1.02	1.54	1	5.06	1	2.02
hsa-miR-1295a		MIMAT0005885	72.73	1.79	1	3.44	53.3	1.14	2.21	1.18	1.19	1.44	2.9	3.44	1	1	1	3.13
hsa-miR-1296-3p		MIMAT0026637	63.64	1.15	1	1.88	22.25	1.14	1	1.18	1.19	1.01	1.88	1	1.08	1	1	1.11
hsa-miR-1296-5p		MIMAT0005794	72.73	1.2	1	2.49	35.93	1.14	1	1.18	1.19	1.01	1.02	2.49	1.08	1	1	1.11
hsa-miR-1297		MIMAT0005886	100	242.12	51.06	340.2	34.93	320.86	220.08	193.01	251.98	269.81	340.2	308.18	317.09	171.99	219.12	51.06
hsa-miR-1298-5p		MIMAT0005800	100	4.17	1.19	8.18	49.14	1.81	5.05	2.31	1.19	5.49	4.95	3.44	8.18	5.99	4.34	3.13
hsa-miR-1299		MIMAT0005887	63.64	1.38	1	2.46	36.27	1.81	1	1.18	1.34	2.46	1.02	1	1	1.33	1	2.02
hsa-miR-1301-3p		MIMAT0005797	63.64	1.13	1	1.81	21.1	1.81	1	1.18	1.19	1.01	1.02	1	1.08	1	1	1.11
hsa-miR-1302		MIMAT0005890	63.64	1.69	1	4.25	64.62	2.96	1	1.18	2.54	1.01	1.02	1	1	1	1.64	4.25
hsa-miR-1303		MIMAT0005891	54.55	1.18	1	2.02	26.24	1.14	1	1.18	1.19	1.44	1.02	1	1	1	1	2.02
hsa-miR-1304-3p		MIMAT0022720	90.91	2.36	1	4.68	47.31	1.14	2.21	4.68	3.73	1.44	1.88	1	1.97	2.26	2.54	3.13
hsa-miR-1304-5p		MIMAT0005892	100	4.51	1.19	7.23	45.54	2.96	2.21	2.31	1.19	5.49	5.97	7.23	6.41	4.13	5.24	6.48
hsa-miR-1305		MIMAT0005893	100	4.81	1.08	10.94	62.21	1.14	4.1	8.24	4.93	6.51	5.97	2.49	1.08	3.19	4.34	10.94
hsa-miR-1306-3p		MIMAT0005950	63.64	1.35	1	2.96	47.5	2.96	2.21	1.18	1.34	1.01	1.02	1	1	1	1	1.11
hsa-miR-1306-5p		MIMAT0022726	72.73	1.16	1	1.64	17.4	1.14	1	1.18	1.34	1.01	1.02	1	1	1.33	1.64	1.11
hsa-miR-1307-3p		MIMAT0005951	100	2.48	1.02	5.06	56.77	2.96	3.16	1.18	1.19	1.44	1.02	3.44	1.08	5.06	2.54	4.25
hsa-miR-1307-5p		MIMAT0022727	81.82	1.76	1	3.13	42.43	1.14	2.21	2.31	1.34	1.44	1.02	1	1	2.26	2.54	3.13
hsa-miR-130a-3p		MIMAT0000425	90.91	2.85	1	6	68.27	1.14	6	5.87	1.19	3.47	4.95	1.54	2.85	2.26	1	1.11
hsa-miR-130b-3p		MIMAT0000691	54.55	1.06	1	1.19	7.59	1.14	1	1.18	1.19	1.01	1.02	1	1	1	1	1.11
hsa-miR-132-3p		MIMAT0000426	63.64	1.31	1	2.85	43.79	1.14	1	1.18	1.19	1.01	1.88	1	2.85	1	1	1.11
hsa-miR-1322		MIMAT0005953	63.64	1.15	1	2.02	25.92	1.14	1	1.18	1.19	1.01	1.02	1	1.08	1	1	2.02
hsa-miR-1323		MIMAT0005795	100	6.54	3.13	11.73	47.09	4.1	6	4.68	7.31	6.51	9.03	4.39	11.73	11.59	3.44	3.13
hsa-miR-133a-3p		MIMAT0000427	72.73	1.99	1	5.36	71.9	1.14	1	1.18	2.54	1.44	1.02	2.49	3.74	1	1	5.36
hsa-miR-133a-5p		MIMAT0026478	54.55	1.37	1	3.47	55.49	1.14	1	1.18	1.19	3.47	1.02	1	1	1	1	2.02
hsa-miR-133b		MIMAT0000770	54.55	1.06	1	1.19	7.59	1.14	1	1.18	1.19	1.01	1.02	1	1	1	1	1.11
hsa-miR-134-3p		MIMAT0026481	63.64	1.09	1	1.33	10.18	1.14	1	1.18	1.19	1.01	1.02	1	1	1.33	1	1.11
hsa-miR-134-5p+hsa-miR-6728-5p		MIMAT0000447	72.73	1.17	1	1.97	23.84	1.14	1.26	1.18	1.19	1.01	1.02	1	1.97	1	1	1.11
hsa-miR-135a-5p		MIMAT0000428	54.55	1.06	1	1.19	7.59	1.14	1	1.18	1.19	1.01	1.02	1	1	1	1	1.11
hsa-miR-135b-5p		MIMAT0000758	81.82	2.27	1	4.25	54.34	2.96	2.21	1.18	1.34	1.01	3.92	1	2.85	3.19	1	4.25
hsa-miR-136-5p		MIMAT0000448	54.55	1.33	1	4.1	69.31	4.1	1	1.18	1.19	1.01	1.02	1	1	1	1	1.11
hsa-miR-137		MIMAT0000429	63.64	1.25	1	2.46	35.26	1.14	1	1.18	1.19	2.46	1.02	1	1	1	1.64	1.11
hsa-miR-138-5p		MIMAT0000430	81.82	1.77	1	4.34	63.15	1.14	1	2.31	1.19	1.01	1.02	1	1.08	2.26	4.34	3.13
hsa-miR-139-3p		MIMAT0004552	81.82	2.28	1	6.15	73.32	1.14	4.1	1.18	1.19	1.01	2.9	1	1	2.26	6.15	3.13
hsa-miR-139-5p		MIMAT0000250	63.64	1.18	1	2.26	31.35	1.14	1	1.18	1.19	1.01	1.02	1	1	2.26	1	1.11
hsa-miR-140-3p		MIMAT0004597	63.64	1.17	1	2.21	30.14	1.14	2.21	1.18	1.19	1.01	1.02	1	1	1	1	1.11
hsa-miR-140-5p		MIMAT0000431	72.73	2.09	1	7.29	96.04	1.14	1	1.18	1.19	4.48	1.02	1	7.29	1	1.64	2.02
hsa-miR-141-3p		MIMAT0000432	100	21.53	9.82	36.66	40.76	13.25	19.26	14.16	12.09	25.75	19.26	36.66	29.48	27.44	29.61	9.82
hsa-miR-142-3p		MIMAT0000434	100	3.14	1.02	5.24	50.11	2.96	1.26	1.18	3.73	4.48	1.02	3.44	1.97	5.06	5.24	4.25
hsa-miR-142-5p		MIMAT0000433	54.55	1.06	1	1.19	7.59	1.14	1	1.18	1.19	1.01	1.02	1	1	1	1	1.11
hsa-miR-143-3p		MIMAT0000435	100	14.25	4.68	27.65	54.17	7.53	7.89	4.68	8.51	10.56	12.1	11.98	20.61	23.71	21.49	27.65
hsa-miR-144-3p		MIMAT0000436	63.64	1.09	1	1.33	10.18	1.14	1	1.18	1.19	1.01	1.02	1	1	1.33	1	1.11
hsa-miR-145-5p		MIMAT0000437	81.82	1.46	1	3.44	52.24	1.14	1.26	2.31	1.19	1.01	1.02	1.54	1	1	3.44	1.11
hsa-miR-1469		MIMAT0007347	54.55	1.06	1	1.19	7.59	1.14	1	1.18	1.19	1.01	1.02	1	1	1	1	1.11
hsa-miR-146a-5p		MIMAT0000449	90.91	2.04	1	4.34	55.09	2.96	1.26	1.18	1.19	1.44	1.02	1	2.85	3.19	4.34	2.02
hsa-miR-146b-3p		MIMAT0004766	63.64	1.12	1	1.64	16.83	1.14	1	1.18	1.19	1.01	1.02	1	1	1	1.64	1.11
hsa-miR-146b-5p		MIMAT0002809	81.82	1.88	1	4.95	73.41	1.81	2.21	1.18	1.19	1.01	4.95	1	1.08	4.13	1	1.11
hsa-miR-147a		MIMAT0000251	90.91	1.85	1	6	79.7	1.14	6	1.18	1.19	1.01	1.02	2.49	1.97	2.26	1	1.11
hsa-miR-147b		MIMAT0004928	90.91	3.15	1	4.68	42.14	1.14	1	4.68	2.54	3.47	1.88	4.39	3.74	3.19	4.34	4.25
hsa-miR-148a-3p		MIMAT0000243	100	2.94	1.01	6.12	53.1	2.96	2.21	2.31	6.12	1.01	1.88	4.39	3.74	2.26	4.34	1.11
hsa-miR-148b-3p		MIMAT0000759	100	51.15	28.8	85.61	28.84	46.41	61.89	49.69	28.8	43.98	42.76	63.25	42.8	48.89	48.56	85.61
hsa-miR-149-5p		MIMAT0000450	100	3.07	1.11	5.34	49.7	1.14	2.21	1.18	4.93	4.48	3.92	5.34	2.85	3.19	3.44	1.11
hsa-miR-150-5p		MIMAT0000451	63.64	1.18	1	2.26	31.35	1.14	1	1.18	1.19	1.01	1.02	1	1	2.26	1	1.11
hsa-miR-151a-3p		MIMAT0000757	81.82	3.15	1	5.05	51.49	4.1	5.05	2.31	2.54	4.48	4.95	3.44	4.63	1	1	1.11
hsa-miR-151a-5p		MIMAT0004697	54.55	1.06	1	1.19	7.59	1.14	1	1.18	1.19	1.01	1.02	1	1	1	1	1.11
hsa-miR-151b		MIMAT0010214	63.64	1.11	1	1.54	14.6	1.14	1	1.18	1.19	1.01	1.02	1.54	1	1	1	1.11
hsa-miR-152-3p		MIMAT0000438	63.64	1.11	1	1.54	14.6	1.14	1	1.18	1.19	1.01	1.02	1.54	1	1	1	1.11
hsa-miR-152-5p		MIMAT0026479	54.55	1.06	1	1.19	7.59	1.14	1	1.18	1.19	1.01	1.02	1	1	1	1	1.11
hsa-miR-153-3p		MIMAT0000439	63.64	1.1	1	1.34	11.1	1.14	1.26	1.18	1.34	1.01	1.02	1	1	1	1	1.11
hsa-miR-1537-3p		MIMAT0007399	100	5.74	2.46	10.94	49.92	4.1	6	4.68	7.31	2.46	3.92	5.34	10.84	3.19	4.34	10.94
hsa-miR-154-5p		MIMAT0000452	63.64	1.2	1	2.54	37.49	1.14	1	1.18	1.19	1.01	1.02	1	1	1	2.54	1.11
hsa-miR-155-5p		MIMAT0000646	100	30.42	4.25	41.34	36.58	33.83	36.31	18.9	33.57	20.68	37.65	34.77	37.47	35.83	41.34	4.25
hsa-miR-15a-5p		MIMAT0000068	63.64	1.09	1	1.33	10.18	1.14	1	1.18	1.19	1.01	1.02	1	1	1.33	1	1.11
hsa-miR-15b-5p		MIMAT0000417	72.73	1.48	1	4.34	68.73	1.14	1	1.18	1.19	1.01	1.02	1	1	2.26	4.34	1.11
hsa-miR-16-5p		MIMAT0000069	100	10.42	1.01	50.37	141.56	1.14	18.31	16.53	1.19	1.01	1.88	1.54	12.62	6.92	50.37	3.13
hsa-miR-181a-2-3p		MIMAT0004558	63.64	1.4	1	3.47	55.56	1.14	1	1.18	1.19	3.47	1.02	1	1	2.26	1	1.11
hsa-miR-181a-3p		MIMAT0000270	81.82	1.4	1	2.85	38.65	1.14	1.26	1.18	1.19	1.44	1.88	1	2.85	1.33	1	1.11
hsa-miR-181a-5p		MIMAT0000256	100	3.88	1.11	6.95	51.16	2.96	6.95	1.18	3.73	4.48	2.9	6.29	6.41	3.19	3.44	1.11
hsa-miR-181b-2-3p		MIMAT0031893	90.91	2.24	1	6	68.72	1.14	6	1.18	1.19	2.46	3.92	1.54	2.85	1.33	1	2.02
hsa-miR-181b-5p+hsa-miR-181d-5p		MIMAT0000257	63.64	1.3	1	2.26	34.04	1.14	1	1.18	1.19	1.44	1.02	1	1	2.26	1	2.02
hsa-miR-181c-5p		MIMAT0000258	63.64	1.34	1	3.44	54.69	1.81	1	1.18	1.19	1.01	1.02	1	1	1	3.44	1.11
hsa-miR-181d-3p		MIMAT0026608	81.82	1.46	1	2.54	40.77	1.14	1	1.18	1.34	1.01	1.02	2.49	1	1.33	2.54	2.02
hsa-miR-182-3p		MIMAT0000260	100	4.22	1.33	7.05	44.12	6.39	4.1	7.05	4.93	3.47	2.9	4.39	1.97	1.33	3.44	6.48
hsa-miR-182-5p		MIMAT0000259	54.55	1.06	1	1.19	7.59	1.14	1	1.18	1.19	1.01	1.02	1	1	1	1	1.11
hsa-miR-1827		MIMAT0006767	100	3.26	1.08	6.29	60.33	1.81	2.21	1.18	1.34	2.46	4.95	6.29	1.08	4.13	6.15	4.25
hsa-miR-183-5p		MIMAT0000261	72.73	2.37	1	9.7	108.23	1.81	1	1.18	9.7	3.47	1.02	2.49	1	2.26	1	1.11
hsa-miR-184		MIMAT0000454	81.82	1.75	1	4.34	63.58	1.14	1	2.31	1.19	1.01	1.02	1	1.97	3.19	4.34	1.11
hsa-miR-185-5p		MIMAT0000455	81.82	1.51	1	3.74	56.49	1.14	1.26	1.18	1.19	1.44	1.02	2.49	3.74	1	1	1.11
hsa-miR-186-5p		MIMAT0000456	100	68.74	8.71	89.86	35.02	89.86	77.04	49.69	65.79	83.47	83.65	86.03	88.96	56.35	66.61	8.71
hsa-miR-187-3p		MIMAT0000262	63.64	1.75	1	5.97	85.27	1.14	1	1.18	2.54	1.01	5.97	1	1	1.33	1	2.02
hsa-miR-188-3p		MIMAT0004613	54.55	1.06	1	1.19	7.59	1.14	1	1.18	1.19	1.01	1.02	1	1	1	1	1.11
hsa-miR-188-5p		MIMAT0000457	100	9.76	2.46	15.28	41.44	2.96	7.89	9.42	10.89	2.46	12.1	13.88	15.28	10.65	9.76	12.05
hsa-miR-18a-5p		MIMAT0000072	63.64	1.38	1	3.73	59.07	1.81	1	1.18	3.73	1.01	1.02	1	1	1.33	1	1.11
hsa-miR-18b-5p		MIMAT0001412	54.55	1.1	1	1.44	12.6	1.14	1	1.18	1.19	1.44	1.02	1	1	1	1	1.11
hsa-miR-1908-3p		MIMAT0026916	63.64	1.09	1	1.33	10.18	1.14	1	1.18	1.19	1.01	1.02	1	1	1.33	1	1.11
hsa-miR-1908-5p		MIMAT0007881	54.55	1.14	1	1.88	22.67	1.14	1	1.18	1.19	1.01	1.88	1	1	1	1	1.11
hsa-miR-1909-3p		MIMAT0007883	81.82	1.23	1	2.49	34.82	1.14	1.26	1.18	1.19	1.01	1.02	2.49	1.08	1	1	1.11
hsa-miR-190a-3p		MIMAT0026482	81.82	1.8	1	4.39	57.54	1.14	2.21	2.31	1.19	2.46	1.02	4.39	1.97	1	1	1.11
hsa-miR-190a-5p		MIMAT0000458	100	17.12	2.02	25.93	43.78	18.96	15.47	8.24	24.02	20.68	19.26	23.37	25.93	9.72	20.59	2.02
hsa-miR-190b		MIMAT0004929	72.73	1.62	1	2.9	47.58	1.14	1.26	2.31	2.54	1.01	2.9	1	1	1	2.54	1.11
hsa-miR-191-5p		MIMAT0000440	63.64	1.08	1	1.26	8.99	1.14	1.26	1.18	1.19	1.01	1.02	1	1	1	1	1.11
hsa-miR-1910-3p		MIMAT0026917	54.55	1.18	1	2.54	38.4	1.14	1	1.18	2.54	1.01	1.02	1	1	1	1	1.11
hsa-miR-1910-5p		MIMAT0007884	63.64	1.24	1	2.54	37.79	1.14	1	1.18	2.54	1.01	1.02	1	1	1	1.64	1.11
hsa-miR-1915-3p		MIMAT0007892	81.82	2.41	1	5.97	75.97	1.14	2.21	1.18	2.54	3.47	5.97	1	5.52	1.33	1	1.11
hsa-miR-192-5p		MIMAT0000222	100	4.07	1.18	6.39	42.71	6.39	1.26	1.18	3.73	4.48	3.92	3.44	5.52	5.99	3.44	5.36
hsa-miR-193a-3p		MIMAT0000459	90.91	2.07	1	5.06	60.12	1.14	2.21	1.18	2.54	1.01	1.02	1	1.97	5.06	2.54	3.13
hsa-miR-193a-5p+hsa-miR-193b-5p		MIMAT0004614	63.64	1.2	1	2.49	36.4	1.14	1	1.18	1.19	1.01	1.02	2.49	1	1	1	1.11
hsa-miR-193b-3p		MIMAT0002819	54.55	1.06	1	1.19	7.59	1.14	1	1.18	1.19	1.01	1.02	1	1	1	1	1.11
hsa-miR-194-5p		MIMAT0000460	54.55	1.06	1	1.19	7.59	1.14	1	1.18	1.19	1.01	1.02	1	1	1	1	1.11
hsa-miR-195-5p		MIMAT0000461	72.73	1.83	1	4.68	67.63	1.14	2.21	4.68	1.19	3.47	1.02	1	1	2.26	1	1.11
hsa-miR-196a-3p		MIMAT0004562	90.91	1.98	1	5.06	63.69	1.14	3.16	1.18	1.19	2.46	1.02	1	1.97	5.06	2.54	1.11
hsa-miR-196a-5p		MIMAT0000226	100	8.52	4.25	14.14	42.28	10.96	12.63	4.68	8.51	4.48	14.14	11.98	9.96	5.99	6.15	4.25
hsa-miR-196b-5p		MIMAT0001080	63.64	1.21	1	2.02	26.7	1.14	1	1.18	1.34	1.01	1.02	1.54	1	1	1	2.02
hsa-miR-197-3p		MIMAT0000227	81.82	1.53	1	4.25	63.46	1.14	1.26	1.18	1.19	1.01	1.02	1.54	1	2.26	1	4.25
hsa-miR-197-5p		MIMAT0022691	81.82	3.79	1	6.95	55.58	2.96	6.95	1.18	4.93	4.48	5.97	1	2.85	5.06	1	5.36
hsa-miR-1972		MIMAT0009447	81.82	6.19	1	18.96	100.24	18.96	5.05	2.31	4.93	8.53	1.02	1	1.08	8.79	1	15.39
hsa-miR-1973		MIMAT0009448	54.55	1.06	1	1.19	7.59	1.14	1	1.18	1.19	1.01	1.02	1	1	1	1	1.11
hsa-miR-1976		MIMAT0009451	72.73	1.44	1	4.63	74.29	1.14	1	1.18	1.19	1.01	1.02	1.54	4.63	1	1	1.11
hsa-miR-198		MIMAT0000228	90.91	2.05	1	4.63	64.14	1.14	3.16	3.5	1.19	1.01	1.02	1.54	4.63	3.19	1	1.11
hsa-miR-199a-3p+hsa-miR-199b-3p		MIMAT0000232	100	26.63	7.59	40.14	41.07	37.26	29.68	22.45	10.89	18.66	34.59	34.77	40.14	22.78	34.12	7.59
hsa-miR-199a-5p		MIMAT0000231	100	3.01	1.11	6.51	69.43	1.14	1.26	1.18	1.19	6.51	4.95	6.29	2.85	3.19	3.44	1.11
hsa-miR-199b-5p		MIMAT0000263	72.73	1.48	1	4.13	66.03	1.14	1	1.18	1.19	1.01	1.02	2.49	1	4.13	1	1.11
hsa-miR-19a-3p		MIMAT0000073	90.91	1.86	1	3.47	51.19	1.14	1.26	2.31	1.19	3.47	1.02	3.44	1.97	1	2.54	1.11
hsa-miR-19b-3p		MIMAT0000074	72.73	1.13	1	1.64	16.4	1.14	1	1.18	1.19	1.01	1.02	1	1.08	1	1.64	1.11
hsa-miR-200a-3p		MIMAT0000682	81.82	2.68	1	9.79	100.69	1.14	9.79	1.18	1.34	4.48	3.92	1	1.08	1	3.44	1.11
hsa-miR-200b-3p		MIMAT0000318	90.91	1.75	1	3.44	48.85	1.14	2.21	1.18	1.34	1.44	1.02	3.44	2.85	1	2.54	1.11
hsa-miR-200c-3p		MIMAT0000617	81.82	2.52	1	6.99	72.86	1.14	1	3.5	1.34	2.46	6.99	1.54	2.85	1	1.64	4.25
hsa-miR-202-3p		MIMAT0002811	72.73	1.41	1	3.19	52.36	1.14	1	1.18	1.34	1.01	1.02	1	1	3.19	2.54	1.11
hsa-miR-203a-3p		MIMAT0000264	100	6.93	1.81	11.68	45.48	1.81	11.68	8.24	3.73	6.51	5.97	4.39	4.63	8.79	10.66	9.82
hsa-miR-203a-5p		MIMAT0031890	63.64	1.21	1	2.21	29.54	1.14	2.21	1.18	1.19	1.44	1.02	1	1	1	1	1.11
hsa-miR-204-5p		MIMAT0000265	63.64	1.09	1	1.33	10.18	1.14	1	1.18	1.19	1.01	1.02	1	1	1.33	1	1.11
hsa-miR-205-5p		MIMAT0000266	63.64	1.35	1	4.1	67.65	4.1	1.26	1.18	1.19	1.01	1.02	1	1	1	1	1.11
hsa-miR-2053		MIMAT0009978	81.82	2.89	1	8.84	83.79	2.96	8.84	1.18	4.93	1.01	1.88	1	1	1.33	3.44	4.25
hsa-miR-206		MIMAT0000462	100	13.3	4.95	23.2	37.3	14.39	8.84	14.16	12.09	13.6	4.95	16.73	13.51	7.86	16.98	23.2
hsa-miR-208a-3p		MIMAT0000241	100	47.61	13.16	72.71	38.14	72.71	68.52	43.77	27.6	36.89	54.01	57.55	64.99	39.56	44.95	13.16
hsa-miR-208b-3p		MIMAT0004960	90.91	2.1	1	4.48	67.75	1.14	4.1	2.31	1.19	4.48	1.02	1.54	1.08	4.13	1	1.11
hsa-miR-208b-5p		MIMAT0026722	54.55	1.14	1	2.02	26.34	1.14	1	1.18	1.19	1.01	1.02	1	1	1	1	2.02
hsa-miR-20a-5p+hsa-miR-20b-5p		MIMAT0000075	54.55	1.06	1	1.19	7.59	1.14	1	1.18	1.19	1.01	1.02	1	1	1	1	1.11
hsa-miR-21-5p		MIMAT0000076	90.91	3.79	1	7.29	49.42	1.14	3.16	5.87	4.93	4.48	2.9	1	7.29	3.19	3.44	4.25
hsa-miR-210-3p		MIMAT0000267	72.73	1.13	1	1.54	14.42	1.14	1.26	1.18	1.19	1.01	1.02	1.54	1	1	1	1.11
hsa-miR-210-5p		MIMAT0026475	90.91	1.58	1	3.16	43.62	1.14	3.16	1.18	1.19	2.46	1.02	1.54	1.97	1	1.64	1.11
hsa-miR-211-3p		MIMAT0022694	54.55	1.06	1	1.19	7.59	1.14	1	1.18	1.19	1.01	1.02	1	1	1	1	1.11
hsa-miR-211-5p		MIMAT0000268	54.55	1.34	1	3.92	64.59	1.14	1	1.18	1.34	1.01	3.92	1	1	1	1	1.11
hsa-miR-2110		MIMAT0010133	63.64	1.07	1	1.19	7.31	1.14	1	1.18	1.19	1.01	1.02	1	1.08	1	1	1.11
hsa-miR-2113		MIMAT0009206	72.73	1.18	1	1.97	23.96	1.14	1	1.18	1.19	1.01	1.02	1	1.97	1.33	1	1.11
hsa-miR-2116-5p		MIMAT0011160	100	71.41	47.89	103.44	22.7	53.27	66.62	67.46	47.89	60.18	85.69	72.74	65.88	73.14	89.17	103.44
hsa-miR-2117		MIMAT0011162	90.91	2.96	1	6.39	69.82	6.39	3.16	1.18	1.34	2.46	2.9	1.54	5.52	5.99	1	1.11
hsa-miR-212-3p		MIMAT0000269	100	4.12	1.02	10.56	64.27	5.24	3.16	2.31	4.93	10.56	1.02	1.54	3.74	5.99	2.54	4.25
hsa-miR-214-3p		MIMAT0000271	72.73	1.76	1	5.24	77.41	1.14	1	1.18	1.34	1.01	1.88	3.44	1	1	5.24	1.11
hsa-miR-215-5p		MIMAT0000272	72.73	1.73	1	4.68	80.24	1.14	1	4.68	1.34	1.01	1.02	1	1	1.33	4.34	1.11
hsa-miR-216a-5p		MIMAT0000273	100	2.23	1.02	5.52	58.39	1.81	2.21	2.31	3.73	1.44	1.02	1.54	5.52	1.33	1.64	2.02
hsa-miR-216b-5p		MIMAT0004959	100	60.23	26.54	99.32	32.7	62.42	66.62	39.03	74.15	48.03	63.21	99.32	76.53	55.42	51.27	26.54
hsa-miR-217		MIMAT0000274	90.91	5.17	1	10.06	62.34	1.81	5.05	3.5	1.19	3.47	10.06	9.13	8.18	1	7.05	6.48
hsa-miR-218-5p		MIMAT0000275	90.91	5.05	1	19.85	106.92	1.14	2.21	5.87	1.34	5.49	1.02	1	5.52	5.99	6.15	19.85
hsa-miR-219a-1-3p		MIMAT0004567	63.64	1.09	1	1.33	10.18	1.14	1	1.18	1.19	1.01	1.02	1	1	1.33	1	1.11
hsa-miR-219a-2-3p		MIMAT0004675	72.73	1.82	1	4.93	75.31	1.14	1	1.18	4.93	1.01	1.02	1	1	3.19	3.44	1.11
hsa-miR-219a-5p		MIMAT0000276	100	6.95	1.02	13.88	60.77	4.1	9.79	4.68	7.31	3.47	1.02	13.88	3.74	9.72	13.37	5.36
hsa-miR-219b-3p		MIMAT0019748	100	34.03	7.59	51.85	40.29	37.26	42.94	26	16.86	24.74	48.9	51.85	41.91	35.83	40.44	7.59
hsa-miR-22-3p		MIMAT0000077	72.73	1.11	1	1.33	10.53	1.14	1.26	1.18	1.19	1.01	1.02	1	1	1.33	1	1.11
hsa-miR-221-3p		MIMAT0000278	54.55	1.28	1	3.47	56.75	1.14	1	1.18	1.19	3.47	1.02	1	1	1	1	1.11
hsa-miR-221-5p		MIMAT0004568	54.55	1.06	1	1.19	7.59	1.14	1	1.18	1.19	1.01	1.02	1	1	1	1	1.11
hsa-miR-222-3p		MIMAT0000279	81.82	1.69	1	3.92	55.68	1.14	2.21	1.18	1.19	1.01	3.92	1	1	2.26	2.54	1.11
hsa-miR-223-3p		MIMAT0000280	90.91	1.73	1	4.48	59.4	1.81	2.21	1.18	1.19	4.48	1.02	1	1.08	2.26	1.64	1.11
hsa-miR-224-5p		MIMAT0000281	81.82	1.6	1	4.39	61.75	1.14	1.26	1.18	1.34	1.01	1.88	4.39	1	1.33	1	2.02
hsa-miR-2278		MIMAT0011778	72.73	1.28	1	3.13	48.65	1.14	1	1.18	1.19	1.01	1.02	1	1.08	1.33	1	3.13
hsa-miR-23a-3p		MIMAT0000078	81.82	2.4	1	6.99	71.6	1.14	2.21	1.18	2.54	3.47	6.99	1	1	2.26	2.54	2.02
hsa-miR-23b-3p		MIMAT0000418	54.55	1.24	1	3.13	50.75	1.14	1	1.18	1.19	1.01	1.02	1	1	1	1	3.13
hsa-miR-23c		MIMAT0018000	90.91	2.42	1	5.24	65.02	1.81	1	1.18	1.34	2.46	2.9	3.44	1.08	5.06	5.24	1.11
hsa-miR-24-3p		MIMAT0000080	63.64	1.26	1	3.19	51.26	1.14	1	1.18	1.19	1.01	1.02	1	1	3.19	1	1.11
hsa-miR-25-3p		MIMAT0000081	72.73	1.09	1	1.26	8.56	1.14	1.26	1.18	1.19	1.01	1.02	1	1.08	1	1	1.11
hsa-miR-25-5p		MIMAT0004498	81.82	1.72	1	4.39	74.78	1.14	1.26	1.18	1.19	1.44	1.02	4.39	1.08	1	1	4.25
hsa-miR-2682-5p		MIMAT0013517	72.73	1.91	1	4.68	63.3	1.14	1	4.68	2.54	1.01	1.02	2.49	1.97	1	1	3.13
hsa-miR-26a-5p		MIMAT0000082	100	8.33	1.88	22.08	65.75	4.1	6	4.68	12.09	7.52	1.88	10.08	5.52	10.65	7.05	22.08
hsa-miR-26b-5p		MIMAT0000083	100	17.17	8.71	30.37	38.29	14.39	18.31	12.97	16.86	12.58	16.19	27.17	30.37	11.59	19.68	8.71
hsa-miR-27a-3p		MIMAT0000084	63.64	1.15	1	1.97	24.58	1.14	1	1.18	1.19	1.01	1.02	1	1.97	1	1	1.11
hsa-miR-27b-3p		MIMAT0000419	100	7.87	1.19	11.57	41.26	2.96	8.84	5.87	1.19	11.57	8.01	9.13	10.84	9.72	9.76	8.71
hsa-miR-28-3p		MIMAT0004502	100	5.48	1.19	9.79	59.4	4.1	9.79	5.87	1.19	2.46	8.01	7.23	1.97	7.86	9.76	2.02
hsa-miR-28-5p		MIMAT0000085	90.91	2	1	4.25	47.64	2.96	2.21	1.18	1.34	1.44	1.88	2.49	1.97	1.33	1	4.25
hsa-miR-296-3p		MIMAT0004679	81.82	1.25	1	2.21	27.84	1.14	2.21	1.18	1.19	1.44	1.02	1	1.08	1.33	1	1.11
hsa-miR-296-5p		MIMAT0000690	72.73	1.21	1	2.54	37.03	1.14	1	1.18	1.19	1.01	1.02	1	1.08	1	2.54	1.11
hsa-miR-297		MIMAT0004450	63.64	1.15	1	1.97	24.58	1.14	1	1.18	1.19	1.01	1.02	1	1.97	1	1	1.11
hsa-miR-298		MIMAT0004901	63.64	1.15	1	2.02	25.92	1.14	1	1.18	1.19	1.01	1.02	1	1.08	1	1	2.02
hsa-miR-299-3p		MIMAT0000687	63.64	1.09	1	1.33	10.18	1.14	1	1.18	1.19	1.01	1.02	1	1	1.33	1	1.11
hsa-miR-299-5p		MIMAT0002890	90.91	2.42	1	4.68	50.58	1.81	3.16	4.68	1.34	1.01	1.88	1	3.74	3.19	1.64	3.13
hsa-miR-29a-3p		MIMAT0000086	100	4.21	1.01	9.76	73.11	1.81	7.89	3.5	2.54	1.01	1.02	5.34	7.29	5.06	9.76	1.11
hsa-miR-29b-3p		MIMAT0000100	81.82	1.38	1	4.13	66.6	1.14	1.26	1.18	1.19	1.01	1.02	1	1.08	4.13	1	1.11
hsa-miR-29c-3p		MIMAT0000681	63.64	1.19	1	2.02	26.73	1.14	1	1.18	1.19	1.01	1.02	1.54	1	1	1	2.02
hsa-miR-300		MIMAT0004903	63.64	1.09	1	1.33	10.18	1.14	1	1.18	1.19	1.01	1.02	1	1	1.33	1	1.11
hsa-miR-301a-3p		MIMAT0000688	81.82	2.28	1	6.12	76.02	1.81	1	1.18	6.12	1.01	1.02	3.44	1.08	3.19	1	4.25
hsa-miR-301a-5p		MIMAT0022696	90.91	2.02	1	4.25	65.56	1.14	1.26	1.18	1.19	1.01	1.02	3.44	1	4.13	2.54	4.25
hsa-miR-301b-3p		MIMAT0004958	90.91	2.29	1	4.63	62.98	1.14	1	1.18	1.19	1.44	3.92	3.44	4.63	1.33	1.64	4.25
hsa-miR-301b-5p		MIMAT0032026	63.64	1.45	1	3.5	56.21	1.14	1	3.5	1.19	1.44	1.02	1	1	1	2.54	1.11
hsa-miR-302a-3p		MIMAT0000684	100	16.03	4.25	28.45	56.05	16.68	7.89	5.87	15.67	7.52	28.45	28.12	22.38	14.38	25.1	4.25
hsa-miR-302a-5p		MIMAT0000683	100	31.51	16.63	53.75	40.61	22.4	32.52	22.45	22.83	16.63	45.83	53.75	48.13	27.44	35.93	18.74
hsa-miR-302b-3p		MIMAT0000715	100	58.21	17.62	88.96	38.92	72.71	43.89	34.29	58.63	72.33	76.49	78.44	88.96	33.97	63	17.62
hsa-miR-302c-3p		MIMAT0000717	100	3.87	1.34	8.84	53.28	2.96	8.84	3.5	1.34	4.48	4.95	3.44	2.85	3.19	1.64	5.36
hsa-miR-302d-3p		MIMAT0000718	100	61.59	43.15	75.59	14.94	64.71	56.2	66.27	66.99	64.23	67.29	75.59	66.77	50.75	43.15	55.52
hsa-miR-302e		MIMAT0005931	90.91	3.08	1	6.41	54.72	2.96	4.1	1.18	1.34	3.47	2.9	3.44	6.41	5.06	1	2.02
hsa-miR-302f		MIMAT0005932	100	10.7	3.47	23.37	56.14	7.53	17.37	10.61	3.73	3.47	13.12	23.37	12.62	6.92	12.46	6.48
hsa-miR-3065-3p		MIMAT0015378	63.64	1.83	1	3.92	62.6	1.14	1	1.18	2.54	2.46	3.92	1	3.74	1	1	1.11
hsa-miR-3065-5p		MIMAT0015066	54.55	1.06	1	1.19	7.59	1.14	1	1.18	1.19	1.01	1.02	1	1	1	1	1.11
hsa-miR-3074-3p		MIMAT0015027	72.73	1.14	1	1.44	12.73	1.14	1	1.18	1.19	1.44	1.02	1	1.08	1.33	1	1.11
hsa-miR-30a-3p		MIMAT0000088	72.73	1.1	1	1.33	9.75	1.14	1	1.18	1.19	1.01	1.02	1	1.08	1.33	1	1.11
hsa-miR-30a-5p		MIMAT0000087	100	9.67	4.25	15.53	35.84	15.53	7.89	5.87	7.31	9.55	10.06	13.88	11.73	7.86	12.46	4.25
hsa-miR-30b-5p		MIMAT0000420	90.91	1.47	1	3.19	48.33	1.14	1.26	1.18	1.19	1.44	1.02	2.49	1.08	3.19	1	1.11
hsa-miR-30c-5p		MIMAT0000244	81.82	2.19	1	5.36	62.35	1.14	2.21	1.18	2.54	1.01	2.9	1	1	2.26	3.44	5.36
hsa-miR-30d-5p		MIMAT0000245	90.91	1.77	1	3.19	45.58	1.14	2.21	1.18	1.34	1.01	1.88	1	2.85	3.19	2.54	1.11
hsa-miR-30e-3p		MIMAT0000693	81.82	1.67	1	5.24	76.74	1.14	1	2.31	1.19	1.01	1.02	1	1.08	2.26	5.24	1.11
hsa-miR-30e-5p		MIMAT0000692	100	41.54	20.97	65.25	30.92	42.98	42.94	33.11	40.73	24.74	65.25	52.8	54.34	37.7	41.34	20.97
hsa-miR-31-5p		MIMAT0000089	54.55	1.06	1	1.19	7.59	1.14	1	1.18	1.19	1.01	1.02	1	1	1	1	1.11
hsa-miR-3127-5p		MIMAT0014990	63.64	1.37	1	3.47	54.6	1.14	1	1.18	1.19	3.47	1.02	1	1.97	1	1	1.11
hsa-miR-3130-3p		MIMAT0014994	54.55	1.1	1	1.44	12.6	1.14	1	1.18	1.19	1.44	1.02	1	1	1	1	1.11
hsa-miR-3131		MIMAT0014996	81.82	1.72	1	4.63	79.47	1.14	1	1.18	1.19	1.01	1.02	1	4.63	1.33	4.34	1.11
hsa-miR-3136-5p		MIMAT0015003	100	15.23	6.12	25.05	39.37	10.96	11.68	20.08	6.12	8.53	20.28	10.08	25.05	17.18	18.78	18.74
hsa-miR-3140-3p		MIMAT0015008	54.55	1.06	1	1.19	7.59	1.14	1	1.18	1.19	1.01	1.02	1	1	1	1	1.11
hsa-miR-3140-5p		MIMAT0019204	63.64	1.07	1	1.19	7.31	1.14	1	1.18	1.19	1.01	1.02	1	1.08	1	1	1.11
hsa-miR-3144-3p		MIMAT0015015	100	17.96	6.48	45.85	61.29	14.39	21.15	15.34	8.51	17.65	8.01	14.83	18.83	26.51	45.85	6.48
hsa-miR-3144-5p		MIMAT0015014	100	27.75	16.86	57.75	44.46	29.26	22.1	42.59	16.86	25.75	23.34	17.68	28.6	17.18	24.2	57.75
hsa-miR-3147		MIMAT0015019	100	2.23	1.02	6.15	63.8	1.81	2.21	2.31	2.54	2.46	1.02	1.54	1.08	2.26	6.15	1.11
hsa-miR-3150b-3p		MIMAT0018194	54.55	1.1	1	1.44	12.6	1.14	1	1.18	1.19	1.44	1.02	1	1	1	1	1.11
hsa-miR-3151-5p		MIMAT0015024	63.64	1.68	1	3.19	55.65	1.81	1	1.18	1.19	1.01	2.9	1	1	3.19	1	3.13
hsa-miR-3158-3p		MIMAT0015032	72.73	1.72	1	4.34	68.24	1.14	1	1.18	1.19	3.47	1.02	2.49	1	1	4.34	1.11
hsa-miR-3161		MIMAT0015035	100	28.75	16.68	49.46	32.54	16.68	24.94	33.11	22.83	21.7	39.7	22.42	27.71	25.58	49.46	32.11
hsa-miR-3164		MIMAT0015038	63.64	1.49	1	4.48	69.61	1.14	1	1.18	1.19	4.48	1.02	1	1	1.33	1	2.02
hsa-miR-3168		MIMAT0015043	90.91	2.2	1	4.34	49.11	1.14	2.21	1.18	2.54	3.47	1.88	2.49	2.85	1	4.34	1.11
hsa-miR-3179		MIMAT0015056	63.64	1.15	1	1.97	24.58	1.14	1	1.18	1.19	1.01	1.02	1	1.97	1	1	1.11
hsa-miR-3180		MIMAT0018178	100	2.04	1.02	4.34	57.8	1.14	3.16	1.18	1.19	1.44	1.02	1.54	1.08	3.19	4.34	3.13
hsa-miR-3180-3p		MIMAT0015058	63.64	1.38	1	3.5	54.33	1.14	1	3.5	1.19	1.01	1.88	1	1	1.33	1	1.11
hsa-miR-3180-5p		MIMAT0015057	54.55	1.14	1	1.88	22.67	1.14	1	1.18	1.19	1.01	1.88	1	1	1	1	1.11
hsa-miR-3182		MIMAT0015062	81.82	1.76	1	3.13	47.84	1.14	1	1.18	2.54	1.01	2.9	1.54	1	1.33	2.54	3.13
hsa-miR-3185		MIMAT0015065	63.64	1.07	1	1.19	7.31	1.14	1	1.18	1.19	1.01	1.02	1	1.08	1	1	1.11
hsa-miR-3190-3p		MIMAT0022839	54.55	1.06	1	1.19	7.59	1.14	1	1.18	1.19	1.01	1.02	1	1	1	1	1.11
hsa-miR-3192-5p		MIMAT0015076	54.55	1.06	1	1.19	7.59	1.14	1	1.18	1.19	1.01	1.02	1	1	1	1	1.11
hsa-miR-3195		MIMAT0015079	54.55	1.06	1	1.19	7.59	1.14	1	1.18	1.19	1.01	1.02	1	1	1	1	1.11
hsa-miR-3196		MIMAT0015080	54.55	1.07	1	1.34	10.43	1.14	1	1.18	1.34	1.01	1.02	1	1	1	1	1.11
hsa-miR-32-5p		MIMAT0000090	100	21.07	10.61	33.56	35.22	22.4	16.42	10.61	13.28	18.66	33.56	28.12	24.16	25.58	26.9	12.05
hsa-miR-3202		MIMAT0015089	90.91	4.17	1	9.82	58.89	2.96	1	5.87	1.19	5.49	3.92	3.44	2.85	4.13	5.24	9.82
hsa-miR-320a		MIMAT0000510	72.73	1.31	1	2.49	40.71	1.14	1	1.18	1.19	1.01	1.02	2.49	1	2.26	1	1.11
hsa-miR-320b		MIMAT0005792	54.55	1.06	1	1.19	7.59	1.14	1	1.18	1.19	1.01	1.02	1	1	1	1	1.11
hsa-miR-320c		MIMAT0005793	54.55	1.49	1	5.36	87	1.14	1	1.18	1.19	1.44	1.02	1	1	1	1	5.36
hsa-miR-320d		MIMAT0006764	90.91	2.02	1	4.39	56.02	1.14	1.26	1.18	2.54	1.44	1.88	4.39	2.85	1	3.44	1.11
hsa-miR-320e		MIMAT0015072	100	21.11	13.25	29.8	23.88	13.25	25.89	14.16	18.05	29.8	23.34	19.58	22.38	24.64	17.88	23.2
hsa-miR-323a-3p		MIMAT0000755	90.91	1.85	1	4.48	61.83	1.14	3.16	1.18	1.34	4.48	2.9	1	1.08	1.33	1.64	1.11
hsa-miR-323a-5p		MIMAT0004696	54.55	1.1	1	1.44	12.6	1.14	1	1.18	1.19	1.44	1.02	1	1	1	1	1.11
hsa-miR-323b-3p		MIMAT0015050	72.73	1.91	1	3.92	55.31	1.14	1.26	1.18	2.54	2.46	3.92	3.44	1	1	1	2.02
hsa-miR-323b-5p		MIMAT0001630	63.64	1.15	1	1.81	21.26	1.81	1	1.18	1.19	1.01	1.02	1	1	1.33	1	1.11
hsa-miR-324-3p		MIMAT0000762	72.73	1.84	1	3.44	51.69	1.14	1	1.18	1.19	2.46	1.88	3.44	2.85	1	1	3.13
hsa-miR-324-5p		MIMAT0000761	54.55	1.14	1	2.02	26.34	1.14	1	1.18	1.19	1.01	1.02	1	1	1	1	2.02
hsa-miR-325		MIMAT0000771	90.91	2.41	1	4.95	52.27	1.14	3.16	2.31	3.73	1.44	4.95	1	1.97	1.33	3.44	2.02
hsa-miR-326		MIMAT0000756	54.55	1.06	1	1.19	7.59	1.14	1	1.18	1.19	1.01	1.02	1	1	1	1	1.11
hsa-miR-328-3p		MIMAT0000752	54.55	1.06	1	1.19	7.59	1.14	1	1.18	1.19	1.01	1.02	1	1	1	1	1.11
hsa-miR-328-5p		MIMAT0026486	54.55	1.06	1	1.19	7.59	1.14	1	1.18	1.19	1.01	1.02	1	1	1	1	1.11
hsa-miR-329-3p		MIMAT0001629	54.55	1.31	1	2.46	41.53	1.14	1	2.31	1.34	2.46	1.02	1	1	1	1	1.11
hsa-miR-329-5p		MIMAT0026555	72.73	1.79	1	3.19	44.12	1.14	1	2.31	2.54	2.46	1.02	1	1.97	3.19	1	2.02
hsa-miR-330-3p		MIMAT0000751	90.91	1.38	1	2.54	41.89	1.14	1.26	1.18	2.54	1.01	1.02	1	1.08	1.33	2.54	1.11
hsa-miR-330-5p		MIMAT0004693	81.82	1.86	1	5.24	72.74	1.14	2.21	1.18	1.19	1.01	1.88	3.44	1	1	5.24	1.11
hsa-miR-331-3p		MIMAT0000760	72.73	1.26	1	2.85	42.85	1.14	1	1.18	1.19	1.01	1.02	1	2.85	1.33	1	1.11
hsa-miR-331-5p		MIMAT0004700	63.64	1.09	1	1.33	10.18	1.14	1	1.18	1.19	1.01	1.02	1	1	1.33	1	1.11
hsa-miR-335-5p		MIMAT0000765	54.55	1.06	1	1.19	7.59	1.14	1	1.18	1.19	1.01	1.02	1	1	1	1	1.11
hsa-miR-337-3p		MIMAT0000754	100	10.28	1.34	20.28	62.75	12.1	5.05	3.5	1.34	10.56	20.28	15.78	19.72	6.92	12.46	5.36
hsa-miR-337-5p		MIMAT0004695	54.55	1.06	1	1.19	7.59	1.14	1	1.18	1.19	1.01	1.02	1	1	1	1	1.11
hsa-miR-338-5p		MIMAT0004701	54.55	1.18	1	2.54	38.4	1.14	1	1.18	2.54	1.01	1.02	1	1	1	1	1.11
hsa-miR-339-3p		MIMAT0004702	63.64	1.12	1	1.64	16.83	1.14	1	1.18	1.19	1.01	1.02	1	1	1	1.64	1.11
hsa-miR-339-5p		MIMAT0000764	81.82	1.8	1	5.05	65.73	1.14	5.05	1.18	1.19	1.44	1.88	1	1	1.33	2.54	2.02
hsa-miR-33a-5p		MIMAT0000091	54.55	1.06	1	1.19	7.59	1.14	1	1.18	1.19	1.01	1.02	1	1	1	1	1.11
hsa-miR-33b-5p		MIMAT0003301	100	9.64	1.34	20.08	67.42	16.68	12.63	20.08	1.34	5.49	6.99	5.34	18.83	2.26	8.85	7.59
hsa-miR-340-5p		MIMAT0004692	90.91	3.29	1	5.05	42.36	1.14	5.05	3.5	2.54	2.46	2.9	4.39	4.63	1	4.34	4.25
hsa-miR-342-3p		MIMAT0000753	63.64	1.12	1	1.64	16.83	1.14	1	1.18	1.19	1.01	1.02	1	1	1	1.64	1.11
hsa-miR-342-5p		MIMAT0004694	63.64	1.44	1	4.1	64.6	4.1	1	1.18	1.19	1.01	1.02	1	1	1.33	1	2.02
hsa-miR-345-3p		MIMAT0022698	63.64	1.2	1	1.88	24.46	1.14	1	1.18	1.19	1.01	1.88	1	1	1	1.64	1.11
hsa-miR-345-5p		MIMAT0000772	72.73	1.17	1	1.64	18.96	1.14	1	1.18	1.19	1.01	1.02	1.54	1	1	1.64	1.11
hsa-miR-346		MIMAT0000773	63.64	1.11	1	1.54	14.6	1.14	1	1.18	1.19	1.01	1.02	1.54	1	1	1	1.11
hsa-miR-34a-5p		MIMAT0000255	63.64	1.51	1	4.93	77.85	1.14	1.26	1.18	4.93	1.01	1.02	1	1	1	1	2.02
hsa-miR-34b-3p		MIMAT0004676	72.73	1.34	1	2.46	33.83	1.14	1.26	1.18	1.19	2.46	1.88	1.54	1	1	1	1.11
hsa-miR-34c-3p		MIMAT0004677	81.82	1.55	1	3.16	50.13	1.14	3.16	1.18	2.54	2.46	1.02	1	1.08	1.33	1	1.11
hsa-miR-34c-5p		MIMAT0000686	100	6.45	1.34	15.47	71.55	2.96	15.47	10.61	1.34	2.46	5.97	6.29	12.62	5.06	6.15	2.02
hsa-miR-3605-3p		MIMAT0017982	72.73	1.49	1	4.95	77.2	1.14	1	1.18	1.19	1.44	4.95	1	1.08	1.33	1	1.11
hsa-miR-3605-5p		MIMAT0017981	63.64	1.47	1	3.44	61.78	1.14	1	1.18	1.19	1.01	1.02	1	1	1	3.44	3.13
hsa-miR-361-3p		MIMAT0004682	63.64	1.18	1	2.26	31.35	1.14	1	1.18	1.19	1.01	1.02	1	1	2.26	1	1.11
hsa-miR-361-5p		MIMAT0000703	63.64	1.26	1	3.19	51.26	1.14	1	1.18	1.19	1.01	1.02	1	1	3.19	1	1.11
hsa-miR-3613-3p		MIMAT0017991	90.91	1.56	1	2.85	42.2	1.14	1.26	1.18	1.19	2.46	1.02	1	2.85	2.26	1.64	1.11
hsa-miR-3613-5p		MIMAT0017990	90.91	1.47	1	3.13	45.15	1.14	2.21	1.18	1.19	1.01	1.02	1.54	1.08	1	1.64	3.13
hsa-miR-3614-3p		MIMAT0017993	90.91	2.69	1	6.39	65.95	6.39	5.05	2.31	1.34	1.01	1.88	4.39	1.97	2.26	1	2.02
hsa-miR-3614-5p		MIMAT0017992	54.55	1.36	1	3.92	63.04	1.14	1	1.18	1.19	1.44	3.92	1	1	1	1	1.11
hsa-miR-3615		MIMAT0017994	72.73	1.62	1	5.06	75.63	1.14	1	2.31	1.19	1.01	1.02	1	1.08	5.06	1	2.02
hsa-miR-362-3p		MIMAT0004683	63.64	1.3	1	3.73	62.32	1.14	1	1.18	3.73	1.01	1.02	1	1.08	1	1	1.11
hsa-miR-362-5p		MIMAT0000705	90.91	1.63	1	3.16	45.33	1.81	3.16	2.31	1.34	1.01	1.02	1.54	1.08	1	2.54	1.11
hsa-miR-363-3p		MIMAT0000707	63.64	2.06	1	5.87	84.32	1.14	1	5.87	3.73	1.44	1.02	1	1	1	4.34	1.11
hsa-miR-363-5p		MIMAT0003385	90.91	2.43	1	5.05	57.83	1.14	5.05	1.18	2.54	4.48	2.9	1.54	1	3.19	2.54	1.11
hsa-miR-365a-3p+hsa-miR-365b-3p		MIMAT0000710	81.82	1.92	1	3.5	53.75	1.81	1	3.5	1.19	1.01	2.9	3.44	2.85	1.33	1	1.11
hsa-miR-365b-5p		MIMAT0022833	54.55	1.06	1	1.19	7.59	1.14	1	1.18	1.19	1.01	1.02	1	1	1	1	1.11
hsa-miR-367-3p		MIMAT0000719	100	38.99	4.25	54.41	35.58	54.41	37.26	40.22	28.8	40.94	47.87	49.01	44.57	32.1	49.46	4.25
hsa-miR-369-3p		MIMAT0000721	72.73	1.65	1	3.13	46	1.14	2.21	2.31	1.19	2.46	1.02	1	1	1	1.64	3.13
hsa-miR-369-5p		MIMAT0001621	54.55	1.06	1	1.19	7.59	1.14	1	1.18	1.19	1.01	1.02	1	1	1	1	1.11
hsa-miR-3690		MIMAT0018119	63.64	1.39	1	4.63	77.44	1.14	1	1.18	1.19	1.01	1.02	1	4.63	1	1	1.11
hsa-miR-370-3p		MIMAT0000722	72.73	1.51	1	3.19	54.61	2.96	1	1.18	1.19	1.01	1.02	1	1.08	3.19	1	2.02
hsa-miR-370-5p		MIMAT0026483	81.82	1.51	1	2.54	37.95	1.14	1	1.18	1.34	2.46	1.02	1.54	1	1.33	2.54	2.02
hsa-miR-371a-5p		MIMAT0004687	81.82	1.87	1	3.74	48.3	1.14	2.21	1.18	1.34	1.44	2.9	1	3.74	1	2.54	2.02
hsa-miR-371b-5p		MIMAT0019892	81.82	1.85	1	4.93	71.7	1.14	1.26	1.18	4.93	1.44	1.02	1	3.74	1	2.54	1.11
hsa-miR-372-3p		MIMAT0000724	90.91	1.63	1	3.16	44.47	1.81	3.16	1.18	1.34	1.01	1.02	1.54	1	2.26	2.54	1.11
hsa-miR-373-3p		MIMAT0000726	81.82	1.71	1	4.39	64.96	1.14	2.21	1.18	1.34	1.01	1.02	4.39	1	1.33	1	3.13
hsa-miR-374a-3p		MIMAT0004688	72.73	1.85	1	4.13	66.03	1.14	1	1.18	3.73	1.01	1.02	1	1.97	4.13	1	3.13
hsa-miR-374a-5p		MIMAT0000727	100	46.06	3.13	88.72	49.06	88.72	53.36	36.66	65.79	59.17	52.99	47.11	44.57	25.58	29.61	3.13
hsa-miR-374b-5p		MIMAT0004955	100	12.51	2.02	21.5	49.67	9.82	18.31	20.08	9.7	9.55	17.21	11.03	21.5	5.06	13.37	2.02
hsa-miR-374c-5p		MIMAT0018443	63.64	1.44	1	3.74	60.49	1.14	1	1.18	1.19	2.46	1.02	1	3.74	1	1	1.11
hsa-miR-375		MIMAT0000728	54.55	1.07	1	1.34	10.43	1.14	1	1.18	1.34	1.01	1.02	1	1	1	1	1.11
hsa-miR-376a-2-5p		MIMAT0022928	100	6.68	4.48	9.79	27.34	6.39	9.79	5.87	6.12	4.48	8.01	5.34	7.29	5.06	9.76	5.36
hsa-miR-376a-3p		MIMAT0000729	100	28.18	16.51	40.46	31.73	34.97	40.1	26	19.25	18.66	25.39	40.46	20.61	31.17	36.83	16.51
hsa-miR-376b-3p		MIMAT0002172	63.64	1.07	1	1.19	7.31	1.14	1	1.18	1.19	1.01	1.02	1	1.08	1	1	1.11
hsa-miR-376c-3p		MIMAT0000720	100	3.62	1.11	6.51	51.52	4.1	4.1	2.31	1.34	6.51	1.88	5.34	5.52	5.06	2.54	1.11
hsa-miR-376c-5p		MIMAT0022861	54.55	1.14	1	2.02	26.34	1.14	1	1.18	1.19	1.01	1.02	1	1	1	1	2.02
hsa-miR-377-3p		MIMAT0000730	72.73	1.39	1	3.13	44.68	1.14	1	1.18	1.19	1.44	1.02	1.54	1	1	1.64	3.13
hsa-miR-378b		MIMAT0014999	63.64	1.2	1	1.88	24.46	1.14	1	1.18	1.19	1.01	1.88	1	1	1	1.64	1.11
hsa-miR-378c		MIMAT0016847	63.64	1.09	1	1.33	10.18	1.14	1	1.18	1.19	1.01	1.02	1	1	1.33	1	1.11
hsa-miR-378d		MIMAT0018926	90.91	1.76	1	3.44	41.92	1.14	2.21	1.18	1.34	2.46	1.88	3.44	1.97	1	1.64	1.11
hsa-miR-378e		MIMAT0018927	100	50.3	31.82	132.6	58.26	36.12	39.15	132.6	34.76	31.82	33.56	42.36	43.69	35.83	56.68	66.66
hsa-miR-378f		MIMAT0018932	100	10.83	1.11	21.5	47.01	7.53	8.84	8.24	13.28	12.58	9.03	13.88	21.5	9.72	13.37	1.11
hsa-miR-378g		MIMAT0018937	72.73	1.35	1	2.54	37.91	1.14	1.26	1.18	2.54	1.01	1.02	1	1	1	1.64	2.02
hsa-miR-378h		MIMAT0018984	100	15.41	5.36	25.39	39.21	12.1	13.58	11.79	15.67	20.68	25.39	12.93	14.39	12.52	25.1	5.36
hsa-miR-378i		MIMAT0019074	100	3.91	1.81	8.01	53.53	1.81	2.21	5.87	3.73	3.47	8.01	2.49	1.97	6.92	3.44	3.13
hsa-miR-379-5p		MIMAT0000733	100	15.97	9.76	26.22	34.83	15.53	15.47	24.82	12.09	12.58	12.1	26.22	11.73	14.38	9.76	20.97
hsa-miR-380-3p		MIMAT0000735	54.55	1.19	1	2.46	35.78	1.14	1	1.18	1.19	2.46	1.02	1	1	1	1	1.11
hsa-miR-381-3p		MIMAT0000736	90.91	2.56	1	6.48	67.77	1.81	2.21	1.18	2.54	1.44	1.02	4.39	1.97	4.13	1	6.48
hsa-miR-381-5p		MIMAT0022862	63.64	1.88	1	6.39	89.77	6.39	1	1.18	1.19	3.47	1.02	1	1	2.26	1	1.11
hsa-miR-382-3p		MIMAT0022697	90.91	3.27	1	8.01	78.61	1.14	1	3.5	2.54	1.01	8.01	5.34	1.97	2.26	1.64	7.59
hsa-miR-382-5p		MIMAT0000737	63.64	1.86	1	6.48	88.1	1.14	1	2.31	2.54	1.01	1.02	1	1.97	1	1	6.48
hsa-miR-383-5p		MIMAT0000738	54.55	1.14	1	1.88	22.67	1.14	1	1.18	1.19	1.01	1.88	1	1	1	1	1.11
hsa-miR-384		MIMAT0001075	54.55	1.24	1	2.54	39.53	1.81	1	1.18	2.54	1.01	1.02	1	1	1	1	1.11
hsa-miR-3916		MIMAT0018190	63.64	1.15	1	1.97	24.58	1.14	1	1.18	1.19	1.01	1.02	1	1.97	1	1	1.11
hsa-miR-3918		MIMAT0018192	63.64	1.1	1	1.34	11.98	1.14	1	1.18	1.34	1.01	1.02	1	1	1.33	1	1.11
hsa-miR-3928-3p		MIMAT0018205	81.82	1.47	1	3.44	48.5	1.14	1.26	1.18	1.34	1.44	1.02	1	1	1.33	3.44	2.02
hsa-miR-3934-5p		MIMAT0018349	100	2.51	1.01	5.34	59.38	1.14	3.16	1.18	1.19	1.01	1.02	5.34	2.85	4.13	3.44	3.13
hsa-miR-409-3p		MIMAT0001639	54.55	1.06	1	1.19	7.59	1.14	1	1.18	1.19	1.01	1.02	1	1	1	1	1.11
hsa-miR-409-5p		MIMAT0001638	54.55	1.06	1	1.19	7.59	1.14	1	1.18	1.19	1.01	1.02	1	1	1	1	1.11
hsa-miR-410-3p		MIMAT0002171	100	4.72	1.01	12.09	78.37	2.96	2.21	1.18	12.09	1.01	4.95	2.49	9.96	5.99	7.05	2.02
hsa-miR-411-5p		MIMAT0003329	100	15.5	2.02	29.61	46.19	13.25	13.58	14.16	22.83	16.63	15.17	12.93	20.61	9.72	29.61	2.02
hsa-miR-412-3p		MIMAT0002170	54.55	1.06	1	1.19	7.59	1.14	1	1.18	1.19	1.01	1.02	1	1	1	1	1.11
hsa-miR-421		MIMAT0003339	63.64	1.3	1	2.46	39.78	1.14	2.21	1.18	1.19	2.46	1.02	1	1	1	1	1.11
hsa-miR-422a		MIMAT0001339	63.64	1.15	1	1.81	21.26	1.81	1	1.18	1.19	1.01	1.02	1	1	1.33	1	1.11
hsa-miR-423-3p		MIMAT0001340	81.82	1.61	1	2.49	39.22	1.81	2.21	1.18	1.19	2.46	1.02	2.49	1	2.26	1	1.11
hsa-miR-423-5p		MIMAT0004748	81.82	2.39	1	5.36	73.24	1.14	4.1	1.18	3.73	1.44	4.95	1	1.08	1.33	1	5.36
hsa-miR-424-5p		MIMAT0001341	90.91	2.59	1	6.12	55.89	1.81	2.21	2.31	6.12	1.44	1.02	3.44	2.85	3.19	1	3.13
hsa-miR-425-5p		MIMAT0003393	54.55	1.12	1	1.81	21.49	1.81	1	1.18	1.19	1.01	1.02	1	1	1	1	1.11
hsa-miR-4284		MIMAT0016915	63.64	1.57	1	4.95	74.98	1.14	2.21	1.18	1.19	1.44	4.95	1	1	1	1	1.11
hsa-miR-4286		MIMAT0016916	63.64	1.51	1	4.93	78.56	1.14	2.21	1.18	4.93	1.01	1.02	1	1	1	1	1.11
hsa-miR-429		MIMAT0001536	90.91	2.34	1	6.99	74.21	1.81	2.21	2.31	3.73	1.44	6.99	1.54	1.08	1	2.54	1.11
hsa-miR-431-5p		MIMAT0001625	72.73	1.18	1	1.97	23.96	1.14	1	1.18	1.19	1.01	1.02	1	1.97	1.33	1	1.11
hsa-miR-432-5p		MIMAT0002814	72.73	2.74	1	8.79	89.1	2.96	1	2.31	1.19	5.49	1.88	3.44	1	8.79	1	1.11
hsa-miR-433-3p		MIMAT0001627	81.82	1.31	1	3.44	54.04	1.14	1.26	1.18	1.19	1.01	1.02	3.44	1.08	1	1	1.11
hsa-miR-433-5p		MIMAT0026554	81.82	1.83	1	7.05	98.34	1.14	2.21	7.05	1.19	1.01	1.02	1	1.08	2.26	1	1.11
hsa-miR-4421		MIMAT0018934	90.91	2.35	1	8.18	105.6	1.14	1.26	1.18	1.34	1.01	1.02	6.29	8.18	2.26	1	1.11
hsa-miR-4425		MIMAT0018940	81.82	1.48	1	3.19	49.97	1.14	1	1.18	1.19	1.01	1.02	2.49	1.97	3.19	1	1.11
hsa-miR-4431		MIMAT0018947	72.73	1.23	1	2.02	26.42	1.14	1	1.18	1.19	1.01	1.02	1	1	1.33	1.64	2.02
hsa-miR-4435		MIMAT0018951	72.73	1.37	1	4.1	66.75	4.1	1	1.18	1.19	1.01	1.02	1	1.08	1.33	1	1.11
hsa-miR-4443		MIMAT0018961	100	7.59	2.9	10.94	36.05	9.82	6.95	10.61	9.7	8.53	2.9	8.18	3.74	5.06	7.05	10.94
hsa-miR-4448		MIMAT0018967	72.73	1.24	1	1.97	27.43	1.81	1	1.18	1.19	1.01	1.02	1	1.97	1.33	1	1.11
hsa-miR-4451		MIMAT0018973	81.82	3.13	1	6.48	65.39	2.96	6	2.31	1.34	1.01	3.92	1	1	3.19	5.24	6.48
hsa-miR-4454+hsa-miR-7975		MIMAT0018976	72.73	10.18	1	61.89	186.33	1.14	61.89	1.18	1.19	11.57	27.43	1	1	1	3.44	1.11
hsa-miR-4455		MIMAT0018977	100	102.16	70.31	177	31.57	129.89	122.51	119.58	94.44	70.31	79.56	71.79	88.96	80.6	89.17	177
hsa-miR-4458		MIMAT0018980	54.55	1.27	1	2.46	36.9	1.14	1	1.18	1.19	2.46	1.88	1	1	1	1	1.11
hsa-miR-4461		MIMAT0018983	63.64	1.2	1	2.49	36.4	1.14	1	1.18	1.19	1.01	1.02	2.49	1	1	1	1.11
hsa-miR-448		MIMAT0001532	100	35.3	8.71	60.4	38.98	49.84	38.21	21.27	33.57	37.9	29.48	60.4	43.69	30.24	35.02	8.71
hsa-miR-4485-3p		MIMAT0019019	54.55	1.06	1	1.19	7.59	1.14	1	1.18	1.19	1.01	1.02	1	1	1	1	1.11
hsa-miR-4488		MIMAT0019022	72.73	2.27	1	6.51	88.89	1.14	2.21	2.31	1.19	6.51	5.97	1.54	1	1	1	1.11
hsa-miR-449a		MIMAT0001541	54.55	1.06	1	1.19	7.59	1.14	1	1.18	1.19	1.01	1.02	1	1	1	1	1.11
hsa-miR-449b-5p		MIMAT0003327	81.82	1.5	1	4.34	65.9	1.14	1	1.18	1.19	1.01	1.02	1.54	1.08	1	4.34	2.02
hsa-miR-449c-5p		MIMAT0010251	54.55	1.06	1	1.19	7.59	1.14	1	1.18	1.19	1.01	1.02	1	1	1	1	1.11
hsa-miR-450a-1-3p		MIMAT0022700	100	5.88	2.02	10.96	53.98	10.96	8.84	9.42	6.12	8.53	5.97	3.44	4.63	2.26	2.54	2.02
hsa-miR-450a-2-3p		MIMAT0031074	63.64	1.07	1	1.19	7.31	1.14	1	1.18	1.19	1.01	1.02	1	1.08	1	1	1.11
hsa-miR-450a-5p		MIMAT0001545	90.91	2.19	1	4.48	57.43	1.14	1	1.18	1.19	4.48	1.88	1.54	1.97	2.26	4.34	3.13
hsa-miR-450b-3p		MIMAT0004910	90.91	2.28	1	5.36	60.29	1.81	2.21	2.31	1.34	1.44	1.02	1.54	2.85	4.13	1	5.36
hsa-miR-450b-5p		MIMAT0004909	100	37.59	4.25	86.52	66.33	76.14	86.52	55.61	24.02	23.72	33.56	23.37	34.81	22.78	28.71	4.25
hsa-miR-4516		MIMAT0019053	90.91	1.75	1	4.48	66.15	1.14	1.26	1.18	1.19	4.48	1.02	1	1.08	3.19	2.54	1.11
hsa-miR-451a		MIMAT0001631	100	4.09	1.18	8.71	63.06	2.96	3.16	1.18	1.19	1.44	8.01	3.44	5.52	4.13	5.24	8.71
hsa-miR-452-5p		MIMAT0001635	90.91	1.98	1	4.39	72.4	1.14	4.1	1.18	1.19	1.44	1.02	4.39	1.08	4.13	1	1.11
hsa-miR-4521		MIMAT0019058	100	6.55	2.54	11.59	47.29	4.1	4.1	4.68	2.54	5.49	3.92	10.08	7.29	11.59	10.66	7.59
hsa-miR-4524a-5p		MIMAT0019062	63.64	1.44	1	3.47	56.31	1.14	1	1.18	2.54	3.47	1.02	1	1	1.33	1	1.11
hsa-miR-4531		MIMAT0019070	100	130.24	88.78	175.06	21.3	121.88	129.14	88.78	114.73	113.85	142.93	154.38	175.06	122.56	170.39	98.98
hsa-miR-4532		MIMAT0019071	54.55	1.06	1	1.19	7.59	1.14	1	1.18	1.19	1.01	1.02	1	1	1	1	1.11
hsa-miR-4536-3p		MIMAT0020959	100	39.81	19.05	56.68	31.58	49.84	49.57	52.06	24.02	28.79	35.61	35.71	36.59	19.05	56.68	49.94
hsa-miR-4536-5p		MIMAT0019078	100	298.54	199.47	419.21	21.29	419.21	327.13	265.26	199.47	208.04	336.11	321.47	344.6	256.85	308.45	297.37
hsa-miR-454-3p		MIMAT0003885	100	5.09	2.49	9.42	47.16	2.96	6.95	9.42	4.93	3.47	5.97	2.49	3.74	4.13	8.85	3.13
hsa-miR-455-3p		MIMAT0004784	54.55	1.06	1	1.19	7.59	1.14	1	1.18	1.19	1.01	1.02	1	1	1	1	1.11
hsa-miR-455-5p		MIMAT0003150	72.73	1.31	1	3.19	49.24	1.14	1	1.18	1.19	1.01	1.02	1.54	1	3.19	1	1.11
hsa-miR-4647		MIMAT0019709	54.55	1.06	1	1.19	7.59	1.14	1	1.18	1.19	1.01	1.02	1	1	1	1	1.11
hsa-miR-4707-3p		MIMAT0019808	90.91	1.58	1	3.73	52	1.14	1.26	1.18	3.73	2.46	1.02	1.54	1	1.33	1.64	1.11
hsa-miR-4707-5p		MIMAT0019807	81.82	1.49	1	3.13	52.8	2.96	1.26	1.18	1.19	1.01	1.02	1.54	1.08	1	1	3.13
hsa-miR-4741		MIMAT0019871	63.64	1.56	1	3.74	61.05	2.96	1	1.18	1.19	1.01	1.02	1	3.74	1	1	2.02
hsa-miR-4755-5p		MIMAT0019895	100	8.25	3.16	13.16	42.74	6.39	3.16	12.97	6.12	4.48	6.99	5.34	9.96	10.65	11.56	13.16
hsa-miR-4787-3p		MIMAT0019957	54.55	1.06	1	1.19	7.59	1.14	1	1.18	1.19	1.01	1.02	1	1	1	1	1.11
hsa-miR-4787-5p		MIMAT0019956	90.91	2.25	1	5.87	60.07	1.81	1	5.87	1.19	2.46	1.88	2.49	1.97	1.33	1.64	3.13
hsa-miR-4792		MIMAT0019964	54.55	1.06	1	1.19	7.59	1.14	1	1.18	1.19	1.01	1.02	1	1	1	1	1.11
hsa-miR-483-3p		MIMAT0002173	90.91	5.22	1	10.66	67.85	5.24	4.1	3.5	4.93	1.01	1.02	1	7.29	8.79	10.66	9.82
hsa-miR-483-5p		MIMAT0004761	81.82	1.38	1	2.9	44.87	1.14	1.26	1.18	1.19	1.01	2.9	1	1.08	2.26	1	1.11
hsa-miR-484		MIMAT0002174	90.91	1.43	1	3.44	52.88	1.14	1.26	1.18	1.19	1.01	1.02	1	1.08	2.26	3.44	1.11
hsa-miR-485-3p		MIMAT0002176	90.91	2.08	1	6.51	78.61	2.96	1.26	1.18	1.19	6.51	1.02	1.54	2.85	2.26	1	1.11
hsa-miR-485-5p		MIMAT0002175	54.55	1.12	1	1.81	21.49	1.81	1	1.18	1.19	1.01	1.02	1	1	1	1	1.11
hsa-miR-486-3p		MIMAT0004762	81.82	1.48	1	2.96	41.11	2.96	2.21	1.18	1.19	1.44	1.02	1.54	1	1	1.64	1.11
hsa-miR-487a-3p		MIMAT0002178	100	37.8	7.59	77.29	49.77	77.29	62.83	47.32	31.18	25.75	31.52	36.66	29.48	31.17	35.02	7.59
hsa-miR-487b-3p		MIMAT0003180	54.55	1.06	1	1.19	7.59	1.14	1	1.18	1.19	1.01	1.02	1	1	1	1	1.11
hsa-miR-487b-5p		MIMAT0026614	63.64	1.36	1	4.34	72.58	1.14	1	1.18	1.19	1.01	1.02	1	1	1	4.34	1.11
hsa-miR-488-3p		MIMAT0004763	72.73	1.71	1	6	90.86	1.14	6	1.18	1.19	1.01	1.02	1	1	3.19	1	1.11
hsa-miR-489-3p		MIMAT0002805	63.64	1.58	1	3.47	59.35	1.14	1	2.31	1.19	3.47	1.02	1	1.08	1	1	3.13
hsa-miR-490-3p		MIMAT0002806	90.91	2.15	1	3.47	42.54	1.14	3.16	1.18	2.54	3.47	2.9	1.54	1.97	1	1.64	3.13
hsa-miR-490-5p		MIMAT0004764	54.55	1.06	1	1.19	7.59	1.14	1	1.18	1.19	1.01	1.02	1	1	1	1	1.11
hsa-miR-491-3p		MIMAT0004765	100	6.34	1.44	18.31	81.11	1.81	18.31	8.24	2.54	1.44	4.95	11.03	9.07	6.92	3.44	2.02
hsa-miR-491-5p		MIMAT0002807	54.55	1.06	1	1.19	7.59	1.14	1	1.18	1.19	1.01	1.02	1	1	1	1	1.11
hsa-miR-492		MIMAT0002812	63.64	1.33	1	2.49	43.01	1.14	1	1.18	1.19	2.46	1.02	2.49	1	1	1	1.11
hsa-miR-493-3p		MIMAT0003161	81.82	1.38	1	2.54	41.41	1.14	1	1.18	1.19	1.44	1.02	2.49	1.08	1	2.54	1.11
hsa-miR-494-3p		MIMAT0002816	54.55	1.35	1	4.25	71.77	1.14	1	1.18	1.19	1.01	1.02	1	1	1	1	4.25
hsa-miR-494-5p		MIMAT0026607	54.55	1.06	1	1.19	7.59	1.14	1	1.18	1.19	1.01	1.02	1	1	1	1	1.11
hsa-miR-495-3p		MIMAT0002817	90.91	3.17	1	8.79	86.24	1.14	2.21	1.18	1.19	6.51	2.9	1.54	6.41	8.79	1	2.02
hsa-miR-495-5p		MIMAT0022924	90.91	6.27	1	10.08	51.08	9.82	1	5.87	3.73	9.55	8.01	10.08	9.07	5.06	2.54	4.25
hsa-miR-496		MIMAT0002818	100	5.99	1.33	14.28	74.79	1.81	2.21	9.42	4.93	9.55	1.88	2.49	7.29	1.33	10.66	14.28
hsa-miR-497-5p		MIMAT0002820	63.64	1.65	1	4.95	73.79	1.14	2.21	1.18	2.54	1.01	4.95	1	1	1	1	1.11
hsa-miR-498		MIMAT0002824	81.82	2.83	1	6	68.05	1.81	6	1.18	3.73	1.44	1.02	5.34	1	1	4.34	4.25
hsa-miR-499a-3p		MIMAT0004772	100	31.67	16.53	47.24	35.24	25.83	28.73	16.53	28.8	17.65	40.72	35.71	47.24	43.29	44.05	19.85
hsa-miR-499a-5p		MIMAT0002870	81.82	1.88	1	3.5	48.24	1.14	1	3.5	1.34	2.46	1.02	1.54	1.97	1	2.54	3.13
hsa-miR-499b-3p		MIMAT0019898	100	40.6	19.25	61.89	35.7	48.7	61.89	40.22	19.25	51.07	31.52	57.55	50.79	25.58	36.83	23.2
hsa-miR-499b-5p		MIMAT0019897	63.64	1.79	1	4.25	70.96	4.1	1	1.18	2.54	1.01	1.02	1.54	1	1	1	4.25
hsa-miR-5001-3p		MIMAT0021022	63.64	1.29	1	2.54	42	1.14	2.21	1.18	2.54	1.01	1.02	1	1	1	1	1.11
hsa-miR-5001-5p		MIMAT0021021	72.73	1.74	1	3.47	52.98	1.14	1.26	1.18	2.54	3.47	2.9	2.49	1	1	1	1.11
hsa-miR-500a-5p+hsa-miR-501-5p		MIMAT0004773	63.64	1.11	1	1.44	12.18	1.14	1	1.18	1.19	1.44	1.02	1	1.08	1	1	1.11
hsa-miR-501-3p		MIMAT0004774	54.55	1.06	1	1.19	7.59	1.14	1	1.18	1.19	1.01	1.02	1	1	1	1	1.11
hsa-miR-5010-3p		MIMAT0021044	100	11.46	4.93	19.68	45.16	7.53	6.95	8.24	4.93	10.56	15.17	16.73	11.73	18.12	19.68	6.48
hsa-miR-5010-5p		MIMAT0021043	54.55	1.1	1	1.44	12.6	1.14	1	1.18	1.19	1.44	1.02	1	1	1	1	1.11
hsa-miR-502-3p		MIMAT0004775	63.64	1.11	1	1.44	12.18	1.14	1	1.18	1.19	1.44	1.02	1	1.08	1	1	1.11
hsa-miR-502-5p		MIMAT0002873	100	20.9	9.79	36.66	37.4	13.25	9.79	17.71	15.67	18.66	30.5	36.66	17.95	21.85	26.9	20.97
hsa-miR-503-3p		MIMAT0022925	63.64	1.58	1	4.1	69.65	4.1	1	1.18	1.19	3.47	1.02	1	1	1.33	1	1.11
hsa-miR-503-5p		MIMAT0002874	90.91	2.85	1	6.48	55.19	4.1	3.16	2.31	1.34	2.46	1.02	1	2.85	3.19	3.44	6.48
hsa-miR-504-3p		MIMAT0026612	54.55	1.06	1	1.19	7.59	1.14	1	1.18	1.19	1.01	1.02	1	1	1	1	1.11
hsa-miR-504-5p		MIMAT0002875	90.91	4.2	1	8.85	66.45	6.39	1	1.18	1.19	4.48	6.99	3.44	5.52	5.99	8.85	1.11
hsa-miR-505-3p		MIMAT0002876	54.55	1.06	1	1.19	7.59	1.14	1	1.18	1.19	1.01	1.02	1	1	1	1	1.11
hsa-miR-506-3p		MIMAT0002878	63.64	1.23	1	2.85	44.29	1.14	1	1.18	1.19	1.01	1.02	1	2.85	1	1	1.11
hsa-miR-506-5p		MIMAT0022701	81.82	1.95	1	6.95	93.82	1.14	6.95	1.18	1.34	1.44	1.02	1.54	3.74	1	1	1.11
hsa-miR-507		MIMAT0002879	81.82	1.94	1	5.34	70.32	1.14	1.26	1.18	2.54	1.01	2.9	5.34	2.85	1	1	1.11
hsa-miR-508-3p		MIMAT0002880	72.73	1.51	1	4.95	76.83	1.14	1	1.18	1.19	1.01	4.95	1	1	1.33	1.64	1.11
hsa-miR-508-5p		MIMAT0004778	54.55	1.06	1	1.19	7.59	1.14	1	1.18	1.19	1.01	1.02	1	1	1	1	1.11
hsa-miR-509-3-5p		MIMAT0004975	72.73	1.72	1	3.74	55.67	1.14	1	2.31	1.34	1.01	1.88	1	3.74	1.33	1	3.13
hsa-miR-509-3p		MIMAT0002881	90.91	1.91	1	4.93	57.67	1.14	2.21	2.31	4.93	1.01	1.88	1.54	1	1.33	1.64	2.02
hsa-miR-509-5p		MIMAT0004779	90.91	2.5	1	7.31	73.92	1.14	3.16	1.18	7.31	1.01	1.88	3.44	1.97	1	3.44	2.02
hsa-miR-510-3p		MIMAT0026613	100	12.52	1.11	24.37	58.09	6.39	8.84	10.61	10.89	22.71	24.37	8.18	16.17	8.79	19.68	1.11
hsa-miR-510-5p		MIMAT0002882	54.55	1.56	1	4.48	73.98	1.14	1	1.18	1.19	4.48	1.02	1	1	1	1	3.13
hsa-miR-511-5p		MIMAT0002808	72.73	2.05	1	4.48	62.13	1.14	1	1.18	3.73	4.48	2.9	1	1	1.33	1.64	3.13
hsa-miR-512-3p		MIMAT0002823	54.55	1.1	1	1.44	12.6	1.14	1	1.18	1.19	1.44	1.02	1	1	1	1	1.11
hsa-miR-512-5p		MIMAT0002822	90.91	1.74	1	3.44	48.15	1.14	2.21	1.18	2.54	1.01	1.02	2.49	1.97	1	3.44	1.11
hsa-miR-513a-3p		MIMAT0004777	63.64	1.53	1	4.25	63.55	1.14	1	1.18	1.34	1.01	1.88	1	1.97	1	1	4.25
hsa-miR-513a-5p		MIMAT0002877	100	3.52	1.14	6.99	53.98	1.14	3.16	2.31	4.93	2.46	6.99	1.54	6.41	4.13	2.54	3.13
hsa-miR-513b-5p		MIMAT0005788	72.73	1.2	1	2.21	29.22	1.14	2.21	1.18	1.19	1.01	1.02	1	1	1.33	1	1.11
hsa-miR-513c-3p		MIMAT0022728	54.55	1.42	1	4.68	76.96	1.14	1	4.68	1.19	1.44	1.02	1	1	1	1	1.11
hsa-miR-513c-5p		MIMAT0005789	63.64	1.51	1	4.1	63.66	4.1	1	1.18	1.19	2.46	1.02	1.54	1	1	1	1.11
hsa-miR-514a-3p		MIMAT0002883	63.64	2.38	1	5.06	70.38	1.14	1	4.68	3.73	1.44	1.88	1	1	5.06	1	4.25
hsa-miR-514a-5p		MIMAT0022702	54.55	1.1	1	1.44	12.6	1.14	1	1.18	1.19	1.44	1.02	1	1	1	1	1.11
hsa-miR-514b-3p		MIMAT0015088	90.91	2.24	1	3.92	45.02	2.96	3.16	1.18	2.54	1.44	3.92	2.49	1	3.19	1.64	1.11
hsa-miR-514b-5p		MIMAT0015087	100	20.8	9.79	30.74	30.14	22.4	9.79	30.74	13.28	17.65	25.39	21.47	15.28	27.44	23.29	22.08
hsa-miR-515-3p		MIMAT0002827	100	7.03	1.02	13.58	63.31	7.53	13.58	3.5	3.73	7.52	1.02	5.34	10.84	10.65	12.46	1.11
hsa-miR-515-5p		MIMAT0002826	72.73	1.43	1	2.54	39.05	1.14	1	1.18	2.54	1.01	1.88	1	1	2.26	1.64	1.11
hsa-miR-516a-3p+hsa-miR-516b-3p		MIMAT0006778	81.82	1.86	1	4.25	57.06	1.14	3.16	1.18	1.34	1.01	1.88	2.49	1.97	1	1	4.25
hsa-miR-516a-5p		MIMAT0004770	54.55	1.19	1	2.46	35.78	1.14	1	1.18	1.19	2.46	1.02	1	1	1	1	1.11
hsa-miR-516b-5p		MIMAT0002859	100	2.91	1.01	7.05	67.8	2.96	3.16	5.87	1.34	1.01	1.02	2.49	2.85	3.19	7.05	1.11
hsa-miR-517a-3p		MIMAT0002852	63.64	1.39	1	3.19	52.57	1.14	1	1.18	1.19	2.46	1.02	1	1	3.19	1	1.11
hsa-miR-517b-3p		MIMAT0002857	90.91	4.14	1	11.08	73.36	2.96	3.16	1.18	3.73	3.47	11.08	5.34	8.18	2.26	1	3.13
hsa-miR-517c-3p+hsa-miR-519a-3p		MIMAT0002866	54.55	1.2	1	1.88	27.38	1.81	1	1.18	1.19	1.01	1.88	1	1	1	1	1.11
hsa-miR-518b		MIMAT0002844	54.55	1.3	1	3.47	56.12	1.14	1	1.18	1.34	3.47	1.02	1	1	1	1	1.11
hsa-miR-518c-3p		MIMAT0002848	72.73	1.28	1	2.46	33.84	1.14	1	1.18	1.19	2.46	1.02	1	1	1.33	1.64	1.11
hsa-miR-518d-3p		MIMAT0002864	54.55	1.06	1	1.19	7.59	1.14	1	1.18	1.19	1.01	1.02	1	1	1	1	1.11
hsa-miR-518e-3p		MIMAT0002861	54.55	1.06	1	1.19	7.59	1.14	1	1.18	1.19	1.01	1.02	1	1	1	1	1.11
hsa-miR-518f-3p		MIMAT0002842	100	6.61	2.49	11.79	44	4.1	4.1	11.79	6.12	5.49	11.08	2.49	6.41	6.92	8.85	5.36
hsa-miR-5196-3p+hsa-miR-6732-3p		MIMAT0021129	72.73	1.3	1	2.49	37.43	1.14	1	1.18	1.34	1.01	1.02	2.49	1.97	1	1	1.11
hsa-miR-5196-5p		MIMAT0021128	100	5.28	1.02	9.07	51.71	7.53	7.89	3.5	3.73	5.49	1.02	5.34	9.07	8.79	2.54	3.13
hsa-miR-519b-3p		MIMAT0002837	90.91	1.78	1	3.47	51.73	1.14	1	2.31	1.19	3.47	1.02	3.44	1.97	1.33	1.64	1.11
hsa-miR-519b-5p+hsa-miR-519c-5p+hsa-miR-523-5p+hsa-miR-518e-5p+hsa-miR-522-5p+hsa-miR-519a-5p		MIMAT0005454	100	266.66	47.71	362.03	30.73	362.03	314.81	252.23	274.66	264.75	307.49	319.57	308.21	240.06	241.68	47.71
hsa-miR-519c-3p		MIMAT0002832	72.73	1.38	1	4.1	65.65	4.1	1.26	1.18	1.19	1.01	1.02	1	1	1.33	1	1.11
hsa-miR-519d-3p		MIMAT0002853	100	19.46	13.16	25.27	24.42	24.68	19.26	15.34	16.86	24.74	19.26	25.27	25.05	13.45	16.98	13.16
hsa-miR-519e-3p		MIMAT0002829	54.55	1.1	1	1.44	12.6	1.14	1	1.18	1.19	1.44	1.02	1	1	1	1	1.11
hsa-miR-520a-3p		MIMAT0002834	100	4.96	1.34	12.52	68.6	4.1	6	2.31	1.34	3.47	1.88	7.23	3.74	12.52	8.85	3.13
hsa-miR-520a-5p		MIMAT0002833	90.91	3.81	1	8.85	68.99	1.81	1	1.18	2.54	1.44	5.97	4.39	7.29	3.19	8.85	4.25
hsa-miR-520b		MIMAT0002843	100	4.77	1.11	13.12	77.18	6.39	2.21	2.31	8.51	2.46	13.12	1.54	4.63	3.19	7.05	1.11
hsa-miR-520c-3p		MIMAT0002846	90.91	3.48	1	9.7	74.88	5.24	3.16	3.5	9.7	1.44	1.02	3.44	5.52	3.19	1	1.11
hsa-miR-520d-3p		MIMAT0002856	100	139.29	87.93	205.87	31.53	203.08	205.87	202.49	120.7	91.57	134.75	87.93	114.7	118.83	134.29	117.93
hsa-miR-520d-5p+hsa-miR-527+hsa-miR-518a-5p		MIMAT0002855	100	4.96	1.11	9.79	52.34	5.24	9.79	8.24	1.34	5.49	3.92	6.29	3.74	4.13	5.24	1.11
hsa-miR-520e		MIMAT0002825	100	53.67	6.48	86.43	46.87	86.43	62.83	40.22	86.08	50.05	42.76	74.64	69.43	24.64	46.76	6.48
hsa-miR-520f-3p		MIMAT0002830	63.64	1.12	1	1.44	12.64	1.14	1.26	1.18	1.19	1.44	1.02	1	1	1	1	1.11
hsa-miR-520g-3p		MIMAT0002858	81.82	2.03	1	4.93	68.62	1.14	1	1.18	4.93	2.46	1.02	1	3.74	1.33	3.44	1.11
hsa-miR-520h		MIMAT0002867	100	135	72.96	188.93	27.35	118.45	126.3	110.1	72.96	91.57	188.93	147.74	175.95	125.36	178.51	149.14
hsa-miR-521		MIMAT0002854	72.73	1.42	1	2.46	37.06	1.14	1.26	1.18	1.34	2.46	1.88	1	1	2.26	1	1.11
hsa-miR-522-3p		MIMAT0002868	100	250.72	168.44	346.15	23.63	254.54	328.07	213.15	168.44	283.99	266.61	346.15	294.9	197.16	224.53	180.34
hsa-miR-523-3p		MIMAT0002840	54.55	1.06	1	1.19	7.59	1.14	1	1.18	1.19	1.01	1.02	1	1	1	1	1.11
hsa-miR-524-3p		MIMAT0002850	63.64	1.4	1	2.9	47.84	1.14	1	1.18	2.54	1.44	2.9	1	1.08	1	1	1.11
hsa-miR-525-3p		MIMAT0002839	54.55	1.06	1	1.19	7.59	1.14	1	1.18	1.19	1.01	1.02	1	1	1	1	1.11
hsa-miR-525-5p		MIMAT0002838	100	4.22	1.01	10.73	65.47	2.96	10.73	3.5	3.73	1.01	6.99	1.54	5.52	4.13	4.34	2.02
hsa-miR-526a+hsa-miR-518c-5p+hsa-miR-518d-5p		MIMAT0002845	100	4.18	1.08	9.79	58.43	5.24	9.79	1.18	4.93	2.46	4.95	2.49	1.08	4.13	4.34	5.36
hsa-miR-526b-5p		MIMAT0002835	90.91	5.13	1	9.13	51.6	5.24	7.89	5.87	1.34	3.47	3.92	9.13	6.41	1	7.95	4.25
hsa-miR-532-3p		MIMAT0004780	72.73	1.51	1	2.9	43.63	1.14	1	1.18	1.19	2.46	2.9	1	1.97	1	1.64	1.11
hsa-miR-532-5p		MIMAT0002888	63.64	1.2	1	2.49	36.4	1.14	1	1.18	1.19	1.01	1.02	2.49	1	1	1	1.11
hsa-miR-539-3p		MIMAT0022705	54.55	1.33	1	2.9	48.47	1.14	1	2.31	1.19	1.01	2.9	1	1	1	1	1.11
hsa-miR-539-5p		MIMAT0003163	63.64	1.09	1	1.33	10.18	1.14	1	1.18	1.19	1.01	1.02	1	1	1.33	1	1.11
hsa-miR-541-3p		MIMAT0004920	63.64	1.13	1	1.64	17.61	1.14	1	1.18	1.34	1.01	1.02	1	1	1	1.64	1.11
hsa-miR-542-3p		MIMAT0003389	63.64	2.26	1	5.05	64.62	2.96	5.05	3.5	3.73	1.44	1.02	1	1	1	1	3.13
hsa-miR-542-5p		MIMAT0003340	90.91	2.39	1	3.92	46.04	2.96	3.16	3.5	1.19	3.47	3.92	1.54	2.85	1	1.64	1.11
hsa-miR-543		MIMAT0004954	81.82	2.15	1	6.12	72.16	1.81	2.21	1.18	6.12	1.01	1.88	1	1.08	3.19	1	3.13
hsa-miR-544a		MIMAT0003164	100	11.66	5.87	17.65	35.39	13.25	7.89	5.87	7.31	17.65	10.06	16.73	17.06	11.59	8.85	12.05
hsa-miR-545-3p		MIMAT0003165	63.64	1.26	1	3.19	51.26	1.14	1	1.18	1.19	1.01	1.02	1	1	3.19	1	1.11
hsa-miR-548a-3p		MIMAT0003251	100	15.54	6.12	25.05	40.02	21.25	22.1	18.9	6.12	10.56	10.06	15.78	25.05	11.59	19.68	9.82
hsa-miR-548a-5p		MIMAT0004803	100	330.93	131.3	641.63	44.9	483.24	641.63	437.01	285.4	417.67	290.11	222.74	287.79	197.16	246.19	131.3
hsa-miR-548aa+hsa-miR-548t-3p		MIMAT0018447	100	285.62	205.44	522.5	30.04	317.43	282.6	287.77	205.44	221.2	252.3	247.42	289.57	227.94	287.7	522.5
hsa-miR-548ad-3p		MIMAT0018946	63.64	1.2	1	2.49	36.4	1.14	1	1.18	1.19	1.01	1.02	2.49	1	1	1	1.11
hsa-miR-548ah-5p		MIMAT0018972	100	117.16	43.26	175.63	32.12	175.63	165.14	129.05	112.34	112.84	119.42	120.21	138.67	72.2	100	43.26
hsa-miR-548ai+hsa-miR-570-5p		MIMAT0018989	100	133.87	19.85	286.58	64.79	207.65	277.87	286.58	119.5	141.2	81.6	83.18	86.3	80.6	88.27	19.85
hsa-miR-548ak		MIMAT0019013	100	14.24	7.59	23.54	36.98	23.54	17.37	9.42	16.86	8.53	10.06	13.88	20.61	17.18	11.56	7.59
hsa-miR-548al		MIMAT0019024	81.82	1.97	1	4.25	58.84	1.14	2.21	3.5	1.34	1.44	1.02	1.54	1	3.19	1	4.25
hsa-miR-548ar-3p		MIMAT0022266	100	24.09	8.71	31.41	25.4	26.97	25.89	22.45	20.44	22.71	29.48	29.07	23.27	24.64	31.41	8.71
hsa-miR-548ar-5p		MIMAT0022265	100	427.14	159.17	690.88	33.89	590.74	690.88	525.84	401.17	421.72	373.93	431.59	466.21	279.23	358.09	159.17
hsa-miR-548b-3p		MIMAT0003254	81.82	2.78	1	8.85	90.15	1.14	1	1.18	1.19	2.46	1.02	5.34	1	3.19	8.85	4.25
hsa-miR-548c-5p+hsa-miR-548o-5p+hsa-miR-548am-5p		MIMAT0004806	72.73	3.43	1	9.42	100.23	8.67	7.89	9.42	1.19	1.01	2.9	1	1	1	2.54	1.11
hsa-miR-548d-3p		MIMAT0003323	100	25.12	18.31	32.54	20.6	28.11	18.31	18.9	29.99	20.68	32.54	24.32	29.48	26.51	28.71	18.74
hsa-miR-548d-5p		MIMAT0004812	90.91	3.74	1	7.86	61.27	6.39	1	2.31	2.54	2.46	1.02	2.49	4.63	7.86	6.15	4.25
hsa-miR-548e-3p		MIMAT0005874	63.64	1.3	1	3.19	49.45	1.14	1	1.18	1.19	1.44	1.02	1	1	3.19	1	1.11
hsa-miR-548e-5p		MIMAT0026736	81.82	2.6	1	8.53	87.52	1.81	1	1.18	1.19	8.53	1.88	4.39	1.08	1	3.44	3.13
hsa-miR-548g-3p		MIMAT0005912	100	105.58	82.46	135.61	15.94	135.61	119.67	86.41	95.63	95.63	111.25	115.46	107.6	82.46	121.66	90.07
hsa-miR-548h-5p		MIMAT0005928	90.91	1.9	1	3.44	37.86	1.81	2.21	2.31	1.34	2.46	1.02	3.44	1.97	1.33	1	2.02
hsa-miR-548i		MIMAT0005935	100	19.43	11.79	27.17	22.13	23.54	19.26	11.79	19.25	18.66	19.26	27.17	22.38	21.85	15.17	15.39
hsa-miR-548j-3p		MIMAT0026737	100	601.84	270.62	914.81	30.24	800.01	624.57	446.48	509.78	644.51	695.89	914.81	727.19	469.47	516.91	270.62
hsa-miR-548j-5p		MIMAT0005875	100	53.49	25.21	85.61	32.69	36.12	59.99	65.09	25.21	38.91	58.1	35.71	59.67	59.15	64.8	85.61
hsa-miR-548k		MIMAT0005882	90.91	2.54	1	7.29	91.56	1.81	1	1.18	2.54	1.01	1.02	1.54	7.29	6.92	2.54	1.11
hsa-miR-548l		MIMAT0005889	90.91	3.49	1	7.59	70.47	1.81	3.16	1.18	2.54	1.01	6.99	1	6.41	4.13	2.54	7.59
hsa-miR-548m		MIMAT0005917	63.64	1.63	1	2.9	42.77	1.81	1	2.31	1.34	2.46	2.9	1	1.97	1	1	1.11
hsa-miR-548n		MIMAT0005916	100	1222.17	965.58	1646.23	16.6	1646.23	1418.4	1382.2	1112.51	1070.86	1169.13	1034.43	1221.62	965.58	1330.89	1092.01
hsa-miR-548o-3p+hsa-miR-548ah-3p+hsa-miR-548av-3p		MIMAT0005919	100	7.21	1.01	19.26	88.4	17.82	19.26	10.61	1.19	1.01	4.95	4.39	1.08	5.99	4.34	8.71
hsa-miR-548q		MIMAT0011163	100	94.08	64.2	134.29	20.79	68.14	92.2	87.59	92.05	94.61	104.09	64.2	96.95	86.19	134.29	114.59
hsa-miR-548v		MIMAT0015020	100	8.81	3.13	15.17	51.9	5.24	6.95	4.68	4.93	11.57	15.17	13.88	5.52	10.65	15.17	3.13
hsa-miR-548y		MIMAT0018354	100	44.25	28.37	72.2	35.87	61.28	67.57	72.2	33.57	30.81	47.87	40.46	29.48	28.37	34.12	41.03
hsa-miR-548z+hsa-miR-548h-3p		MIMAT0018446	100	97.56	18.74	160.76	42.04	160.76	117.78	79.3	86.08	93.6	141.91	133.5	112.92	61.94	66.61	18.74
hsa-miR-549a		MIMAT0003333	100	123.37	96.64	217.12	29.16	96.73	96.94	126.68	96.83	96.64	143.95	106.92	129.79	105.77	139.7	217.12
hsa-miR-550a-5p		MIMAT0004800	54.55	1.06	1	1.19	7.59	1.14	1	1.18	1.19	1.01	1.02	1	1	1	1	1.11
hsa-miR-551a		MIMAT0003214	90.91	1.56	1	3.44	51.83	1.14	1.26	1.18	1.19	1.44	1.02	1.54	2.85	1	3.44	1.11
hsa-miR-551b-3p		MIMAT0003233	81.82	2.08	1	6.12	72.14	1.14	2.21	2.31	6.12	1.44	1.02	1.54	1.97	1	1	3.13
hsa-miR-552-3p		MIMAT0003215	63.64	1.15	1	1.97	24.58	1.14	1	1.18	1.19	1.01	1.02	1	1.97	1	1	1.11
hsa-miR-553		MIMAT0003216	63.64	1.09	1	1.33	10.18	1.14	1	1.18	1.19	1.01	1.02	1	1	1.33	1	1.11
hsa-miR-554		MIMAT0003217	54.55	1.06	1	1.19	7.59	1.14	1	1.18	1.19	1.01	1.02	1	1	1	1	1.11
hsa-miR-555		MIMAT0003219	81.82	2.05	1	4.39	60.44	2.96	1	1.18	1.19	3.47	1.02	4.39	1.08	3.19	1	2.02
hsa-miR-556-3p		MIMAT0004793	90.91	2.48	1	7.29	88.75	1.81	6	1.18	1.19	1.01	1.02	3.44	7.29	2.26	1	1.11
hsa-miR-556-5p		MIMAT0003220	90.91	2.13	1	3.19	43.57	1.14	3.16	1.18	1.19	1.44	2.9	2.49	1	3.19	2.54	3.13
hsa-miR-561-3p		MIMAT0003225	100	4.3	1.02	7.23	55.94	4.1	3.16	7.05	4.93	6.51	1.02	7.23	1.97	3.19	7.05	1.11
hsa-miR-561-5p		MIMAT0022706	100	98.83	64.43	136.75	24.89	136.75	135.78	106.55	72.96	104.74	111.25	78.44	110.26	75.93	90.07	64.43
hsa-miR-562		MIMAT0003226	63.64	1.27	1	2.02	30.08	1.14	1	1.18	1.19	1.44	1.02	1	1.97	1	1	2.02
hsa-miR-563		MIMAT0003227	72.73	1.44	1	5.06	83.75	1.14	1	1.18	1.19	1.01	1.02	1	1.08	5.06	1	1.11
hsa-miR-564		MIMAT0003228	81.82	1.8	1	2.9	40.96	1.14	2.21	1.18	2.54	1.01	2.9	1	1	2.26	2.54	2.02
hsa-miR-566		MIMAT0003230	72.73	1.59	1	3.16	49.48	1.14	3.16	1.18	2.54	1.01	1.88	2.49	1	1	1	1.11
hsa-miR-567		MIMAT0003231	90.91	2.49	1	7.52	80.88	1.14	1.26	1.18	3.73	7.52	1.02	1	3.74	2.26	3.44	1.11
hsa-miR-568		MIMAT0003232	100	4.36	1.02	11.68	74.81	4.1	11.68	4.68	1.34	4.48	1.02	6.29	1.08	6.92	5.24	1.11
hsa-miR-570-3p		MIMAT0003235	100	77.11	41.41	128.88	32.89	72.71	93.15	94.7	43.12	52.08	76.49	41.41	85.41	76.87	128.88	83.38
hsa-miR-571		MIMAT0003236	72.73	1.7	1	4.48	63.19	1.14	1	2.31	1.19	4.48	1.88	2.49	1.08	1	1	1.11
hsa-miR-572		MIMAT0003237	63.64	1.09	1	1.33	10.18	1.14	1	1.18	1.19	1.01	1.02	1	1	1.33	1	1.11
hsa-miR-573		MIMAT0003238	72.73	2.56	1	6.39	71.82	6.39	1	1.18	2.54	4.48	1.88	4.39	1	3.19	1	1.11
hsa-miR-574-3p		MIMAT0003239	54.55	1.06	1	1.19	7.59	1.14	1	1.18	1.19	1.01	1.02	1	1	1	1	1.11
hsa-miR-574-5p		MIMAT0004795	81.82	5.2	1	22.08	123.75	10.96	6.95	1.18	3.73	5.49	1.02	1.54	1	2.26	1	22.08
hsa-miR-575		MIMAT0003240	100	2.76	1.08	4.48	44.08	1.81	2.21	3.5	1.19	4.48	3.92	4.39	1.08	3.19	2.54	2.02
hsa-miR-576-3p		MIMAT0004796	63.64	1.29	1	2.26	32.12	1.14	1	1.18	1.19	1.44	1.88	1	1	2.26	1	1.11
hsa-miR-576-5p		MIMAT0003241	72.73	1.52	1	5.99	97.53	1.14	1	1.18	1.19	1.01	1.02	1	1.08	5.99	1	1.11
hsa-miR-577		MIMAT0003242	100	10.54	4.1	18.23	40.09	9.82	4.1	11.79	14.47	13.6	18.23	10.08	11.73	5.06	6.15	10.94
hsa-miR-578		MIMAT0003243	72.73	1.17	1	1.64	17.43	1.14	1	1.18	1.19	1.44	1.02	1	1.08	1	1.64	1.11
hsa-miR-579-3p		MIMAT0003244	100	433.38	178.12	1285.94	72	276.26	312.92	504.52	243.63	326.52	226.74	178.12	447.57	337.05	627.91	1285.94
hsa-miR-579-5p		MIMAT0026616	81.82	1.67	1	4.68	65.51	1.81	2.21	4.68	1.19	1.01	1.02	1	1.08	1.33	1	2.02
hsa-miR-580-3p		MIMAT0003245	54.55	1.07	1	1.34	10.43	1.14	1	1.18	1.34	1.01	1.02	1	1	1	1	1.11
hsa-miR-582-3p		MIMAT0004797	90.91	5.69	1	14.39	79.48	6.39	5.05	9.42	1.19	1.01	3.92	11.98	14.39	5.06	1	3.13
hsa-miR-582-5p		MIMAT0003247	63.64	1.13	1	1.44	13.26	1.14	1	1.18	1.19	1.44	1.02	1	1	1.33	1	1.11
hsa-miR-584-3p		MIMAT0022708	90.91	1.69	1	4.95	70.95	1.14	1.26	1.18	1.19	1.01	4.95	1.54	2.85	1.33	1	1.11
hsa-miR-584-5p		MIMAT0003249	100	3.58	1.02	8.67	62.88	8.67	3.16	2.31	1.34	5.49	1.02	2.49	1.97	3.19	4.34	5.36
hsa-miR-585-3p		MIMAT0003250	100	14.32	6.12	18.83	26.01	10.96	13.58	17.71	6.12	16.63	16.19	15.78	18.83	17.18	12.46	12.05
hsa-miR-587		MIMAT0003253	100	26.29	16.86	61.09	48.46	23.54	17.37	24.82	16.86	17.65	34.59	21.47	26.82	18.12	26.9	61.09
hsa-miR-589-5p		MIMAT0004799	63.64	1.13	1	1.64	17.61	1.14	1	1.18	1.34	1.01	1.02	1	1	1	1.64	1.11
hsa-miR-590-3p		MIMAT0004801	54.55	1.07	1	1.34	10.43	1.14	1	1.18	1.34	1.01	1.02	1	1	1	1	1.11
hsa-miR-590-5p		MIMAT0003258	100	78.74	57.15	97.83	14.73	72.71	57.15	89.96	70.57	86.51	82.63	72.74	97.83	71.27	89.17	75.58
hsa-miR-591		MIMAT0003259	100	5.43	1.11	9.03	45.03	4.1	8.84	5.87	4.93	7.52	9.03	2.49	4.63	5.06	6.15	1.11
hsa-miR-592		MIMAT0003260	100	5.49	1.18	10.08	53.63	5.24	1.26	1.18	8.51	6.51	5.97	10.08	5.52	4.13	8.85	3.13
hsa-miR-593-3p		MIMAT0004802	90.91	2.61	1	4.48	45.23	1.14	2.21	3.5	2.54	4.48	1.02	3.44	3.74	1	2.54	3.13
hsa-miR-595		MIMAT0003263	100	1.86	1.14	3.74	49.84	1.14	1.26	1.18	1.19	1.44	2.9	1.54	3.74	1.33	1.64	3.13
hsa-miR-596		MIMAT0003264	72.73	1.27	1	2.46	33.53	1.14	1	1.18	1.19	2.46	1.02	1.54	1	1.33	1	1.11
hsa-miR-597-5p		MIMAT0003265	100	26.44	10.61	36.66	35.54	36.12	29.68	10.61	13.28	19.67	35.61	36.66	29.48	23.71	35.02	20.97
hsa-miR-598-3p		MIMAT0003266	90.91	2.99	1	7.05	71.84	2.96	3.16	1.18	1.19	4.48	1.02	1	3.74	5.99	7.05	1.11
hsa-miR-599		MIMAT0003267	81.82	1.25	1	1.64	17.79	1.14	1	1.18	1.34	1.44	1.02	1.54	1	1.33	1.64	1.11
hsa-miR-600		MIMAT0003268	72.73	4.4	1	14.28	111.75	1.14	7.89	8.24	1.19	1.01	1.02	1	1	1	10.66	14.28
hsa-miR-601		MIMAT0003269	90.91	2.9	1	15.67	147.78	1.14	1	1.18	15.67	2.46	1.02	1.54	2.85	2.26	1.64	1.11
hsa-miR-603		MIMAT0003271	100	933.61	553.37	1822.89	52.47	1244.85	1822.89	1665.28	562.3	553.37	648.87	582.54	586.94	664.37	585.49	1352.81
hsa-miR-604		MIMAT0003272	63.64	1.07	1	1.19	7.31	1.14	1	1.18	1.19	1.01	1.02	1	1.08	1	1	1.11
hsa-miR-605-5p		MIMAT0003273	81.82	1.51	1	2.9	45.94	1.14	1.26	1.18	1.19	1.01	2.9	2.49	1	2.26	1	1.11
hsa-miR-606		MIMAT0003274	72.73	1.15	1	1.64	16.85	1.14	1	1.18	1.19	1.01	1.02	1	1	1.33	1.64	1.11
hsa-miR-607		MIMAT0003275	81.82	1.71	1	3.44	51.83	1.14	3.16	1.18	1.19	1.44	1.02	1	1	2.26	3.44	2.02
hsa-miR-608		MIMAT0003276	81.82	2.03	1	4.1	61	4.1	4.1	1.18	1.34	1.01	1.02	2.49	1.97	1	1	3.13
hsa-miR-610		MIMAT0003278	100	3.5	1.02	7.05	58.9	2.96	3.16	2.31	1.19	1.44	1.02	3.44	6.41	4.13	7.05	5.36
hsa-miR-612		MIMAT0003280	100	18.55	10.73	28.12	26.37	14.39	10.73	22.45	19.25	13.6	23.34	28.12	19.72	18.12	17.88	16.51
hsa-miR-613		MIMAT0003281	100	11.41	5.36	17.95	31.57	9.82	6.95	12.97	15.67	10.56	12.1	10.08	17.95	10.65	13.37	5.36
hsa-miR-614		MIMAT0003282	54.55	1.06	1	1.19	7.59	1.14	1	1.18	1.19	1.01	1.02	1	1	1	1	1.11
hsa-miR-615-3p		MIMAT0003283	81.82	1.29	1	2.21	27.36	1.14	2.21	1.18	1.19	1.44	1.02	1.54	1	1.33	1	1.11
hsa-miR-615-5p		MIMAT0004804	81.82	1.33	1	3.44	53.18	1.14	1	1.18	1.34	1.01	1.02	1	1.08	1.33	3.44	1.11
hsa-miR-616-3p		MIMAT0004805	100	12.58	3.13	17.68	31.46	15.53	16.42	10.61	10.89	12.58	13.12	17.68	15.28	12.52	10.66	3.13
hsa-miR-617		MIMAT0003286	54.55	1.06	1	1.19	7.59	1.14	1	1.18	1.19	1.01	1.02	1	1	1	1	1.11
hsa-miR-619-3p		MIMAT0003288	54.55	1.06	1	1.19	7.59	1.14	1	1.18	1.19	1.01	1.02	1	1	1	1	1.11
hsa-miR-620		MIMAT0003289	72.73	1.89	1	7.29	103.55	1.14	1	1.18	3.73	1.01	1.02	1	7.29	1.33	1	1.11
hsa-miR-624-3p		MIMAT0004807	90.91	2.45	1	6.92	76.89	1.14	4.1	3.5	1.19	1.01	1.02	1.54	1	6.92	3.44	2.02
hsa-miR-625-5p		MIMAT0003294	90.91	3.06	1	6.99	62.97	1.14	1.26	3.5	2.54	2.46	6.99	1	4.63	3.19	1.64	5.36
hsa-miR-626		MIMAT0003295	90.91	1.99	1	5.06	65.57	1.14	1.26	1.18	2.54	3.47	1.02	1.54	1	5.06	2.54	1.11
hsa-miR-627-3p		MIMAT0026623	100	8.96	1.11	16.42	54.63	13.25	16.42	7.05	8.51	2.46	12.1	12.93	12.62	5.06	7.05	1.11
hsa-miR-627-5p		MIMAT0003296	100	1350.18	314.08	2078.49	34.63	2078.49	1854.15	1338.37	1190.09	1529.62	1419.54	1574.61	1471.05	973.98	1107.99	314.08
hsa-miR-628-3p		MIMAT0003297	100	2.34	1.18	5.34	54.66	1.81	1.26	1.18	1.19	1.44	2.9	5.34	3.74	2.26	2.54	2.02
hsa-miR-628-5p		MIMAT0004809	72.73	1.59	1	4.93	72.88	1.14	1.26	1.18	4.93	1.01	1.88	1	1.97	1	1	1.11
hsa-miR-629-5p		MIMAT0004810	90.91	2.01	1	4.34	55.13	1.14	1.26	1.18	1.34	1.01	2.9	2.49	1	2.26	4.34	3.13
hsa-miR-630		MIMAT0003299	81.82	6.3	1	20.68	109.09	4.1	1	1.18	16.86	20.68	9.03	8.18	1.08	5.06	1	1.11
hsa-miR-631		MIMAT0003300	81.82	1.48	1	2.85	42.54	1.14	1	1.18	1.19	1.01	1.02	1	2.85	2.26	1.64	2.02
hsa-miR-637		MIMAT0003307	63.64	1.15	1	1.97	24.58	1.14	1	1.18	1.19	1.01	1.02	1	1.97	1	1	1.11
hsa-miR-638		MIMAT0003308	72.73	1.85	1	4.34	70.45	1.14	1	1.18	1.34	3.47	1.02	1	3.74	1	4.34	1.11
hsa-miR-639		MIMAT0003309	63.64	1.26	1	2.49	37.58	1.81	1	1.18	1.19	1.01	1.02	2.49	1	1	1	1.11
hsa-miR-640		MIMAT0003310	90.91	3.11	1	6.15	59.14	4.1	6	2.31	1.34	2.46	2.9	1	4.63	1.33	6.15	2.02
hsa-miR-641		MIMAT0003311	54.55	1.06	1	1.19	7.59	1.14	1	1.18	1.19	1.01	1.02	1	1	1	1	1.11
hsa-miR-642a-3p		MIMAT0020924	72.73	1.26	1	2.02	28.5	1.14	1	1.18	1.19	1.01	1.88	1	1.08	1.33	1	2.02
hsa-miR-642a-5p		MIMAT0003312	81.82	1.4	1	2.49	35.74	1.81	1	1.18	1.19	1.01	1.02	2.49	1.97	1	1.64	1.11
hsa-miR-643		MIMAT0003313	72.73	1.2	1	2.21	29.22	1.14	2.21	1.18	1.19	1.01	1.02	1	1	1.33	1	1.11
hsa-miR-644a		MIMAT0003314	100	316.57	121.27	381.08	22.35	331.15	332.81	352.91	321.21	331.59	381.08	343.3	374.79	276.43	315.67	121.27
hsa-miR-648		MIMAT0003318	72.73	1.13	1	1.54	14.42	1.14	1.26	1.18	1.19	1.01	1.02	1.54	1	1	1	1.11
hsa-miR-649		MIMAT0003319	100	4.07	1.01	9.13	71.66	2.96	4.1	1.18	1.19	1.01	2.9	9.13	8.18	5.06	7.05	2.02
hsa-miR-650		MIMAT0003320	81.82	2.3	1	5.99	79.46	4.1	2.21	1.18	1.19	1.01	4.95	1.54	1	5.99	1	1.11
hsa-miR-6503-3p		MIMAT0025463	54.55	1.06	1	1.19	7.59	1.14	1	1.18	1.19	1.01	1.02	1	1	1	1	1.11
hsa-miR-6503-5p		MIMAT0025462	90.91	1.31	1	2.49	32.96	1.14	1.26	1.18	1.19	1.01	1.02	2.49	1	1.33	1.64	1.11
hsa-miR-651-3p		MIMAT0026624	72.73	1.22	1	2.54	36.37	1.14	1.26	1.18	1.19	1.01	1.02	1	1	1	2.54	1.11
hsa-miR-651-5p		MIMAT0003321	100	7.01	2.96	11.79	40.62	2.96	4.1	11.79	4.93	8.53	10.06	8.18	9.96	5.06	6.15	5.36
hsa-miR-6511a-3p		MIMAT0025479	63.64	1.19	1	1.88	23.52	1.14	1	1.18	1.19	1.01	1.88	1.54	1	1	1	1.11
hsa-miR-6511a-5p		MIMAT0025478	63.64	1.48	1	4.1	63.61	4.1	1	1.18	1.19	1.44	1.02	1	1	2.26	1	1.11
hsa-miR-652-3p		MIMAT0003322	72.73	1.13	1	1.54	14.42	1.14	1.26	1.18	1.19	1.01	1.02	1.54	1	1	1	1.11
hsa-miR-652-5p		MIMAT0022709	100	3.24	1.11	6.29	56.24	2.96	6	2.31	1.34	2.46	2.9	6.29	5.52	2.26	2.54	1.11
hsa-miR-654-3p		MIMAT0004814	72.73	1.28	1	2.85	42.71	1.14	1	1.18	1.19	1.01	1.02	1.54	2.85	1	1	1.11
hsa-miR-654-5p		MIMAT0003330	90.91	1.66	1	3.44	43.27	1.81	1.26	1.18	1.19	1.44	1.02	3.44	1	2.26	1.64	2.02
hsa-miR-655-3p		MIMAT0003331	63.64	1.07	1	1.19	7.31	1.14	1	1.18	1.19	1.01	1.02	1	1.08	1	1	1.11
hsa-miR-656-3p		MIMAT0003332	100	46.2	31.54	74.73	33.03	31.54	32.52	39.03	32.38	35.88	69.34	43.31	60.55	42.36	74.73	46.6
hsa-miR-660-3p		MIMAT0022711	54.55	1.58	1	4.48	68.92	1.14	1	1.18	2.54	4.48	1.02	1	1	1	1	2.02
hsa-miR-660-5p		MIMAT0003338	54.55	1.19	1	2.46	35.78	1.14	1	1.18	1.19	2.46	1.02	1	1	1	1	1.11
hsa-miR-661		MIMAT0003324	54.55	1.19	1	2.46	35.78	1.14	1	1.18	1.19	2.46	1.02	1	1	1	1	1.11
hsa-miR-663a		MIMAT0003326	72.73	1.22	1	2.54	36.78	1.14	1	1.18	2.54	1.01	1.02	1	1.08	1.33	1	1.11
hsa-miR-664a-3p		MIMAT0005949	100	2.22	1.02	6.12	73.97	1.14	3.16	1.18	6.12	1.44	1.02	1.54	1.08	4.13	2.54	1.11
hsa-miR-664b-3p		MIMAT0022272	72.73	1.58	1	3.74	58.86	2.96	1.26	1.18	1.19	1.01	1.88	1	3.74	1	1	1.11
hsa-miR-664b-5p		MIMAT0022271	54.55	1.06	1	1.19	7.59	1.14	1	1.18	1.19	1.01	1.02	1	1	1	1	1.11
hsa-miR-665		MIMAT0004952	81.82	2.76	1	7.23	77.28	1.14	5.05	3.5	1.19	1.44	1.02	7.23	4.63	1	1	3.13
hsa-miR-671-3p		MIMAT0004819	63.64	1.18	1	2.26	31.35	1.14	1	1.18	1.19	1.01	1.02	1	1	2.26	1	1.11
hsa-miR-671-5p		MIMAT0003880	72.73	1.13	1	1.54	14.42	1.14	1.26	1.18	1.19	1.01	1.02	1.54	1	1	1	1.11
hsa-miR-6720-3p		MIMAT0025851	81.82	1.49	1	3.47	49.19	1.81	1.26	1.18	1.19	3.47	1.02	1	1.97	1.33	1	1.11
hsa-miR-6721-5p		MIMAT0025852	100	2.65	1.14	9.13	88.31	1.14	2.21	1.18	1.19	1.44	3.92	9.13	2.85	1.33	1.64	3.13
hsa-miR-6724-5p		MIMAT0025856	90.91	3.05	1	5.36	45.69	1.81	1	3.5	3.73	1.44	1.88	4.39	3.74	4.13	2.54	5.36
hsa-miR-675-5p		MIMAT0004284	63.64	1.38	1	3.13	53.01	1.14	1	1.18	1.19	1.01	1.02	1	1	1	2.54	3.13
hsa-miR-7-5p		MIMAT0000252	90.91	2.03	1	4.68	67.07	1.14	1.26	4.68	1.19	4.48	1.02	2.49	1	2.26	1.64	1.11
hsa-miR-708-5p		MIMAT0004926	54.55	1.06	1	1.19	7.59	1.14	1	1.18	1.19	1.01	1.02	1	1	1	1	1.11
hsa-miR-744-5p		MIMAT0004945	54.55	1.06	1	1.19	7.59	1.14	1	1.18	1.19	1.01	1.02	1	1	1	1	1.11
hsa-miR-758-3p+hsa-miR-411-3p		MIMAT0003879	81.82	2.15	1	4.25	57.95	1.14	3.16	1.18	2.54	1.44	1.02	1	3.74	3.19	1	4.25
hsa-miR-758-5p		MIMAT0022929	63.64	1.49	1	4.68	73.82	1.14	1	4.68	1.19	1.01	1.02	1	1	1.33	1	2.02
hsa-miR-760		MIMAT0004957	72.73	1.4	1	3.16	51.48	1.14	3.16	1.18	1.19	2.46	1.02	1	1.08	1	1	1.11
hsa-miR-761		MIMAT0010364	100	3.14	1.01	8.01	69.96	2.96	1.26	2.31	1.34	1.01	8.01	4.39	5.52	4.13	2.54	1.11
hsa-miR-764		MIMAT0010367	63.64	1.62	1	3.73	58.73	1.14	1	1.18	3.73	2.46	2.9	1	1	1.33	1	1.11
hsa-miR-765		MIMAT0003945	81.82	3.1	1	5.87	59.11	2.96	1	5.87	1.19	3.47	1.88	4.39	1.97	5.06	1	5.36
hsa-miR-766-3p		MIMAT0003888	72.73	1.31	1	3.16	48.51	1.14	3.16	1.18	1.19	1.01	1.02	1	1	1	1.64	1.11
hsa-miR-766-5p		MIMAT0022714	72.73	1.25	1	2.49	35.78	1.14	1	1.18	1.19	1.01	1.02	2.49	1	1	1.64	1.11
hsa-miR-767-3p		MIMAT0003883	63.64	1.19	1	2.26	31.28	1.14	1	1.18	1.34	1.01	1.02	1	1	2.26	1	1.11
hsa-miR-767-5p		MIMAT0003882	72.73	1.63	1	4.39	64.16	1.14	1	1.18	2.54	1.01	1.02	4.39	1	1	1.64	2.02
hsa-miR-769-3p		MIMAT0003887	72.73	1.22	1	2.26	30.91	1.14	1	1.18	1.19	1.01	1.02	1.54	1	2.26	1	1.11
hsa-miR-769-5p		MIMAT0003886	81.82	2.18	1	4.68	58.67	1.14	1.26	4.68	1.19	3.47	1.88	1	3.74	1	2.54	2.02
hsa-miR-770-5p		MIMAT0003948	90.91	3.25	1	10.94	93.82	1.14	5.05	1.18	1.19	4.48	4.95	3.44	1.08	1.33	1	10.94
hsa-miR-802		MIMAT0004185	81.82	1.36	1	2.54	42.83	1.14	1	1.18	2.54	1.01	1.02	2.49	1.08	1.33	1	1.11
hsa-miR-873-3p		MIMAT0022717	100	4.95	1.26	9.96	53.98	5.24	1.26	2.31	3.73	6.51	6.99	6.29	9.96	1.33	4.34	6.48
hsa-miR-873-5p		MIMAT0004953	90.91	5.8	1	12.62	73.1	1.14	1.26	9.42	2.54	4.48	5.97	1	12.62	5.06	11.56	8.71
hsa-miR-874-3p		MIMAT0004911	90.91	4.49	1	9.42	67.49	1.14	1	9.42	2.54	4.48	1.02	8.18	6.41	4.13	3.44	7.59
hsa-miR-874-5p		MIMAT0026718	63.64	1.21	1	2.54	37.24	1.14	1	1.18	1.34	1.01	1.02	1	1	1	2.54	1.11
hsa-miR-875-3p		MIMAT0004923	90.91	4.56	1	10.06	71.07	5.24	7.89	1.18	3.73	9.55	10.06	2.49	1	2.26	2.54	4.25
hsa-miR-876-3p		MIMAT0004925	72.73	1.44	1	2.31	35.14	1.14	2.21	2.31	1.34	1.44	1.02	1	1	1.33	1	2.02
hsa-miR-876-5p		MIMAT0004924	63.64	1.13	1	1.44	13.26	1.14	1	1.18	1.19	1.44	1.02	1	1	1.33	1	1.11
hsa-miR-877-5p		MIMAT0004949	100	2.23	1.02	4.34	59.14	1.14	4.1	1.18	1.19	3.47	1.02	2.49	1.08	1.33	4.34	3.13
hsa-miR-885-3p		MIMAT0004948	81.82	1.38	1	3.19	47.55	1.81	1	1.18	1.19	1.01	1.02	1.54	1.08	3.19	1	1.11
hsa-miR-885-5p		MIMAT0004947	54.55	1.06	1	1.19	7.59	1.14	1	1.18	1.19	1.01	1.02	1	1	1	1	1.11
hsa-miR-887-3p		MIMAT0004951	54.55	1.07	1	1.34	10.43	1.14	1	1.18	1.34	1.01	1.02	1	1	1	1	1.11
hsa-miR-887-5p		MIMAT0026720	81.82	1.39	1	2.85	43.82	1.14	1	1.18	1.19	1.01	1.02	1.54	2.85	2.26	1	1.11
hsa-miR-888-5p		MIMAT0004916	100	56.21	35.48	91.83	28.87	54.41	39.15	35.48	55.05	74.36	91.83	63.25	57	40.5	53.98	53.29
hsa-miR-889-3p		MIMAT0004921	100	4	1.34	8.18	50.72	5.24	3.16	2.31	1.34	2.46	5.97	5.34	8.18	2.26	3.44	4.25
hsa-miR-890		MIMAT0004912	90.91	3.15	1	6.12	54.01	4.1	3.16	4.68	6.12	1.01	1.02	3.44	3.74	1	4.34	2.02
hsa-miR-891a-5p		MIMAT0004902	63.64	1.12	1	1.44	12.64	1.14	1.26	1.18	1.19	1.44	1.02	1	1	1	1	1.11
hsa-miR-891b		MIMAT0004913	100	3.52	1.02	12.05	87.18	1.81	4.1	2.31	1.19	3.47	1.02	1.54	4.63	3.19	3.44	12.05
hsa-miR-892a		MIMAT0004907	81.82	1.71	1	3.44	45.56	1.81	1	1.18	1.19	1.44	1.02	2.49	1	2.26	3.44	2.02
hsa-miR-892b		MIMAT0004918	81.82	2.08	1	5.49	73.39	1.14	2.21	1.18	1.34	5.49	3.92	1	1.08	1	3.44	1.11
hsa-miR-9-5p		MIMAT0000441	63.64	1.37	1	4.39	73.34	1.14	1	1.18	1.19	1.01	1.02	4.39	1	1	1	1.11
hsa-miR-922		MIMAT0004972	63.64	1.43	1	4.13	66.08	1.14	1	1.18	1.19	1.01	1.02	1	1	4.13	1	2.02
hsa-miR-924		MIMAT0004974	72.73	1.45	1	3.13	46.47	1.14	1	1.18	1.19	1.44	1.02	1.54	1	2.26	1	3.13
hsa-miR-92a-1-5p		MIMAT0004507	81.82	1.44	1	3.13	46.36	1.14	2.21	1.18	1.19	1.01	1.02	1	1	1.33	1.64	3.13
hsa-miR-92a-3p		MIMAT0000092	72.73	1.26	1	2.54	36.11	1.14	1	1.18	2.54	1.01	1.02	1.54	1	1.33	1	1.11
hsa-miR-92b-3p		MIMAT0003218	81.82	1.23	1	2.49	34.82	1.14	1.26	1.18	1.19	1.01	1.02	2.49	1.08	1	1	1.11
hsa-miR-93-5p		MIMAT0000093	63.64	1.2	1	2.54	37.49	1.14	1	1.18	1.19	1.01	1.02	1	1	1	2.54	1.11
hsa-miR-933		MIMAT0004976	63.64	1.89	1	5.36	73.29	1.14	1	2.31	1.19	1.01	2.9	1	2.85	1	1	5.36
hsa-miR-934		MIMAT0004977	63.64	1.07	1	1.19	7.31	1.14	1	1.18	1.19	1.01	1.02	1	1.08	1	1	1.11
hsa-miR-935		MIMAT0004978	81.82	1.2	1	1.64	18.26	1.14	1	1.18	1.19	1.01	1.02	1.54	1	1.33	1.64	1.11
hsa-miR-936		MIMAT0004979	81.82	1.28	1	2.02	25.59	1.14	1	1.18	1.19	1.01	1.02	1.54	1	1.33	1.64	2.02
hsa-miR-937-3p		MIMAT0004980	54.55	1.07	1	1.34	10.43	1.14	1	1.18	1.34	1.01	1.02	1	1	1	1	1.11
hsa-miR-939-5p		MIMAT0004982	90.91	1.96	1	4.93	63.08	1.14	1	1.18	4.93	1.01	1.02	1.54	1.97	2.26	3.44	2.02
hsa-miR-940		MIMAT0004983	54.55	1.1	1	1.44	12.6	1.14	1	1.18	1.19	1.44	1.02	1	1	1	1	1.11
hsa-miR-941		MIMAT0004984	90.91	1.83	1	3.92	52.76	1.14	1.26	1.18	1.19	1.44	3.92	2.49	2.85	1	2.54	1.11
hsa-miR-942-3p		MIMAT0026734	54.55	1.19	1	2.46	35.78	1.14	1	1.18	1.19	2.46	1.02	1	1	1	1	1.11
hsa-miR-942-5p		MIMAT0004985	100	9.25	2.46	16.19	52.28	5.24	6	10.61	7.31	2.46	16.19	11.98	9.07	3.19	14.27	15.39
hsa-miR-944		MIMAT0004987	100	138.56	76.69	189.95	26.49	173.34	132.93	136.16	81.31	137.15	189.95	164.83	175.95	118.83	137	76.69
hsa-miR-95-3p		MIMAT0000094	81.82	1.69	1	3.47	49.34	1.14	1	1.18	1.19	3.47	1.88	1.54	2.85	2.26	1	1.11
hsa-miR-96-5p		MIMAT0000095	90.91	3.12	1	7.29	66.82	1.14	4.1	3.5	1.34	1.44	3.92	5.34	7.29	4.13	1	1.11
hsa-miR-98-3p		MIMAT0022842	72.73	1.28	1	3.19	49.86	1.14	1.26	1.18	1.19	1.01	1.02	1	1	3.19	1	1.11
hsa-miR-98-5p		MIMAT0000096	90.91	2.58	1	4.34	55.64	2.96	4.1	1.18	1.34	3.47	1.02	1	3.74	4.13	4.34	1.11
hsa-miR-99a-5p		MIMAT0000097	63.64	1.56	1	3.47	58.49	1.14	1	1.18	1.19	3.47	1.02	1	1.97	1	1	3.13
hsa-miR-99b-5p		MIMAT0000689	72.73	1.31	1	2.54	42.54	1.14	1	2.31	1.19	1.01	1.02	1	1.08	1	2.54	1.11
ACTB		NM_001101.2	81.82	3.17	1	9.82	83.54	9.82	5.05	3.5	1.19	1.44	1.88	1	1	4.13	1.64	4.25
B2M		NM_004048.2	90.91	2.15	1	5.52	68.01	1.14	1	1.18	1.19	1.44	1.88	2.49	5.52	4.13	2.54	1.11
GAPDH		NM_002046.3	72.73	1.39	1	3.44	54.75	1.14	2.21	1.18	1.19	1.01	1.02	3.44	1	1	1	1.11
RPL19		NM_000981.3	63.64	1.17	1	2.21	30.14	1.14	2.21	1.18	1.19	1.01	1.02	1	1	1	1	1.11
RPLP0		NM_001002.3	72.73	1.41	1	3.13	50.77	1.14	1	1.18	1.19	1.01	1.02	2.49	1	1.33	1	3.13
LIG_NEG_A		nmiR00810.1	72.73	1.24	1	2.31	31.69	1.14	1	2.31	1.19	1.01	1.02	1.54	1	1.33	1	1.11
LIG_NEG_B		nmiR00828.1	72.73	1.14	1	1.64	16.48	1.14	1.26	1.18	1.19	1.01	1.02	1	1	1	1.64	1.11
LIG_NEG_C		nmiR00803.1	72.73	1.71	1	4.1	56.03	4.1	2.21	1.18	2.54	1.44	1.02	1	1	1.33	1	2.02
LIG_POS_A		nmiR00813.1	90.91	2815.88	1	13357.3	140.81	500.4	3126.35	3992.73	1.34	160.44	214.48	1	1707.17	2260.89	13357.3	5652.6
LIG_POS_B		nmiR00809.1	100	679.71	1.54	2669.16	113.53	255.68	1039.48	1094.38	3.73	127.02	158.26	1.54	631.32	678.36	2669.16	817.84
LIG_POS_C		nmiR00811.1	100	234.21	56.6	454.51	54.48	195.07	142.41	229.73	74.15	173.6	224.7	56.6	333.07	281.09	411.33	454.51
NEG_A		ERCC_00096.1	18.18	1.09	1	1.81	22.59	1	1	1	1	1	1	1	1.22	1	1.81	1
NEG_B		ERCC_00041.1	45.45	1.34	1	2.81	42.13	1.58	1	1	1.13	1.43	1	1	1	1	2.81	1.81
NEG_C		ERCC_00019.1	100	7.92	1.58	13.22	50.46	1.58	2.33	2.95	7.13	11.43	8.84	10.62	13.22	10.43	7.81	10.81
NEG_D		ERCC_00076.1	36.36	1.87	1	6.22	90.08	2.58	1	1	1.13	1	1	3.62	6.22	1	1	1
NEG_E		ERCC_00098.1	36.36	1.38	1	2.95	54.1	1	1.33	2.95	1.13	1	1	1	1	1	1	2.81
NEG_F		ERCC_00126.1	72.73	1.94	1	4.43	63.4	1.58	1.33	2.95	1.13	1	1.84	1	1.22	4.43	1	3.81
NEG_G		ERCC_00144.1	0	1	1	1	0	1	1	1	1	1	1	1	1	1	1	1
NEG_H		ERCC_00154.1	0	1	1	1	0	1	1	1	1	1	1	1	1	1	1	1
POS_A		ERCC_00117.1	100	6030.1	5301.95	7002.81	8.67	5764.58	6186.33	5301.95	5659.13	5508.43	6192.84	6180.62	6806.22	5715.43	6012.81	7002.81
POS_B		ERCC_00112.1	100	2494.2	2161.43	2990.81	10.5	2307.58	2504.33	2184.95	2315.13	2161.43	2568.84	2614.62	2801.22	2333.43	2653.81	2990.81
POS_C		ERCC_00002.1	100	697.1	587.95	857.81	12.66	666.58	716.33	587.95	654.13	610.43	654.84	654.62	842.22	664.43	758.81	857.81
POS_D		ERCC_00092.1	100	142.74	118.43	167.81	11.38	149.58	147.33	121.95	130.13	128.43	144.84	151.62	164.22	118.43	145.81	167.81
POS_E		ERCC_00035.1	100	14.38	7.62	23.84	33.26	12.58	19.33	12.95	10.13	12.43	23.84	7.62	18.22	11.43	11.81	17.81
POS_F		ERCC_00034.1	100	11.47	4.95	19.13	40.32	5.58	15.33	4.95	19.13	15.43	10.84	13.62	11.22	5.43	10.81	13.81
ath-miR159a		MIMAT0000177	81.82	1.64	1	4.39	70.24	1.14	1	1.18	1.34	3.47	1.02	4.39	1.08	1.33	1	1.11
cel-miR-248		MIMAT0000304	54.55	1.14	1	2.02	26.34	1.14	1	1.18	1.19	1.01	1.02	1	1	1	1	2.02
cel-miR-254		MIMAT0000310	81.82	1.6	1	3.13	46.74	2.96	1	1.18	1.34	1.44	1.02	1.54	1	1.33	1.64	3.13
osa-miR414		MIMAT0001330	100	10.77	3.16	22.39	62.18	7.53	3.16	5.87	4.93	7.52	4.95	11.03	17.95	19.98	22.39	13.16
osa-miR442		MIMAT0001605	72.73	1.95	1	4.34	61.87	1.81	1	2.31	1.19	3.47	1.02	1	1	3.19	4.34	1.11

## Sheet: Up and Down 
	Fold		Fold
Probe name	UNRESPONSIVE vs. RESPONSIVE	Probe name	RCD type 2 vs. type 1 (fold change)
hsa-miR-27b-3p	6.73	hsa-miR-770-5p	3.02	0.04
hsa-miR-206	3.29	hsa-miR-181b-2-3p	2.62	0.01
hsa-miR-216b-5p	2.62	hsa-miR-1193	2.19	0
hsa-miR-4536-5p	1.98	hsa-miR-1226-3p	2.1	0.02
hsa-miR-548g-3p	1.82	hsa-miR-490-3p	2.01	0
hsa-miR-1245a	-1.23	hsa-miR-302c-3p	1.98	0.02
hsa-miR-1269b	-1.23	hsa-miR-371a-5p	1.81	0.02
hsa-miR-519c-3p	-1.23	hsa-miR-320e	1.41	0.01
hsa-miR-10a-5p	-1.24	hsa-let-7d-5p	-1.2	0.04
hsa-miR-18b-5p	-1.24	hsa-miR-606	-1.2	0.04
hsa-miR-3130-3p	-1.24	hsa-miR-1306-5p	-1.22	0.03
hsa-miR-323a-5p	-1.24	hsa-miR-101-3p	-1.23	0.04
hsa-miR-500a-5p+hsa-miR-501-5p	-1.24	hsa-miR-345-5p	-1.23	0.04
hsa-miR-502-3p	-1.24	hsa-miR-935	-1.29	0.01
hsa-miR-514a-5p	-1.24	hsa-miR-107	-2.29	0.04
hsa-miR-127-5p	-1.25	in red miRs also present in unres vs. resp
hsa-miR-134-3p	-1.25
hsa-miR-144-3p	-1.25
hsa-miR-15a-5p	-1.25
hsa-miR-18a-5p	-1.25
hsa-miR-1908-3p	-1.25
hsa-miR-204-5p	-1.25
hsa-miR-219a-1-3p	-1.25
hsa-miR-299-3p	-1.25
hsa-miR-300	-1.25
hsa-miR-30a-3p	-1.25
hsa-miR-323b-5p	-1.25
hsa-miR-331-5p	-1.25
hsa-miR-378c	-1.25
hsa-miR-3918	-1.25
hsa-miR-422a	-1.25
hsa-miR-539-5p	-1.25
hsa-miR-553	-1.25
hsa-miR-663a	-1.25
hsa-let-7e-5p	-1.26
hsa-let-7g-5p	-1.26
hsa-miR-153-3p	-1.26
hsa-miR-205-5p	-1.26
hsa-miR-210-3p	-1.26
hsa-miR-5010-5p	-1.26
hsa-miR-512-3p	-1.26
hsa-miR-519e-3p	-1.26
hsa-miR-1250-5p	-1.27
hsa-miR-433-3p	-1.28
hsa-miR-572	-1.29
hsa-let-7f-5p	-1.29
hsa-miR-1-3p	-1.29
hsa-miR-106a-5p+hsa-miR-17-5p	-1.29
hsa-miR-1185-1-3p	-1.29
hsa-miR-1204	-1.29
hsa-miR-1224-3p	-1.29
hsa-miR-1224-5p	-1.29
hsa-miR-1233-3p	-1.29
hsa-miR-1247-5p	-1.29
hsa-miR-125a-5p	-1.29
hsa-miR-128-2-5p	-1.29
hsa-miR-1281	-1.29
hsa-miR-1285-3p	-1.29
hsa-miR-1288-3p	-1.29
hsa-miR-1291	-1.29
hsa-miR-1301-3p	-1.29
hsa-miR-130b-3p	-1.29
hsa-miR-133b	-1.29
hsa-miR-135a-5p	-1.29
hsa-miR-142-5p	-1.29
hsa-miR-1469	-1.29
hsa-miR-151a-5p	-1.29
hsa-miR-151b	-1.29
hsa-miR-152-3p	-1.29
hsa-miR-188-3p	-1.29
hsa-miR-1910-3p	-1.29
hsa-miR-193a-5p+hsa-miR-193b-5p	-1.29
hsa-miR-193b-3p	-1.29
hsa-miR-194-5p	-1.29
hsa-miR-1973	-1.29
hsa-miR-20a-5p+hsa-miR-20b-5p	-1.29
hsa-miR-211-3p	-1.29
hsa-miR-2110	-1.29
hsa-miR-221-5p	-1.29
hsa-miR-3065-5p	-1.29
hsa-miR-31-5p	-1.29
hsa-miR-3140-3p	-1.29
hsa-miR-3140-5p	-1.29
hsa-miR-3192-5p	-1.29
hsa-miR-3195	-1.29
hsa-miR-320b	-1.29
hsa-miR-326	-1.29
hsa-miR-328-3p	-1.29
hsa-miR-328-5p	-1.29
hsa-miR-335-5p	-1.29
hsa-miR-33a-5p	-1.29
hsa-miR-362-3p	-1.29
hsa-miR-365b-5p	-1.29
hsa-miR-369-5p	-1.29
hsa-miR-384	-1.29
hsa-miR-409-3p	-1.29
hsa-miR-409-5p	-1.29
hsa-miR-412-3p	-1.29
hsa-miR-425-5p	-1.29
hsa-miR-4485-3p	-1.29
hsa-miR-449a	-1.29
hsa-miR-455-3p	-1.29
hsa-miR-4787-3p	-1.29
hsa-miR-485-5p	-1.29
hsa-miR-487b-3p	-1.29
hsa-miR-490-5p	-1.29
hsa-miR-491-5p	-1.29
hsa-miR-494-5p	-1.29
hsa-miR-501-3p	-1.29
hsa-miR-504-3p	-1.29
hsa-miR-505-3p	-1.29
hsa-miR-508-5p	-1.29
hsa-miR-518d-3p	-1.29
hsa-miR-518e-3p	-1.29
hsa-miR-525-3p	-1.29
hsa-miR-532-5p	-1.29
hsa-miR-548ad-3p	-1.29
hsa-miR-550a-5p	-1.29
hsa-miR-574-3p	-1.29
hsa-miR-580-3p	-1.29
hsa-miR-590-3p	-1.29
hsa-miR-604	-1.29
hsa-miR-614	-1.29
hsa-miR-617	-1.29
hsa-miR-619-3p	-1.29
hsa-miR-639	-1.29
hsa-miR-641	-1.29
hsa-miR-6503-3p	-1.29
hsa-miR-664b-5p	-1.29
hsa-miR-708-5p	-1.29
hsa-miR-885-5p	-1.29
hsa-miR-887-3p	-1.29
hsa-miR-9-5p	-1.29
hsa-miR-934	-1.29
hsa-miR-937-3p	-1.29
hsa-miR-1260b	-1.31
hsa-miR-182-5p	-1.31
hsa-miR-376b-3p	-1.31
hsa-miR-4435	-1.31
hsa-miR-4792	-1.31
