# Supplementary material for: Circulating microRNAs Suggest Networks Associated with Biological Functions in Aggressive Refractory Type 2 Celiac Disease
Source: Biomedicines. 2022 Jun 14;10(6):1408. doi: 10.3390/biomedicines10061408 (PMC9219665; doi:10.3390/biomedicines10061408)
Supplement: Supplementary file 1 [file biomedicines-10-01408-s001.zip › Supplementary materials/Supplementary material S2.Target 90%.xlsx]

## Sheet: predictivetarget score 90%miRDB
miR	gene
hsa-let-7d-5p	ACVR1C
hsa-let-7d-5p	ADAMTS15
hsa-let-7d-5p	ADAMTS8
hsa-let-7d-5p	ADRB2
hsa-let-7d-5p	ADRB3
hsa-let-7d-5p	AGO4
hsa-let-7d-5p	AHCTF1
hsa-let-7d-5p	AMT
hsa-let-7d-5p	ARHGEF38
hsa-let-7d-5p	ARID3B
hsa-let-7d-5p	ATP8B4
hsa-let-7d-5p	BACH1
hsa-let-7d-5p	BIN3
hsa-let-7d-5p	BZW1
hsa-let-7d-5p	C14orf28
hsa-let-7d-5p	C5orf51
hsa-let-7d-5p	C8orf58
hsa-let-7d-5p	CARNMT1
hsa-let-7d-5p	CBX5
hsa-let-7d-5p	CCND2
hsa-let-7d-5p	CCNJ
hsa-let-7d-5p	CDC34
hsa-let-7d-5p	CEMIP2
hsa-let-7d-5p	CEP135
hsa-let-7d-5p	CLCN5
hsa-let-7d-5p	CLDN12
hsa-let-7d-5p	CLP1
hsa-let-7d-5p	COIL
hsa-let-7d-5p	COL3A1
hsa-let-7d-5p	COL4A2
hsa-let-7d-5p	CPEB1
hsa-let-7d-5p	DDI2
hsa-let-7d-5p	DLC1
hsa-let-7d-5p	DLST
hsa-let-7d-5p	DMD
hsa-let-7d-5p	DNA2
hsa-let-7d-5p	DTX4
hsa-let-7d-5p	E2F5
hsa-let-7d-5p	E2F6
hsa-let-7d-5p	EDN1
hsa-let-7d-5p	FAM122A
hsa-let-7d-5p	FAM189A1
hsa-let-7d-5p	FGF11
hsa-let-7d-5p	FIGN
hsa-let-7d-5p	FIGNL2
hsa-let-7d-5p	FNIP1
hsa-let-7d-5p	FRAS1
hsa-let-7d-5p	FRMD4B
hsa-let-7d-5p	FZD3
hsa-let-7d-5p	GALC
hsa-let-7d-5p	GAS7
hsa-let-7d-5p	GATM
hsa-let-7d-5p	GDF6
hsa-let-7d-5p	GNG5
hsa-let-7d-5p	GNPTAB
hsa-let-7d-5p	GXYLT1
hsa-let-7d-5p	HAND1
hsa-let-7d-5p	HAS2
hsa-let-7d-5p	HIC2
hsa-let-7d-5p	HIP1
hsa-let-7d-5p	HMGA2
hsa-let-7d-5p	IGDCC3
hsa-let-7d-5p	IGF1R
hsa-let-7d-5p	IGF2BP1
hsa-let-7d-5p	IGF2BP3
hsa-let-7d-5p	ITGB3
hsa-let-7d-5p	LAMP2
hsa-let-7d-5p	LIMD2
hsa-let-7d-5p	LIN28B
hsa-let-7d-5p	LPGAT1
hsa-let-7d-5p	LRIG3
hsa-let-7d-5p	MAP4K3
hsa-let-7d-5p	MAPK6
hsa-let-7d-5p	MARS2
hsa-let-7d-5p	MDM4
hsa-let-7d-5p	MIB1
hsa-let-7d-5p	NAP1L1
hsa-let-7d-5p	NHLRC3
hsa-let-7d-5p	NIPAL4
hsa-let-7d-5p	NME6
hsa-let-7d-5p	NPHP3
hsa-let-7d-5p	NR6A1
hsa-let-7d-5p	NRAS
hsa-let-7d-5p	ONECUT2
hsa-let-7d-5p	PAPPA
hsa-let-7d-5p	PBX1
hsa-let-7d-5p	PBX2
hsa-let-7d-5p	PCGF3
hsa-let-7d-5p	PEX11B
hsa-let-7d-5p	PGRMC1
hsa-let-7d-5p	PIK3IP1
hsa-let-7d-5p	PLEKHA8
hsa-let-7d-5p	PLXNC1
hsa-let-7d-5p	PPP1R15B
hsa-let-7d-5p	PRTG
hsa-let-7d-5p	PTAFR
hsa-let-7d-5p	PTPRD
hsa-let-7d-5p	PXT1
hsa-let-7d-5p	RASGRP1
hsa-let-7d-5p	RGS16
hsa-let-7d-5p	RUFY3
hsa-let-7d-5p	SALL4
hsa-let-7d-5p	SENP2
hsa-let-7d-5p	SFMBT1
hsa-let-7d-5p	SKIL
hsa-let-7d-5p	SLC10A7
hsa-let-7d-5p	SLC16A9
hsa-let-7d-5p	SLC35D2
hsa-let-7d-5p	SLC5A9
hsa-let-7d-5p	SLF2
hsa-let-7d-5p	SMARCAD1
hsa-let-7d-5p	SMC1A
hsa-let-7d-5p	SMIM3
hsa-let-7d-5p	SRGAP1
hsa-let-7d-5p	STARD13
hsa-let-7d-5p	STK40
hsa-let-7d-5p	STX3
hsa-let-7d-5p	TET3
hsa-let-7d-5p	TGFBR3
hsa-let-7d-5p	THRSP
hsa-let-7d-5p	TMEM65
hsa-let-7d-5p	TMPPE
hsa-let-7d-5p	TMPRSS2
hsa-let-7d-5p	TRIM67
hsa-let-7d-5p	TRIM71
hsa-let-7d-5p	TSEN34
hsa-let-7d-5p	TTLL4
hsa-let-7d-5p	USP38
hsa-let-7d-5p	USP44
hsa-let-7d-5p	UTRN
hsa-let-7d-5p	WNT9B
hsa-let-7d-5p	XRN1
hsa-let-7d-5p	YOD1
hsa-let-7d-5p	ZBTB5
hsa-let-7d-5p	ZFYVE26
hsa-let-7d-5p	ZNF280B
hsa-let-7d-5p	ZNF322
hsa-let-7d-5p	ZNF512B
hsa-let-7d-5p	ZNF644
hsa-let-7d-5p	ZNF710
hsa-let-7d-5p	ZSWIM5
hsa-miR-101-3p	ABHD17B
hsa-miR-101-3p	ABHD17C
hsa-miR-101-3p	ACVR2B
hsa-miR-101-3p	ADAMTS17
hsa-miR-101-3p	ADAMTS3
hsa-miR-101-3p	ADAMTSL3
hsa-miR-101-3p	ADRB1
hsa-miR-101-3p	AEBP2
hsa-miR-101-3p	AFAP1
hsa-miR-101-3p	AJAP1
hsa-miR-101-3p	ANKRD11
hsa-miR-101-3p	AP1G1
hsa-miR-101-3p	AP3S1
hsa-miR-101-3p	APP
hsa-miR-101-3p	ARHGAP18
hsa-miR-101-3p	ARHGEF3
hsa-miR-101-3p	ARID1A
hsa-miR-101-3p	ARNTL2
hsa-miR-101-3p	ASAP1
hsa-miR-101-3p	ASPN
hsa-miR-101-3p	ATP1B1
hsa-miR-101-3p	ATXN1
hsa-miR-101-3p	ATXN1L
hsa-miR-101-3p	BBX
hsa-miR-101-3p	BCL2L11
hsa-miR-101-3p	BCL9
hsa-miR-101-3p	BDP1
hsa-miR-101-3p	BEAN1
hsa-miR-101-3p	BEGAIN
hsa-miR-101-3p	BICD2
hsa-miR-101-3p	BICRA
hsa-miR-101-3p	BRPF1
hsa-miR-101-3p	BTBD3
hsa-miR-101-3p	CACNA1D
hsa-miR-101-3p	CACNB2
hsa-miR-101-3p	CADM2
hsa-miR-101-3p	CAMTA1
hsa-miR-101-3p	CARNMT1
hsa-miR-101-3p	CASTOR2
hsa-miR-101-3p	CAV3
hsa-miR-101-3p	CBFA2T2
hsa-miR-101-3p	CDH5
hsa-miR-101-3p	CDK8
hsa-miR-101-3p	CDKL5
hsa-miR-101-3p	CDYL
hsa-miR-101-3p	CEBPA
hsa-miR-101-3p	CEP350
hsa-miR-101-3p	CERS2
hsa-miR-101-3p	CHAC2
hsa-miR-101-3p	COTL1
hsa-miR-101-3p	CPEB2
hsa-miR-101-3p	CPEB3
hsa-miR-101-3p	CREBRF
hsa-miR-101-3p	CSRP2
hsa-miR-101-3p	CTNND2
hsa-miR-101-3p	CTTNBP2
hsa-miR-101-3p	CYB561D2
hsa-miR-101-3p	DCAF7
hsa-miR-101-3p	DCBLD2
hsa-miR-101-3p	DIP2B
hsa-miR-101-3p	DIP2C
hsa-miR-101-3p	DIPK2A
hsa-miR-101-3p	DISC1
hsa-miR-101-3p	DR1
hsa-miR-101-3p	DSTYK
hsa-miR-101-3p	EED
hsa-miR-101-3p	ELOC
hsa-miR-101-3p	EMP1
hsa-miR-101-3p	EMP2
hsa-miR-101-3p	ENPP2
hsa-miR-101-3p	ENY2
hsa-miR-101-3p	ERBIN
hsa-miR-101-3p	ERO1A
hsa-miR-101-3p	ETNK1
hsa-miR-101-3p	EVI5
hsa-miR-101-3p	EYA1
hsa-miR-101-3p	EZH2
hsa-miR-101-3p	FAM114A1
hsa-miR-101-3p	FAM214A
hsa-miR-101-3p	FAM222B
hsa-miR-101-3p	FAT3
hsa-miR-101-3p	FBN2
hsa-miR-101-3p	FEM1C
hsa-miR-101-3p	FGA
hsa-miR-101-3p	FLRT3
hsa-miR-101-3p	FOS
hsa-miR-101-3p	FUCA2
hsa-miR-101-3p	FZD4
hsa-miR-101-3p	FZD6
hsa-miR-101-3p	GAB1
hsa-miR-101-3p	GABPB1
hsa-miR-101-3p	GJA1
hsa-miR-101-3p	GLCCI1
hsa-miR-101-3p	GPR85
hsa-miR-101-3p	HIPK3
hsa-miR-101-3p	HSPE1-MOB4
hsa-miR-101-3p	HTRA3
hsa-miR-101-3p	ICK
hsa-miR-101-3p	IFFO2
hsa-miR-101-3p	INO80D
hsa-miR-101-3p	KBTBD8
hsa-miR-101-3p	KCNB2
hsa-miR-101-3p	KCNH7
hsa-miR-101-3p	KIF2A
hsa-miR-101-3p	KIF3A
hsa-miR-101-3p	KLF2
hsa-miR-101-3p	KLF3
hsa-miR-101-3p	KLHDC1
hsa-miR-101-3p	LAMB4
hsa-miR-101-3p	LCOR
hsa-miR-101-3p	LRCH2
hsa-miR-101-3p	LRP2
hsa-miR-101-3p	MAGI1
hsa-miR-101-3p	MAK
hsa-miR-101-3p	MAML3
hsa-miR-101-3p	MAP3K13
hsa-miR-101-3p	MAP3K4
hsa-miR-101-3p	MAP3K9
hsa-miR-101-3p	MARK1
hsa-miR-101-3p	MBNL1
hsa-miR-101-3p	MEX3B
hsa-miR-101-3p	MFSD6
hsa-miR-101-3p	MGAT4A
hsa-miR-101-3p	MLEC
hsa-miR-101-3p	MOB4
hsa-miR-101-3p	MORC3
hsa-miR-101-3p	MORN4
hsa-miR-101-3p	MPHOSPH9
hsa-miR-101-3p	MPPE1
hsa-miR-101-3p	MRGBP
hsa-miR-101-3p	MRTFB
hsa-miR-101-3p	MSI2
hsa-miR-101-3p	MTMR2
hsa-miR-101-3p	MTX3
hsa-miR-101-3p	MYCN
hsa-miR-101-3p	NAA15
hsa-miR-101-3p	NACA
hsa-miR-101-3p	NACC2
hsa-miR-101-3p	NDFIP1
hsa-miR-101-3p	NDST3
hsa-miR-101-3p	NEK7
hsa-miR-101-3p	NEMP2
hsa-miR-101-3p	NEUROD1
hsa-miR-101-3p	NID2
hsa-miR-101-3p	NLK
hsa-miR-101-3p	NPNT
hsa-miR-101-3p	NPTX1
hsa-miR-101-3p	NR1D2
hsa-miR-101-3p	NRK
hsa-miR-101-3p	NSD1
hsa-miR-101-3p	OPN3
hsa-miR-101-3p	OTUD3
hsa-miR-101-3p	OTUD4
hsa-miR-101-3p	PAFAH1B1
hsa-miR-101-3p	PAPOLG
hsa-miR-101-3p	PBX3
hsa-miR-101-3p	PCDH7
hsa-miR-101-3p	PDE4D
hsa-miR-101-3p	PDS5B
hsa-miR-101-3p	PHACTR2
hsa-miR-101-3p	PIKFYVE
hsa-miR-101-3p	PIP5K1C
hsa-miR-101-3p	PITPNB
hsa-miR-101-3p	PLXNA2
hsa-miR-101-3p	PNRC1
hsa-miR-101-3p	POMP
hsa-miR-101-3p	PPARGC1B
hsa-miR-101-3p	PPFIA1
hsa-miR-101-3p	PPFIA4
hsa-miR-101-3p	PPP2R2A
hsa-miR-101-3p	PPTC7
hsa-miR-101-3p	PRKAA1
hsa-miR-101-3p	PRKCE
hsa-miR-101-3p	PRKD3
hsa-miR-101-3p	PRPF4B
hsa-miR-101-3p	PTCH1
hsa-miR-101-3p	PTGS2
hsa-miR-101-3p	PTPN9
hsa-miR-101-3p	PURB
hsa-miR-101-3p	RAB39B
hsa-miR-101-3p	RAB4A
hsa-miR-101-3p	RAB5A
hsa-miR-101-3p	RAC1
hsa-miR-101-3p	RANBP9
hsa-miR-101-3p	RAP1B
hsa-miR-101-3p	RAP2C
hsa-miR-101-3p	RASD2
hsa-miR-101-3p	RBM25
hsa-miR-101-3p	REV3L
hsa-miR-101-3p	RFX3
hsa-miR-101-3p	RIN2
hsa-miR-101-3p	RORA
hsa-miR-101-3p	SACM1L
hsa-miR-101-3p	SCN2A
hsa-miR-101-3p	SCN8A
hsa-miR-101-3p	SEL1L
hsa-miR-101-3p	SEMA3G
hsa-miR-101-3p	SGK1
hsa-miR-101-3p	SGPP2
hsa-miR-101-3p	SH2B3
hsa-miR-101-3p	SHISA6
hsa-miR-101-3p	SIX4
hsa-miR-101-3p	SLAIN2
hsa-miR-101-3p	SLC12A2
hsa-miR-101-3p	SLC1A1
hsa-miR-101-3p	SLC20A2
hsa-miR-101-3p	SLC30A7
hsa-miR-101-3p	SLC39A10
hsa-miR-101-3p	SMARCA1
hsa-miR-101-3p	SMARCA4
hsa-miR-101-3p	SMARCA5
hsa-miR-101-3p	SMARCD1
hsa-miR-101-3p	SOCS5
hsa-miR-101-3p	SPG11
hsa-miR-101-3p	SPRED1
hsa-miR-101-3p	SSH1
hsa-miR-101-3p	ST7
hsa-miR-101-3p	STC1
hsa-miR-101-3p	STMP1
hsa-miR-101-3p	STRN3
hsa-miR-101-3p	SUB1
hsa-miR-101-3p	SULT4A1
hsa-miR-101-3p	SYNCRIP
hsa-miR-101-3p	TAL1
hsa-miR-101-3p	TENT5A
hsa-miR-101-3p	TET2
hsa-miR-101-3p	TFB2M
hsa-miR-101-3p	TGFBR1
hsa-miR-101-3p	TGFBR3
hsa-miR-101-3p	THAP1
hsa-miR-101-3p	TMEM201
hsa-miR-101-3p	TMEM65
hsa-miR-101-3p	TNPO1
hsa-miR-101-3p	TNRC18
hsa-miR-101-3p	TNRC6B
hsa-miR-101-3p	TOGARAM1
hsa-miR-101-3p	TRPC4
hsa-miR-101-3p	TSHZ3
hsa-miR-101-3p	UBE2A
hsa-miR-101-3p	UBE2D1
hsa-miR-101-3p	UBE2D2
hsa-miR-101-3p	UBN2
hsa-miR-101-3p	UBR3
hsa-miR-101-3p	UGGT1
hsa-miR-101-3p	USP47
hsa-miR-101-3p	UTS2B
hsa-miR-101-3p	VLDLR
hsa-miR-101-3p	ZBED4
hsa-miR-101-3p	ZBTB21
hsa-miR-101-3p	ZBTB34
hsa-miR-101-3p	ZBTB41
hsa-miR-101-3p	ZC3H11A
hsa-miR-101-3p	ZCCHC2
hsa-miR-101-3p	ZDHHC21
hsa-miR-101-3p	ZEB1
hsa-miR-101-3p	ZFAND3
hsa-miR-101-3p	ZFHX4
hsa-miR-101-3p	ZFP36L2
hsa-miR-101-3p	ZMAT3
hsa-miR-101-3p	ZMYM2
hsa-miR-101-3p	ZNF385B
hsa-miR-101-3p	ZNF532
hsa-miR-101-3p	ZNF557
hsa-miR-101-3p	ZNF618
hsa-miR-101-3p	ZNF746
hsa-miR-101-3p	ZNF827
hsa-miR-101-3p	ZSWIM6
hsa-miR-107	AGO4
hsa-miR-107	ACVR2B
hsa-miR-107	AGFG1
hsa-miR-107	AMMECR1
hsa-miR-107	AMOT
hsa-miR-107	ANK3
hsa-miR-107	ANO3
hsa-miR-107	ARIH2
hsa-miR-107	ARMC1
hsa-miR-107	ASH1L
hsa-miR-107	ATF7
hsa-miR-107	ATP13A3
hsa-miR-107	AXIN2
hsa-miR-107	BTRC
hsa-miR-107	CAB39
hsa-miR-107	CACNA2D1
hsa-miR-107	CC2D1B
hsa-miR-107	CCDC50
hsa-miR-107	CCNYL1
hsa-miR-107	CHD2
hsa-miR-107	CLIP1
hsa-miR-107	CLOCK
hsa-miR-107	CPEB3
hsa-miR-107	CRYBG1
hsa-miR-107	CSNK1G2
hsa-miR-107	DCTN5
hsa-miR-107	DICER1
hsa-miR-107	DYNLT3
hsa-miR-107	DYRK2
hsa-miR-107	EDIL3
hsa-miR-107	EIF5
hsa-miR-107	ELK4
hsa-miR-107	EPHA7
hsa-miR-107	EVA1A
hsa-miR-107	FAM98A
hsa-miR-107	FBXW7
hsa-miR-107	FERMT2
hsa-miR-107	FGFRL1
hsa-miR-107	FOXP1
hsa-miR-107	GALNT7
hsa-miR-107	GGA3
hsa-miR-107	GPC6
hsa-miR-107	GPCPD1
hsa-miR-107	GSKIP
hsa-miR-107	HDGFL3
hsa-miR-107	HERC2
hsa-miR-107	HTATIP2
hsa-miR-107	HTT
hsa-miR-107	IARS
hsa-miR-107	IGSF3
hsa-miR-107	INO80D
hsa-miR-107	JAKMIP2
hsa-miR-107	KDM7A
hsa-miR-107	KIF21A
hsa-miR-107	KIF23
hsa-miR-107	KIF5C
hsa-miR-107	KLF4
hsa-miR-107	MAPK8
hsa-miR-107	MED26
hsa-miR-107	MEF2D
hsa-miR-107	MYCN
hsa-miR-107	MYH9
hsa-miR-107	N4BP1
hsa-miR-107	NDEL1
hsa-miR-107	NEDD9
hsa-miR-107	NF1
hsa-miR-107	NKTR
hsa-miR-107	NPAS3
hsa-miR-107	NRP2
hsa-miR-107	NUDCD2
hsa-miR-107	NUP50
hsa-miR-107	PAFAH1B2
hsa-miR-107	PAG1
hsa-miR-107	PCGF2
hsa-miR-107	PDE3B
hsa-miR-107	PDZD8
hsa-miR-107	PGRMC2
hsa-miR-107	PHYHIPL
hsa-miR-107	PLEKHA1
hsa-miR-107	PLEKHF2
hsa-miR-107	PPIP5K2
hsa-miR-107	PPP2R3C
hsa-miR-107	PPP6C
hsa-miR-107	PPP6R2
hsa-miR-107	PRKAG3
hsa-miR-107	PRKG1
hsa-miR-107	PTH
hsa-miR-107	PTPN4
hsa-miR-107	RBM24
hsa-miR-107	RIMS3
hsa-miR-107	RNF38
hsa-miR-107	SBNO1
hsa-miR-107	SCN2A
hsa-miR-107	SCN8A
hsa-miR-107	SH3BP4
hsa-miR-107	SIX4
hsa-miR-107	SLAIN2
hsa-miR-107	SLC25A37
hsa-miR-107	SLITRK1
hsa-miR-107	SMARCE1
hsa-miR-107	SNRK
hsa-miR-107	SNX12
hsa-miR-107	SPATS2L
hsa-miR-107	STOM
hsa-miR-107	STRN
hsa-miR-107	SUN2
hsa-miR-107	SYNJ1
hsa-miR-107	TBKBP1
hsa-miR-107	TDG
hsa-miR-107	TGFBR3
hsa-miR-107	TMEM170A
hsa-miR-107	TMEM47
hsa-miR-107	TNRC6B
hsa-miR-107	TRIAP1
hsa-miR-107	TRIM71
hsa-miR-107	TWF1
hsa-miR-107	UNC80
hsa-miR-107	USP42
hsa-miR-107	WDR20
hsa-miR-107	ZBTB10
hsa-miR-107	ZCCHC2
hsa-miR-107	ZDHHC21
hsa-miR-107	ZFPM2
hsa-miR-107	ZHX1
hsa-miR-107	ZNF449
hsa-miR-107	ZNRF2
hsa-miR-1193	FAM169B
hsa-miR-1193	GNG13
hsa-miR-1193	GSG1L
hsa-miR-1193	NMI
hsa-miR-1193	PLPPR5
hsa-miR-1193	SLC1A3
hsa-miR-1193	SUCLG2
hsa-miR-1193	TLK2
hsa-miR-1193	USP15
hsa-miR-1193	YY1AP1
hsa-miR-1226-3p	AAMP
hsa-miR-1226-3p	AIG1
hsa-miR-1226-3p	AKR1C1
hsa-miR-1226-3p	AKR1C4
hsa-miR-1226-3p	APPL1
hsa-miR-1226-3p	CCDC71L
hsa-miR-1226-3p	CRTAP
hsa-miR-1226-3p	EIF2A
hsa-miR-1226-3p	ERICH4
hsa-miR-1226-3p	FBXO11
hsa-miR-1226-3p	FBXW7
hsa-miR-1226-3p	FGF2
hsa-miR-1226-3p	GRIK5
hsa-miR-1226-3p	HGD
hsa-miR-1226-3p	HIPK1
hsa-miR-1226-3p	HRK
hsa-miR-1226-3p	IGF2R
hsa-miR-1226-3p	INSR
hsa-miR-1226-3p	MAT2A
hsa-miR-1226-3p	MTREX
hsa-miR-1226-3p	NAA50
hsa-miR-1226-3p	PPFIBP1
hsa-miR-1226-3p	PPP6R2
hsa-miR-1226-3p	RPS6KB1
hsa-miR-1226-3p	RRP1B
hsa-miR-1226-3p	SHISAL1
hsa-miR-1226-3p	VASH1
hsa-miR-1226-3p	ZMYM2
hsa-miR-1226-3p	ZNF189
hsa-miR-1226-3p	ZNF224
hsa-miR-1306-5p	CEP85L
hsa-miR-1306-5p	CNOT2
hsa-miR-1306-5p	GOLGA4
hsa-miR-1306-5p	LARP4B
hsa-miR-1306-5p	LIMD1
hsa-miR-1306-5p	MAPK6
hsa-miR-1306-5p	PDHA1
hsa-miR-1306-5p	PHOSPHO1
hsa-miR-1306-5p	PPP2R2D
hsa-miR-1306-5p	PPP3CC
hsa-miR-1306-5p	PPRC1
hsa-miR-1306-5p	RELA
hsa-miR-1306-5p	SCN4B
hsa-miR-1306-5p	SPRY3
hsa-miR-1306-5p	TET3
hsa-miR-181b-2-3p	ANKRD44
hsa-miR-181b-2-3p	APH1B
hsa-miR-181b-2-3p	ARIH1
hsa-miR-181b-2-3p	ARL5B
hsa-miR-181b-2-3p	ARNTL2
hsa-miR-181b-2-3p	ARPC5
hsa-miR-181b-2-3p	ATAD1
hsa-miR-181b-2-3p	ATRX
hsa-miR-181b-2-3p	AUNIP
hsa-miR-181b-2-3p	BOD1L1
hsa-miR-181b-2-3p	CCN1
hsa-miR-181b-2-3p	CCSER1
hsa-miR-181b-2-3p	CEP135
hsa-miR-181b-2-3p	CHIC1
hsa-miR-181b-2-3p	CKS2
hsa-miR-181b-2-3p	CPOX
hsa-miR-181b-2-3p	CSDE1
hsa-miR-181b-2-3p	DDX3X
hsa-miR-181b-2-3p	DDX3Y
hsa-miR-181b-2-3p	DENND1B
hsa-miR-181b-2-3p	DKC1
hsa-miR-181b-2-3p	DR1
hsa-miR-181b-2-3p	DUSP16
hsa-miR-181b-2-3p	E2F5
hsa-miR-181b-2-3p	EBPL
hsa-miR-181b-2-3p	ELMOD2
hsa-miR-181b-2-3p	EXOC5
hsa-miR-181b-2-3p	FAM135A
hsa-miR-181b-2-3p	FAM20C
hsa-miR-181b-2-3p	FAM217A
hsa-miR-181b-2-3p	FBXW11
hsa-miR-181b-2-3p	FGFR2
hsa-miR-181b-2-3p	GUCY1A2
hsa-miR-181b-2-3p	HECW2
hsa-miR-181b-2-3p	HMCN1
hsa-miR-181b-2-3p	KLF12
hsa-miR-181b-2-3p	KPNA1
hsa-miR-181b-2-3p	LACC1
hsa-miR-181b-2-3p	MAMDC2
hsa-miR-181b-2-3p	MATR3
hsa-miR-181b-2-3p	MBNL3
hsa-miR-181b-2-3p	MEX3B
hsa-miR-181b-2-3p	MTMR3
hsa-miR-181b-2-3p	MYH10
hsa-miR-181b-2-3p	NAV3
hsa-miR-181b-2-3p	NKAIN2
hsa-miR-181b-2-3p	NR3C1
hsa-miR-181b-2-3p	OSCP1
hsa-miR-181b-2-3p	OTULINL
hsa-miR-181b-2-3p	PCDH19
hsa-miR-181b-2-3p	PLCXD3
hsa-miR-181b-2-3p	PLXNA4
hsa-miR-181b-2-3p	POU2F1
hsa-miR-181b-2-3p	PRXL2C
hsa-miR-181b-2-3p	RAB28
hsa-miR-181b-2-3p	RAP2C
hsa-miR-181b-2-3p	RO60
hsa-miR-181b-2-3p	ROR1
hsa-miR-181b-2-3p	SEL1L
hsa-miR-181b-2-3p	SEMA3C
hsa-miR-181b-2-3p	SLC1A2
hsa-miR-181b-2-3p	SMARCC1
hsa-miR-181b-2-3p	SNX30
hsa-miR-181b-2-3p	SOWAHB
hsa-miR-181b-2-3p	SP4
hsa-miR-181b-2-3p	SPTBN1
hsa-miR-181b-2-3p	TBC1D9
hsa-miR-181b-2-3p	THRB
hsa-miR-181b-2-3p	TIPARP
hsa-miR-181b-2-3p	TNRC6B
hsa-miR-181b-2-3p	TRIM23
hsa-miR-181b-2-3p	WDSUB1
hsa-miR-181b-2-3p	XBP1
hsa-miR-181b-2-3p	XPNPEP1
hsa-miR-181b-2-3p	YWHAG
hsa-miR-181b-2-3p	ZDHHC17
hsa-miR-181b-2-3p	ZHX1
hsa-miR-181b-2-3p	ZNF275
hsa-miR-181b-2-3p	ZNF280D
hsa-miR-181b-2-3p	ZNF37A
hsa-miR-181b-2-3p	ZNF804A
hsa-miR-302c-3p	ABHD3
hsa-miR-302c-3p	ALDH1L2
hsa-miR-302c-3p	AMER2
hsa-miR-302c-3p	ANKRD17
hsa-miR-302c-3p	ARHGAP30
hsa-miR-302c-3p	ARHGEF17
hsa-miR-302c-3p	ARID4B
hsa-miR-302c-3p	ARMC8
hsa-miR-302c-3p	ASAP1
hsa-miR-302c-3p	ASF1B
hsa-miR-302c-3p	ATAD2
hsa-miR-302c-3p	BLCAP
hsa-miR-302c-3p	BTG1
hsa-miR-302c-3p	C2CD2
hsa-miR-302c-3p	C6orf15
hsa-miR-302c-3p	CAPRIN2
hsa-miR-302c-3p	CDC23
hsa-miR-302c-3p	CDCA7
hsa-miR-302c-3p	CNOT6
hsa-miR-302c-3p	CORO2B
hsa-miR-302c-3p	CREBRF
hsa-miR-302c-3p	CROT
hsa-miR-302c-3p	CYBRD1
hsa-miR-302c-3p	CYP20A1
hsa-miR-302c-3p	CYP26B1
hsa-miR-302c-3p	DCAF6
hsa-miR-302c-3p	DCUN1D1
hsa-miR-302c-3p	DENND5B
hsa-miR-302c-3p	DPP8
hsa-miR-302c-3p	DRD1
hsa-miR-302c-3p	DUSP2
hsa-miR-302c-3p	E2F5
hsa-miR-302c-3p	E2F7
hsa-miR-302c-3p	EDNRB
hsa-miR-302c-3p	EIF3M
hsa-miR-302c-3p	ELAVL2
hsa-miR-302c-3p	ELK4
hsa-miR-302c-3p	EPHA5
hsa-miR-302c-3p	FGD4
hsa-miR-302c-3p	FNDC3A
hsa-miR-302c-3p	FZD3
hsa-miR-302c-3p	FZD6
hsa-miR-302c-3p	GDF11
hsa-miR-302c-3p	GLIS3
hsa-miR-302c-3p	GNPDA2
hsa-miR-302c-3p	GPCPD1
hsa-miR-302c-3p	GPR6
hsa-miR-302c-3p	GUCA1C
hsa-miR-302c-3p	GUCY1A1
hsa-miR-302c-3p	HECTD2
hsa-miR-302c-3p	HIF1AN
hsa-miR-302c-3p	HOOK3
hsa-miR-302c-3p	HS2ST1
hsa-miR-302c-3p	IKZF2
hsa-miR-302c-3p	INO80D
hsa-miR-302c-3p	IRF2
hsa-miR-302c-3p	IRF2BP2
hsa-miR-302c-3p	KAT2B
hsa-miR-302c-3p	KDM1B
hsa-miR-302c-3p	KIAA1522
hsa-miR-302c-3p	KPNA2
hsa-miR-302c-3p	KREMEN1
hsa-miR-302c-3p	LAMA3
hsa-miR-302c-3p	LATS2
hsa-miR-302c-3p	LEFTY1
hsa-miR-302c-3p	LEFTY2
hsa-miR-302c-3p	LHX6
hsa-miR-302c-3p	LRP2
hsa-miR-302c-3p	MAP3K2
hsa-miR-302c-3p	MARCH11
hsa-miR-302c-3p	MCC
hsa-miR-302c-3p	MICA
hsa-miR-302c-3p	MIER3
hsa-miR-302c-3p	MIGA2
hsa-miR-302c-3p	MPC1
hsa-miR-302c-3p	MTF1
hsa-miR-302c-3p	MYCN
hsa-miR-302c-3p	MYRF
hsa-miR-302c-3p	NFIA
hsa-miR-302c-3p	NFIB
hsa-miR-302c-3p	NFYA
hsa-miR-302c-3p	NPAS3
hsa-miR-302c-3p	NR2C2
hsa-miR-302c-3p	OXR1
hsa-miR-302c-3p	PAK5
hsa-miR-302c-3p	PHKA1
hsa-miR-302c-3p	PLAGL2
hsa-miR-302c-3p	POLQ
hsa-miR-302c-3p	PPP6C
hsa-miR-302c-3p	PRDM4
hsa-miR-302c-3p	PRDM8
hsa-miR-302c-3p	PRRG1
hsa-miR-302c-3p	R3HDM1
hsa-miR-302c-3p	RAB22A
hsa-miR-302c-3p	RAB5C
hsa-miR-302c-3p	RABGAP1
hsa-miR-302c-3p	RAD18
hsa-miR-302c-3p	RB1CC1
hsa-miR-302c-3p	REEP3
hsa-miR-302c-3p	RELA
hsa-miR-302c-3p	RELL1
hsa-miR-302c-3p	RGL1
hsa-miR-302c-3p	ROCK2
hsa-miR-302c-3p	RSBN1
hsa-miR-302c-3p	RTN1
hsa-miR-302c-3p	SDC1
hsa-miR-302c-3p	SERF1A
hsa-miR-302c-3p	SERF1B
hsa-miR-302c-3p	SKIDA1
hsa-miR-302c-3p	SLAIN1
hsa-miR-302c-3p	SLAIN2
hsa-miR-302c-3p	SLC15A2
hsa-miR-302c-3p	SLC33A1
hsa-miR-302c-3p	SLC40A1
hsa-miR-302c-3p	SMARCC2
hsa-miR-302c-3p	SNRK
hsa-miR-302c-3p	SNX8
hsa-miR-302c-3p	SON
hsa-miR-302c-3p	SPOP
hsa-miR-302c-3p	SSX2IP
hsa-miR-302c-3p	SUCO
hsa-miR-302c-3p	SUV39H1
hsa-miR-302c-3p	SYDE1
hsa-miR-302c-3p	SYNC
hsa-miR-302c-3p	TAGAP
hsa-miR-302c-3p	TAPT1
hsa-miR-302c-3p	TBC1D2
hsa-miR-302c-3p	TET2
hsa-miR-302c-3p	TET3
hsa-miR-302c-3p	TFAP4
hsa-miR-302c-3p	TGFBR2
hsa-miR-302c-3p	TIPARP
hsa-miR-302c-3p	TMEM100
hsa-miR-302c-3p	TMEM86A
hsa-miR-302c-3p	TMTC2
hsa-miR-302c-3p	TNFAIP1
hsa-miR-302c-3p	TNRC18
hsa-miR-302c-3p	TRIM36
hsa-miR-302c-3p	TRIP11
hsa-miR-302c-3p	TXNIP
hsa-miR-302c-3p	UBE2B
hsa-miR-302c-3p	UBE2Q2
hsa-miR-302c-3p	UNC80
hsa-miR-302c-3p	UNKL
hsa-miR-302c-3p	USP24
hsa-miR-302c-3p	VDR
hsa-miR-302c-3p	VLDLR
hsa-miR-302c-3p	YOD1
hsa-miR-302c-3p	ZBTB11
hsa-miR-302c-3p	ZBTB41
hsa-miR-302c-3p	ZBTB5
hsa-miR-302c-3p	ZFYVE26
hsa-miR-302c-3p	ZKSCAN1
hsa-miR-302c-3p	ZNF367
hsa-miR-302c-3p	ZNF532
hsa-miR-302c-3p	ZNF800
hsa-miR-302c-3p	ZNF827
hsa-miR-302c-3p	ZNRF3
hsa-miR-302c-3p	ZRANB1
hsa-miR-320e	AQP1
hsa-miR-320e	CBWD5
hsa-miR-320e	CFAP54
hsa-miR-320e	CYP26A1
hsa-miR-320e	EPHA7
hsa-miR-320e	FBXO45
hsa-miR-320e	HDGFL3
hsa-miR-320e	HIPK2
hsa-miR-320e	LAPTM4A
hsa-miR-320e	MINDY2
hsa-miR-320e	PNRC1
hsa-miR-320e	SETD5
hsa-miR-320e	SKA3
hsa-miR-320e	SLC10A3
hsa-miR-320e	SLC22A23
hsa-miR-320e	STT3B
hsa-miR-320e	TDG
hsa-miR-320e	TMEM47
hsa-miR-320e	TSHZ3
hsa-miR-320e	USP48
hsa-miR-320e	VEGFD
hsa-miR-345-5p	CTTNBP2NL
hsa-miR-345-5p	EPN3
hsa-miR-345-5p	LDLRAD3
hsa-miR-345-5p	RAB27B
hsa-miR-345-5p	RFC1
hsa-miR-345-5p	RPA1
hsa-miR-345-5p	SLC16A7
hsa-miR-345-5p	YEATS2
hsa-miR-345-5p	ZNF133
hsa-miR-371a-5p	ABHD18
hsa-miR-371a-5p	ANKS1B
hsa-miR-371a-5p	ANKUB1
hsa-miR-371a-5p	BAG5
hsa-miR-371a-5p	BCLAF3
hsa-miR-371a-5p	BECN1
hsa-miR-371a-5p	BTG3
hsa-miR-371a-5p	C2orf49
hsa-miR-371a-5p	CELF1
hsa-miR-371a-5p	CSK
hsa-miR-371a-5p	CTNNA3
hsa-miR-371a-5p	EML4
hsa-miR-371a-5p	EXOC5
hsa-miR-371a-5p	FAM129A
hsa-miR-371a-5p	FAR2
hsa-miR-371a-5p	HSPA13
hsa-miR-371a-5p	KANSL2
hsa-miR-371a-5p	MAP3K1
hsa-miR-371a-5p	MAPRE1
hsa-miR-371a-5p	MSL3
hsa-miR-371a-5p	NEXMIF
hsa-miR-371a-5p	NGRN
hsa-miR-371a-5p	PARG
hsa-miR-371a-5p	PHTF2
hsa-miR-371a-5p	RPS6KA2
hsa-miR-371a-5p	SAR1B
hsa-miR-371a-5p	SCN9A
hsa-miR-371a-5p	SH3BGRL2
hsa-miR-371a-5p	SMAP1
hsa-miR-371a-5p	SS18
hsa-miR-371a-5p	STK4
hsa-miR-371a-5p	SUSD5
hsa-miR-371a-5p	SVBP
hsa-miR-371a-5p	SYCP2L
hsa-miR-371a-5p	TEAD1
hsa-miR-371a-5p	TMEM106B
hsa-miR-371a-5p	TMEM33
hsa-miR-371a-5p	ZC3H6
hsa-miR-490-3p	AHCTF1
hsa-miR-490-3p	ANKRD44
hsa-miR-490-3p	BBS9
hsa-miR-490-3p	CACNA1H
hsa-miR-490-3p	KDM7A
hsa-miR-490-3p	MAML2
hsa-miR-490-3p	MDGA2
hsa-miR-490-3p	PPME1
hsa-miR-490-3p	RBM14
hsa-miR-490-3p	RFX7
hsa-miR-490-3p	TMOD3
hsa-miR-490-3p	VPS35L
hsa-miR-606	ACVR1
hsa-miR-606	BOD1L1
hsa-miR-606	BRWD1
hsa-miR-606	CCNA1
hsa-miR-606	CPSF6
hsa-miR-606	DCLRE1A
hsa-miR-606	DDX60L
hsa-miR-606	DNAJB5
hsa-miR-606	ELP4
hsa-miR-606	LTN1
hsa-miR-606	MBNL3
hsa-miR-606	PAX6
hsa-miR-606	PTPN13
hsa-miR-606	RAD51
hsa-miR-606	REPS2
hsa-miR-606	RUNX1T1
hsa-miR-606	SCN9A
hsa-miR-606	SESTD1
hsa-miR-606	SFRP1
hsa-miR-606	SLC10A7
hsa-miR-606	SMARCA5
hsa-miR-606	SOX11
hsa-miR-606	STC1
hsa-miR-606	TCF4
hsa-miR-606	TRMT11
hsa-miR-606	VEZT
hsa-miR-606	XRN2
hsa-miR-606	ZBTB8B
hsa-miR-606	ZNF280D
hsa-miR-770-5p	ARHGAP12
hsa-miR-770-5p	BICC1
hsa-miR-770-5p	BTG1
hsa-miR-770-5p	CCND2
hsa-miR-770-5p	CPEB3
hsa-miR-770-5p	DIAPH3
hsa-miR-770-5p	DSE
hsa-miR-770-5p	GMFB
hsa-miR-770-5p	GTDC1
hsa-miR-770-5p	KCNMB2
hsa-miR-770-5p	MAP3K1
hsa-miR-770-5p	MARK1
hsa-miR-770-5p	MMAA
hsa-miR-770-5p	MNX1
hsa-miR-770-5p	MYH10
hsa-miR-770-5p	MYO6
hsa-miR-770-5p	NTRK2
hsa-miR-770-5p	PBX1
hsa-miR-770-5p	PPP3CA
hsa-miR-770-5p	SIRT7
hsa-miR-770-5p	SLC17A6
hsa-miR-770-5p	SORT1
hsa-miR-770-5p	STK38L
hsa-miR-770-5p	TANC2
hsa-miR-770-5p	TDP1
hsa-miR-770-5p	TLNRD1
hsa-miR-770-5p	TMEM178A
hsa-miR-770-5p	UBR3
hsa-miR-770-5p	ZCCHC2
hsa-miR-770-5p	ZHX2
hsa-miR-770-5p	ZNF107
hsa-miR-770-5p	ZNF138
hsa-miR-770-5p	ZNF765
hsa-miR-935	AAK1
hsa-miR-935	ANKRD44
hsa-miR-935	CADPS
hsa-miR-935	CDC14B
hsa-miR-935	CLEC14A
hsa-miR-935	CPEB1
hsa-miR-935	CTSV
hsa-miR-935	CWC25
hsa-miR-935	DMD
hsa-miR-935	EEA1
hsa-miR-935	FBXW7
hsa-miR-935	FMR1
hsa-miR-935	FZD6
hsa-miR-935	GLUD1
hsa-miR-935	HACE1
hsa-miR-935	HDHD2
hsa-miR-935	HOMEZ
hsa-miR-935	IRS2
hsa-miR-935	KIAA0232
hsa-miR-935	LMO2
hsa-miR-935	MPV17L2
hsa-miR-935	MTSS1
hsa-miR-935	MYO1B
hsa-miR-935	NAP1L4
hsa-miR-935	NCOA7
hsa-miR-935	ONECUT2
hsa-miR-935	PRR5L
hsa-miR-935	RELN
hsa-miR-935	RFX6
hsa-miR-935	RORA
hsa-miR-935	SAMD12
hsa-miR-935	SOGA1
hsa-miR-935	SPIN1
hsa-miR-935	TMEM263
hsa-miR-935	ZFAND6

## Sheet: 915 genes from miRDB
AAK1
AAMP
ABHD17B
ABHD17C
ABHD18
ABHD3
ACVR1
ACVR1C
ACVR2B
ADAMTS15
ADAMTS17
ADAMTS3
ADAMTS8
ADAMTSL3
ADRB1
ADRB2
ADRB3
AEBP2
AFAP1
AGFG1
AGO4
AHCTF1
AIG1
AJAP1
AKR1C1
AKR1C4
ALDH1L2
AMER2
AMMECR1
AMOT
AMT
ANK3
ANKRD11
ANKRD17
ANKRD44
ANKS1B
ANKUB1
ANO3
AP1G1
AP3S1
APH1B
APP
APPL1
AQP1
ARHGAP12
ARHGAP18
ARHGAP30
ARHGEF17
ARHGEF3
ARHGEF38
ARID1A
ARID3B
ARID4B
ARIH1
ARIH2
ARL5B
ARMC1
ARMC8
ARNTL2
ARPC5
ASAP1
ASF1B
ASH1L
ASPN
ATAD1
ATAD2
ATF7
ATP13A3
ATP1B1
ATP8B4
ATRX
ATXN1
ATXN1L
AUNIP
AXIN2
BACH1
BAG5
BBS9
BBX
BCL2L11
BCL9
BCLAF3
BDP1
BEAN1
BECN1
BEGAIN
BICC1
BICD2
BICRA
BIN3
BLCAP
BOD1L1
BRPF1
BRWD1
BTBD3
BTG1
BTG3
BTRC
BZW1
C14orf28
C2CD2
C2orf49
C5orf51
C6orf15
C8orf58
CAB39
CACNA1D
CACNA1H
CACNA2D1
CACNB2
CADM2
CADPS
CAMTA1
CAPRIN2
CARNMT1
CASTOR2
CAV3
CBFA2T2
CBWD5
CBX5
CC2D1B
CCDC50
CCDC71L
CCN1
CCNA1
CCND2
CCNJ
CCNYL1
CCSER1
CDC14B
CDC23
CDC34
CDCA7
CDH5
CDK8
CDKL5
CDYL
CEBPA
CELF1
CEMIP2
CEP135
CEP350
CEP85L
CERS2
CFAP54
CHAC2
CHD2
CHIC1
CKS2
CLCN5
CLDN12
CLEC14A
CLIP1
CLOCK
CLP1
CNOT2
CNOT6
COIL
COL3A1
COL4A2
CORO2B
COTL1
CPEB1
CPEB2
CPEB3
CPOX
CPSF6
CREBRF
CROT
CRTAP
CRYBG1
CSDE1
CSK
CSNK1G2
CSRP2
CTNNA3
CTNND2
CTSV
CTTNBP2
CTTNBP2NL
CWC25
CYB561D2
CYBRD1
CYP20A1
CYP26A1
CYP26B1
DCAF6
DCAF7
DCBLD2
DCLRE1A
DCTN5
DCUN1D1
DDI2
DDX3X
DDX3Y
DDX60L
DENND1B
DENND5B
DIAPH3
DICER1
DIP2B
DIP2C
DIPK2A
DISC1
DKC1
DLC1
DLST
DMD
DNA2
DNAJB5
DPP8
DR1
DRD1
DSE
DSTYK
DTX4
DUSP16
DUSP2
DYNLT3
DYRK2
E2F5
E2F6
E2F7
EBPL
EDIL3
EDN1
EDNRB
EEA1
EED
EIF2A
EIF3M
EIF5
ELAVL2
ELK4
ELMOD2
ELOC
ELP4
EML4
EMP1
EMP2
ENPP2
ENY2
EPHA5
EPHA7
EPN3
ERBIN
ERICH4
ERO1A
ETNK1
EVA1A
EVI5
EXOC5
EYA1
EZH2
FAM114A1
FAM122A
FAM129A
FAM135A
FAM169B
FAM189A1
FAM20C
FAM214A
FAM217A
FAM222B
FAM98A
FAR2
FAT3
FBN2
FBXO11
FBXO45
FBXW11
FBXW7
FEM1C
FERMT2
FGA
FGD4
FGF11
FGF2
FGFR2
FGFRL1
FIGN
FIGNL2
FLRT3
FMR1
FNDC3A
FNIP1
FOS
FOXP1
FRAS1
FRMD4B
FUCA2
FZD3
FZD4
FZD6
GAB1
GABPB1
GALC
GALNT7
GAS7
GATM
GDF11
GDF6
GGA3
GJA1
GLCCI1
GLIS3
GLUD1
GMFB
GNG13
GNG5
GNPDA2
GNPTAB
GOLGA4
GPC6
GPCPD1
GPR6
GPR85
GRIK5
GSG1L
GSKIP
GTDC1
GUCA1C
GUCY1A1
GUCY1A2
GXYLT1
HACE1
HAND1
HAS2
HDGFL3
HDHD2
HECTD2
HECW2
HERC2
HGD
HIC2
HIF1AN
HIP1
HIPK1
HIPK2
HIPK3
HMCN1
HMGA2
HOMEZ
HOOK3
HRK
HS2ST1
HSPA13
HSPE1-MOB4
HTATIP2
HTRA3
HTT
IARS
ICK
IFFO2
IGDCC3
IGF1R
IGF2BP1
IGF2BP3
IGF2R
IGSF3
IKZF2
INO80D
INSR
IRF2
IRF2BP2
IRS2
ITGB3
JAKMIP2
KANSL2
KAT2B
KBTBD8
KCNB2
KCNH7
KCNMB2
KDM1B
KDM7A
KIAA0232
KIAA1522
KIF21A
KIF23
KIF2A
KIF3A
KIF5C
KLF12
KLF2
KLF3
KLF4
KLHDC1
KPNA1
KPNA2
KREMEN1
LACC1
LAMA3
LAMB4
LAMP2
LAPTM4A
LARP4B
LATS2
LCOR
LDLRAD3
LEFTY1
LEFTY2
LHX6
LIMD1
LIMD2
LIN28B
LMO2
LPGAT1
LRCH2
LRIG3
LRP2
LTN1
MAGI1
MAK
MAMDC2
MAML2
MAML3
MAP3K1
MAP3K13
MAP3K2
MAP3K4
MAP3K9
MAP4K3
MAPK6
MAPK8
MAPRE1
MARCH11
MARK1
MARS2
MAT2A
MATR3
MBNL1
MBNL3
MCC
MDGA2
MDM4
MED26
MEF2D
MEX3B
MFSD6
MGAT4A
MIB1
MICA
MIER3
MIGA2
MINDY2
MLEC
MMAA
MNX1
MOB4
MORC3
MORN4
MPC1
MPHOSPH9
MPPE1
MPV17L2
MRGBP
MRTFB
MSI2
MSL3
MTF1
MTMR2
MTMR3
MTREX
MTSS1
MTX3
MYCN
MYH10
MYH9
MYO1B
MYO6
MYRF
N4BP1
NAA15
NAA50
NACA
NACC2
NAP1L1
NAP1L4
NAV3
NCOA7
NDEL1
NDFIP1
NDST3
NEDD9
NEK7
NEMP2
NEUROD1
NEXMIF
NF1
NFIA
NFIB
NFYA
NGRN
NHLRC3
NID2
NIPAL4
NKAIN2
NKTR
NLK
NME6
NMI
NPAS3
NPHP3
NPNT
NPTX1
NR1D2
NR2C2
NR3C1
NR6A1
NRAS
NRK
NRP2
NSD1
NTRK2
NUDCD2
NUP50
ONECUT2
OPN3
OSCP1
OTUD3
OTUD4
OTULINL
OXR1
PAFAH1B1
PAFAH1B2
PAG1
PAK5
PAPOLG
PAPPA
PARG
PAX6
PBX1
PBX2
PBX3
PCDH19
PCDH7
PCGF2
PCGF3
PDE3B
PDE4D
PDHA1
PDS5B
PDZD8
PEX11B
PGRMC1
PGRMC2
PHACTR2
PHKA1
PHOSPHO1
PHTF2
PHYHIPL
PIK3IP1
PIKFYVE
PIP5K1C
PITPNB
PLAGL2
PLCXD3
PLEKHA1
PLEKHA8
PLEKHF2
PLPPR5
PLXNA2
PLXNA4
PLXNC1
PNRC1
POLQ
POMP
POU2F1
PPARGC1B
PPFIA1
PPFIA4
PPFIBP1
PPIP5K2
PPME1
PPP1R15B
PPP2R2A
PPP2R2D
PPP2R3C
PPP3CA
PPP3CC
PPP6C
PPP6R2
PPRC1
PPTC7
PRDM4
PRDM8
PRKAA1
PRKAG3
PRKCE
PRKD3
PRKG1
PRPF4B
PRR5L
PRRG1
PRTG
PRXL2C
PTAFR
PTCH1
PTGS2
PTH
PTPN13
PTPN4
PTPN9
PTPRD
PURB
PXT1
R3HDM1
RAB22A
RAB27B
RAB28
RAB39B
RAB4A
RAB5A
RAB5C
RABGAP1
RAC1
RAD18
RAD51
RANBP9
RAP1B
RAP2C
RASD2
RASGRP1
RB1CC1
RBM14
RBM24
RBM25
REEP3
RELA
RELL1
RELN
REPS2
REV3L
RFC1
RFX3
RFX6
RFX7
RGL1
RGS16
RIMS3
RIN2
RNF38
RO60
ROCK2
ROR1
RORA
RPA1
RPS6KA2
RPS6KB1
RRP1B
RSBN1
RTN1
RUFY3
RUNX1T1
SACM1L
SALL4
SAMD12
SAR1B
SBNO1
SCN2A
SCN4B
SCN8A
SCN9A
SDC1
SEL1L
SEMA3C
SEMA3G
SENP2
SERF1A
SERF1B
SESTD1
SETD5
SFMBT1
SFRP1
SGK1
SGPP2
SH2B3
SH3BGRL2
SH3BP4
SHISA6
SHISAL1
SIRT7
SIX4
SKA3
SKIDA1
SKIL
SLAIN1
SLAIN2
SLC10A3
SLC10A7
SLC12A2
SLC15A2
SLC16A7
SLC16A9
SLC17A6
SLC1A1
SLC1A2
SLC1A3
SLC20A2
SLC22A23
SLC25A37
SLC30A7
SLC33A1
SLC35D2
SLC39A10
SLC40A1
SLC5A9
SLF2
SLITRK1
SMAP1
SMARCA1
SMARCA4
SMARCA5
SMARCAD1
SMARCC1
SMARCC2
SMARCD1
SMARCE1
SMC1A
SMIM3
SNRK
SNX12
SNX30
SNX8
SOCS5
SOGA1
SON
SORT1
SOWAHB
SOX11
SP4
SPATS2L
SPG11
SPIN1
SPOP
SPRED1
SPRY3
SPTBN1
SRGAP1
SS18
SSH1
SSX2IP
ST7
STARD13
STC1
STK38L
STK4
STK40
STMP1
STOM
STRN
STRN3
STT3B
STX3
SUB1
SUCLG2
SUCO
SULT4A1
SUN2
SUSD5
SUV39H1
SVBP
SYCP2L
SYDE1
SYNC
SYNCRIP
SYNJ1
TAGAP
TAL1
TANC2
TAPT1
TBC1D2
TBC1D9
TBKBP1
TCF4
TDG
TDP1
TEAD1
TENT5A
TET2
TET3
TFAP4
TFB2M
TGFBR1
TGFBR2
TGFBR3
THAP1
THRB
THRSP
TIPARP
TLK2
TLNRD1
TMEM100
TMEM106B
TMEM170A
TMEM178A
TMEM201
TMEM263
TMEM33
TMEM47
TMEM65
TMEM86A
TMOD3
TMPPE
TMPRSS2
TMTC2
TNFAIP1
TNPO1
TNRC18
TNRC6B
TOGARAM1
TRIAP1
TRIM23
TRIM36
TRIM67
TRIM71
TRIP11
TRMT11
TRPC4
TSEN34
TSHZ3
TTLL4
TWF1
TXNIP
UBE2A
UBE2B
UBE2D1
UBE2D2
UBE2Q2
UBN2
UBR3
UGGT1
UNC80
UNKL
USP15
USP24
USP38
USP42
USP44
USP47
USP48
UTRN
UTS2B
VASH1
VDR
VEGFD
VEZT
VLDLR
VPS35L
WDR20
WDSUB1
WNT9B
XBP1
XPNPEP1
XRN1
XRN2
YEATS2
YOD1
YWHAG
YY1AP1
ZBED4
ZBTB10
ZBTB11
ZBTB21
ZBTB34
ZBTB41
ZBTB5
ZBTB8B
ZC3H11A
ZC3H6
ZCCHC2
ZDHHC17
ZDHHC21
ZEB1
ZFAND3
ZFAND6
ZFHX4
ZFP36L2
ZFPM2
ZFYVE26
ZHX1
ZHX2
ZKSCAN1
ZMAT3
ZMYM2
ZNF107
ZNF133
ZNF138
ZNF189
ZNF224
ZNF275
ZNF280B
ZNF280D
ZNF322
ZNF367
ZNF37A
ZNF385B
ZNF449
ZNF512B
ZNF532
ZNF557
ZNF618
ZNF644
ZNF710
ZNF746
ZNF765
ZNF800
ZNF804A
ZNF827
ZNRF2
ZNRF3
ZRANB1
ZSWIM5
ZSWIM6

## Sheet: no redundant - webgestalt ORA
Job summary
Enrichment method: ORA
Organism: hsapiens
Enrichment Categories: geneontology_Biological_Process_noRedundant
Interesting list: textAreaUpload_1641560208.txt. ID type: genesymbol
The interesting list contains 915 user IDs in which 915 user IDs are unambiguously mapped to 915 unique entrezgene IDs and 0 user IDs can not be mapped to any entrezgene ID.
The GO Slim summary are based upon the 915 unique entrezgene IDs.
Among 915 unique entrezgene IDs, 751 IDs are annotated to the selected functional categories and also in the reference list, which are used for the enrichment analysis.
Reference list: all mapped entrezgene IDs from the selected platform genome
The reference list can be mapped to 61506 entrezgene IDs and 14809 IDs are annotated to the selected functional categories that are used as the reference for the enrichment analysis.
Parameters for the enrichment analysis:
Minimum number of IDs in the category: 5
Maximum number of IDs in the category: 500
FDR Method: BH
Significance Level: FDR < 0.05
Based on the above parameters, 71 categories are identified as enriched categories and all are shown in this report.
GO Slim summary for the user uploaded IDs
Each Biological Process, Cellular Component and Molecular Function category is represented by a red, blue and green bar, repectively.
The height of the bar represents the number of IDs in the user list and also in the category.
Enrichment results	we can also choose to see the enrichment results with a redundancy reduction based on affinity propagation (16 categories) or on weighted set cover (20)
(71 categories)
Gene Set	Description	Size	Expect	Ratio	P Value	FDR			BAR CHART												VOLCANO PLOT														DAG
GO:0071559	response to transforming growth factor beta	238	12070	2.6513	0.0043841	0.00037265
GO:0198738	cell-cell signaling by wnt	460	23328	2.0148	3.7169e-06	0.0015797
GO:2000027	regulation of animal organ morphogenesis	207	10497	2.572	6.1672e-06	0.0017474
GO:0040029	regulation of gene expression, epigenetic	258	13084	2.2929	1.9357e-05	0.0039868
GO:0007178	transmembrane receptor protein serine/threonine kinase signaling pathway	328	16634	2.1042	2.615e-05	0.0039868
GO:0001701	in utero embryonic development	345	17496	2.0576	3.2531e-05	0.0039868
GO:0044772	mitotic cell cycle phase transition	487	24697	1.8626	3.5465e-05	0.0039868
GO:0009791	post-embryonic development	89	45134	3.3234	3.7523e-05	0.0039868
GO:0098727	maintenance of cell number	146	74040	2.7012	4.7802e-05	0.0043854
GO:0002009	morphogenesis of an epithelium	480	24342	1.8487	5.1593e-05	0.0043854
GO:0001525	angiogenesis	487	24697	1.8221	7.2792e-05	0.0056248
GO:0003205	cardiac chamber development	164	83168	2.525	8.5055e-05	0.0059313
GO:0001570	vasculogenesis	75	38034	3.418	9.0715e-05	0.0059313
GO:0035148	tube formation	145	73533	2.5839	0.00013409	0.0080883
GO:0030705	cytoskeleton-dependent intracellular transport	170	86211	2.4359	0.00014274	0.0080883
GO:0001101	response to acid chemical	332	16837	1.96	0.00017393	0.0088486
GO:0050769	positive regulation of neurogenesis	447	22668	1.8087	0.00017697	0.0088486
GO:0031346	positive regulation of cell projection organization	365	18510	1.8909	0.00022487	0.010619
GO:0022604	regulation of cell morphogenesis	473	23987	1.751	0.00029695	0.01315
GO:0010975	regulation of neuron projection development	475	24088	1.7436	0.00032448	0.01315
GO:0061564	axon development	490	24849	1.7304	0.00032487	0.01315
GO:0018209	peptidyl-serine modification	305	15467	1.9396	0.00040364	0.015595
GO:0031016	pancreas development	77	39049	3.0731	0.00046723	0.017267
GO:0001667	ameboidal-type cell migration	381	19321	1.8115	0.000502	0.017779
GO:0043087	regulation of GTPase activity	472	23936	1.7129	0.00054574	0.018555
GO:0007164	establishment of tissue polarity	79	40063	2.9953	0.00059353	0.019191
GO:1901342	regulation of vasculature development	313	15873	1.89	0.00062132	0.019191
GO:0001764	neuron migration	151	76576	2.3506	0.00064157	0.019191
GO:0048638	regulation of developmental growth	314	15924	1.884	0.00065474	0.019191
GO:1902532	negative regulation of intracellular signal transduction	495	25103	1.6731	0.00075406	0.021365
GO:0032409	regulation of transporter activity	247	12526	1.9959	0.00078965	0.021652
GO:0071900	regulation of protein serine/threonine kinase activity	497	25204	1.6664	0.00081698	0.021701
GO:0003007	heart morphogenesis	250	12678	1.9719	0.00093984	0.023822
GO:1902115	regulation of organelle assembly	209	10599	2.0757	0.00095287	0.023822
GO:0035637	multicellular organismal signaling	170	86211	2.2039	0.0010166	0.024114
GO:0051647	nucleus localization	24	12171	4.9298	0.0010222	0.024114
GO:0030048	actin filament-based movement	132	66940	2.3902	0.0010496	0.024114
GO:0016311	dephosphorylation	461	23378	1.6682	0.0012137	0.02707
GO:0060537	muscle tissue development	371	18814	1.754	0.001242	0.02707
GO:0061842	microtubule organizing center localization	25	12678	4.7326	0.0012879	0.027281
GO:0090287	regulation of cellular response to growth factor stimulus	256	12982	1.9257	0.0013159	0.027281
GO:0045787	positive regulation of cell cycle	374	18966	1.7399	0.0014197	0.028473
GO:0016458	gene silencing	202	10244	2.05	0.0014404	0.028473
GO:0099003	vesicle-mediated transport in synapse	203	10295	2.0399	0.0015322	0.029537
GO:0016569	covalent chromatin modification	468	23733	1.6433	0.0015988	0.029537
GO:0060037	pharyngeal system development	26	13185	4.5505	0.0016034	0.029537
GO:0097485	neuron projection guidance	260	13185	1.8961	0.0016332	0.029537
GO:0044843	cell cycle G1/S phase transition	247	12526	1.916	0.0017422	0.030282
GO:0048017	inositol lipid-mediated signaling	165	83675	2.1512	0.0017945	0.030282
GO:0090066	regulation of anatomical structure size	487	24697	1.6196	0.001828	0.030282
GO:0007517	muscle organ development	380	19271	1.7124	0.0018422	0.030282
GO:0048705	skeletal system morphogenesis	234	11867	1.9382	0.0018525	0.030282
GO:0061458	reproductive system development	428	21705	1.6586	0.0020323	0.032594
GO:0034248	regulation of cellular amide metabolic process	385	19524	1.6902	0.0022735	0.035787
GO:0003158	endothelium development	117	59334	2.3595	0.0023824	0.036819
GO:0051961	negative regulation of nervous system development	297	15062	1.7926	0.0024471	0.036852
GO:0007389	pattern specification process	433	21958	1.6395	0.0024713	0.036852
GO:0090130	tissue migration	283	14352	1.8116	0.0025244	0.036995
GO:0048545	response to steroid hormone	388	19676	1.6771	0.002572	0.037054
GO:0030900	forebrain development	375	19017	1.6827	0.0028171	0.039907
GO:0007018	microtubule-based movement	271	13743	1.8191	0.0028639	0.039907
GO:0051668	localization within membrane	146	74040	2.161	0.0030044	0.041102
GO:0048568	embryonic organ development	423	21451	1.6316	0.0030464	0.041102
GO:0010608	posttranscriptional regulation of gene expression	486	24646	1.5824	0.0031134	0.04135
GO:0021915	neural tube development	161	81647	2.0821	0.0033441	0.043706
GO:0010721	negative regulation of cell development	319	16177	1.7308	0.0033936	0.043706
GO:0072089	stem cell proliferation	109	55277	2.3518	0.0034542	0.043822
GO:0071526	semaphorin-plexin signaling pathway	40	20285	3.4508	0.0036135	0.044514
GO:0098927	vesicle-mediated transport between endosomal compartments	40	20285	3.4508	0.0036135	0.044514
GO:0048736	appendage development	177	89761	2.0053	0.0038641	0.046921
GO:0050919	negative chemotaxis	41	20792	3.3667	0.0041707	0.04993
Gene set:GO:0051647 nucleus localization
overlap 6/24
	Gene Symbol	Gene Name	Entrez Gene ID
GO:0051647	CAV3	caveolin 3	859
GO:0051647	HOOK3	hook microtubule tethering protein 3	84376
GO:0051647	MYH10	myosin heavy chain 10	4628
GO:0051647	PAFAH1B1	platelet activating factor acetylhydrolase 1b regulatory subunit 1	5048
GO:0051647	SUN2	Sad1 and UNC84 domain containing 2	25777
GO:0051647	TMEM201	transmembrane protein 201	199953
Gene set:GO:0061842 microtubule organizing center localization
overlap 6/25
	Gene Symbol	Gene Name	Entrez Gene ID
GO:0061842	ARPC5	actin related protein 2/3 complex subunit 5	10092
GO:0061842	BICD2	BICD cargo adaptor 2	23299
GO:0061842	NDEL1	nudE neurodevelopment protein 1 like 1	81565
GO:0061842	PAFAH1B1	platelet activating factor acetylhydrolase 1b regulatory subunit 1	5048
GO:0061842	PLXNA2	plexin A2	5362
GO:0061842	SUN2	Sad1 and UNC84 domain containing 2	25777
Weighted set cover (top gene stets maximizing gene coverage) 20
Gene Set	Description	Gene	Expect value	Enrichment Ratio	P Value < 0.05	FDR < 0.05			BAR CHART												VOLCANO PLOT													DAG
GO:0071559	response to transforming growth factor beta	238	12070	2.6513	0.0043841	0.00037265
GO:0198738	cell-cell signaling by wnt	460	23328	2.0148	3.7169e-06	0.0015797
GO:0040029	regulation of gene expression, epigenetic	258	13084	2.2929	1.9357e-05	0.0039868
GO:0001701	in utero embryonic development	345	17496	2.0576	3.2531e-05	0.0039868
GO:0044772	mitotic cell cycle phase transition	487	24697	1.8626	3.5465e-05	0.0039868
GO:0002009	morphogenesis of an epithelium	480	24342	1.8487	5.1593e-05	0.0043854
GO:0001525	angiogenesis	487	24697	1.8221	7.2792e-05	0.0056248
GO:0030705	cytoskeleton-dependent intracellular transport	170	86211	2.4359	0.00014274	0.0080883
GO:0001101	response to acid chemical	332	16837	1.96	0.00017393	0.0088486
GO:0050769	positive regulation of neurogenesis	447	22668	1.8087	0.00017697	0.0088486
GO:0061564	axon development	490	24849	1.7304	0.00032487	0.01315
GO:0043087	regulation of GTPase activity	472	23936	1.7129	0.00054574	0.018555
GO:1902532	negative regulation of intracellular signal transduction	495	25103	1.6731	0.00075406	0.021365
GO:0032409	regulation of transporter activity	247	12526	1.9959	0.00078965	0.021652
GO:0071900	regulation of protein serine/threonine kinase activity	497	25204	1.6664	0.00081698	0.021701
GO:0016311	dephosphorylation	461	23378	1.6682	0.0012137	0.02707
GO:0016569	covalent chromatin modification	468	23733	1.6433	0.0015988	0.029537
GO:0090066	regulation of anatomical structure size	487	24697	1.6196	0.001828	0.030282
GO:0048545	response to steroid hormone	388	19676	1.6771	0.002572	0.037054
GO:0010608	posttranscriptional regulation of gene expression	486	24646	1.5824	0.0031134	0.04135
Gene set:GO:0071559 response to transforming growth factor beta
overlap 32
	Gene Symbol	Gene Name	Entrez Gene ID
GO:0071559	ACVR1	activin A receptor type 1	90
GO:0071559	ACVR1C	activin A receptor type 1C	130399
GO:0071559	ACVR2B	activin A receptor type 2B	93
GO:0071559	ASPN	asporin	54829
GO:0071559	BCL9	BCL9, transcription coactivator	607
GO:0071559	CAV3	caveolin 3	859
GO:0071559	CDH5	cadherin 5	1003
GO:0071559	COL3A1	collagen type III alpha 1 chain	1281
GO:0071559	COL4A2	collagen type IV alpha 2 chain	1284
GO:0071559	EDN1	endothelin 1	1906
GO:0071559	FBN2	fibrillin 2	2201
GO:0071559	FERMT2	fermitin family member 2	10979
GO:0071559	FGFR2	fibroblast growth factor receptor 2	2263
GO:0071559	FOS	Fos proto-oncogene, AP-1 transcription factor subunit	2353
GO:0071559	HIPK2	homeodomain interacting protein kinase 2	28996
GO:0071559	HTRA3	HtrA serine peptidase 3	94031
GO:0071559	LEFTY1	left-right determination factor 1	10637
GO:0071559	LEFTY2	left-right determination factor 2	7044
GO:0071559	NLK	nemo like kinase	51701
GO:0071559	NPNT	nephronectin	255743
GO:0071559	NR3C1	nuclear receptor subfamily 3 group C member 1	2908
GO:0071559	ONECUT2	one cut homeobox 2	9480
GO:0071559	ROCK2	Rho associated coiled-coil containing protein kinase 2	9475
GO:0071559	SFRP1	secreted frizzled related protein 1	6422
GO:0071559	SKIL	SKI like proto-oncogene	6498
GO:0071559	SOX11	SRY-box 11	6664
GO:0071559	TGFBR1	transforming growth factor beta receptor 1	7046
GO:0071559	TGFBR2	transforming growth factor beta receptor 2	7048
GO:0071559	TGFBR3	transforming growth factor beta receptor 3	7049
GO:0071559	USP15	ubiquitin specific peptidase 15	9958
GO:0071559	ZEB1	zinc finger E-box binding homeobox 1	6935
GO:0071559	ZFP36L2	ZFP36 ring finger protein like 2	678
Gene set:GO:0030705 cytoskeleton-dependent intracellular transport
overlap 21
	Gene Symbol	Gene Name	Entrez Gene ID
GO:0030705	AP3S1	adaptor related protein complex 3 subunit sigma 1	1176
GO:0030705	APP	amyloid beta precursor protein	351
GO:0030705	BICD2	BICD cargo adaptor 2	23299
GO:0030705	FMR1	fragile X mental retardation 1	2332
GO:0030705	HOOK3	hook microtubule tethering protein 3	84376
GO:0030705	HTT	huntingtin	3064
GO:0030705	ICK	intestinal cell kinase	22858
GO:0030705	KIF23	kinesin family member 23	9493
GO:0030705	KIF3A	kinesin family member 3A	11127
GO:0030705	KIF5C	kinesin family member 5C	3800
GO:0030705	MAK	male germ cell associated kinase	4117
GO:0030705	NDEL1	nudE neurodevelopment protein 1 like 1	81565
GO:0030705	PAFAH1B1	platelet activating factor acetylhydrolase 1b regulatory subunit 1	5048
GO:0030705	RAB27B	RAB27B, member RAS oncogene family	5874
GO:0030705	RASGRP1	RAS guanyl releasing protein 1	10125
GO:0030705	SPG11	SPG11, spatacsin vesicle trafficking associated	80208
GO:0030705	SSX2IP	SSX family member 2 interacting protein	117178
GO:0030705	SUN2	Sad1 and UNC84 domain containing 2	25777
GO:0030705	TMEM201	transmembrane protein 201	199953
GO:0030705	TNPO1	transportin 1	3842
GO:0030705	TRIP11	thyroid hormone receptor interactor 11	9321
Gene set:GO:0040029 regulation of gene expression, epigenetic
overlap 30
	Gene Symbol	Gene Name	Entrez Gene ID
GO:0040029	AEBP2	AE binding protein 2	121536
GO:0040029	AGO4	argonaute RISC catalytic component 4	192670
GO:0040029	ARID1A	AT-rich interaction domain 1A	8289
GO:0040029	ARID4B	AT-rich interaction domain 4B	51742
GO:0040029	ATAD2	ATPase family, AAA domain containing 2	29028
GO:0040029	CDYL	chromodomain Y like	9425
GO:0040029	CELF1	CUGBP Elav-like family member 1	10658
GO:0040029	CLP1	cleavage and polyadenylation factor I subunit 1	10978
GO:0040029	CNOT6	CCR4-NOT transcription complex subunit 6	57472
GO:0040029	DICER1	dicer 1, ribonuclease III	23405
GO:0040029	EED	embryonic ectoderm development	8726
GO:0040029	EZH2	enhancer of zeste 2 polycomb repressive complex 2 subunit	2146
GO:0040029	FMR1	fragile X mental retardation 1	2332
GO:0040029	KAT2B	lysine acetyltransferase 2B	8850
GO:0040029	KDM1B	lysine demethylase 1B	221656
GO:0040029	KLF2	Kruppel like factor 2	10365
GO:0040029	LIMD1	LIM domains containing 1	8994
GO:0040029	LIN28B	lin-28 homolog B	389421
GO:0040029	MSL3	MSL complex subunit 3	10943
GO:0040029	MYCN	MYCN proto-oncogene, bHLH transcription factor	4613
GO:0040029	PCGF2	polycomb group ring finger 2	7703
GO:0040029	PCGF3	polycomb group ring finger 3	10336
GO:0040029	PPP3CA	protein phosphatase 3 catalytic subunit alpha	5530
GO:0040029	SMARCA5	SWI/SNF related, matrix associated, actin dependent regulator of chromatin, subfamily a, member 5	8467
GO:0040029	SMARCD1	SWI/SNF related, matrix associated, actin dependent regulator of chromatin, subfamily d, member 1	6602
GO:0040029	SUV39H1	suppressor of variegation 3-9 homolog 1	6839
GO:0040029	TDG	thymine DNA glycosylase	6996
GO:0040029	TNRC6B	trinucleotide repeat containing 6B	23112
GO:0040029	TRIM71	tripartite motif containing 71	131405
GO:0040029	UBE2B	ubiquitin conjugating enzyme E2 B	7320
Gene set:GO:0001701 in utero embryonic development
overlap 36
	Gene Symbol	Gene Name	Entrez Gene ID
GO:0001701	ACVR1	activin A receptor type 1	90
GO:0001701	AMOT	angiomotin	154796
GO:0001701	ANKRD11	ankyrin repeat domain 11	29123
GO:0001701	ASF1B	anti-silencing function 1B histone chaperone	55723
GO:0001701	BCL2L11	BCL2 like 11	10018
GO:0001701	CCN1	cellular communication network factor 1	3491
GO:0001701	CEBPA	CCAAT enhancer binding protein alpha	1050
GO:0001701	CNOT2	CCR4-NOT transcription complex subunit 2	4848
GO:0001701	E2F7	E2F transcription factor 7	144455
GO:0001701	EDN1	endothelin 1	1906
GO:0001701	FGFR2	fibroblast growth factor receptor 2	2263
GO:0001701	HAND1	heart and neural crest derivatives expressed 1	9421
GO:0001701	KLF2	Kruppel like factor 2	10365
GO:0001701	MBNL1	muscleblind like splicing regulator 1	4154
GO:0001701	MIB1	mindbomb E3 ubiquitin protein ligase 1	57534
GO:0001701	MYH10	myosin heavy chain 10	4628
GO:0001701	MYH9	myosin heavy chain 9	4627
GO:0001701	NDEL1	nudE neurodevelopment protein 1 like 1	81565
GO:0001701	NRK	Nik related kinase	203447
GO:0001701	PCGF2	polycomb group ring finger 2	7703
GO:0001701	PTCH1	patched 1	5727
GO:0001701	SALL4	spalt like transcription factor 4	57167
GO:0001701	SENP2	SUMO specific peptidase 2	59343
GO:0001701	SKIL	SKI like proto-oncogene	6498
GO:0001701	STK4	serine/threonine kinase 4	6789
GO:0001701	TANC2	tetratricopeptide repeat, ankyrin repeat and coiled-coil containing 2	26115
GO:0001701	TAPT1	transmembrane anterior posterior transformation 1	202018
GO:0001701	TGFBR1	transforming growth factor beta receptor 1	7046
GO:0001701	TGFBR2	transforming growth factor beta receptor 2	7048
GO:0001701	TMEM100	transmembrane protein 100	55273
GO:0001701	UBE2A	ubiquitin conjugating enzyme E2 A	7319
GO:0001701	UBE2B	ubiquitin conjugating enzyme E2 B	7320
GO:0001701	UBR3	ubiquitin protein ligase E3 component n-recognin 3	130507
GO:0001701	VASH1	vasohibin 1	22846
GO:0001701	WNT9B	Wnt family member 9B	7484
GO:0001701	ZFPM2	zinc finger protein, FOG family member 2	23414
Gene set:GO:0198738 cell-cell signaling by wnt
overlap 47
	Gene Symbol	Gene Name	Entrez Gene ID
GO:0198738	AGO4	argonaute RISC catalytic component 4	192670
GO:0198738	AMER2	APC membrane recruitment protein 2	219287
GO:0198738	APP	amyloid beta precursor protein	351
GO:0198738	AXIN2	axin 2	8313
GO:0198738	BCL9	BCL9, transcription coactivator	607
GO:0198738	BICC1	BicC family RNA binding protein 1	80114
GO:0198738	BTRC	beta-transducin repeat containing E3 ubiquitin protein ligase	8945
GO:0198738	CAPRIN2	caprin family member 2	65981
GO:0198738	CSNK1G2	casein kinase 1 gamma 2	1455
GO:0198738	CTNND2	catenin delta 2	1501
GO:0198738	DDX3X	DEAD-box helicase 3 X-linked	1654
GO:0198738	DISC1	DISC1 scaffold protein	27185
GO:0198738	FBXW11	F-box and WD repeat domain containing 11	23291
GO:0198738	FERMT2	fermitin family member 2	10979
GO:0198738	FGFR2	fibroblast growth factor receptor 2	2263
GO:0198738	FZD3	frizzled class receptor 3	7976
GO:0198738	FZD4	frizzled class receptor 4	8322
GO:0198738	FZD6	frizzled class receptor 6	8323
GO:0198738	GPC6	glypican 6	10082
GO:0198738	GSKIP	GSK3B interacting protein	51527
GO:0198738	KLF4	Kruppel like factor 4	9314
GO:0198738	KREMEN1	kringle containing transmembrane protein 1	83999
GO:0198738	LATS2	large tumor suppressor kinase 2	26524
GO:0198738	LIMD1	LIM domains containing 1	8994
GO:0198738	MARK1	microtubule affinity regulating kinase 1	4139
GO:0198738	MCC	MCC, WNT signaling pathway regulator	4163
GO:0198738	NLK	nemo like kinase	51701
GO:0198738	NPHP3	nephrocystin 3	27031
GO:0198738	PPP3CA	protein phosphatase 3 catalytic subunit alpha	5530
GO:0198738	PRKAA1	protein kinase AMP-activated catalytic subunit alpha 1	5562
GO:0198738	RAB5A	RAB5A, member RAS oncogene family	5868
GO:0198738	RAC1	Rac family small GTPase 1	5879
GO:0198738	ROR1	receptor tyrosine kinase like orphan receptor 1	4919
GO:0198738	SDC1	syndecan 1	6382
GO:0198738	SENP2	SUMO specific peptidase 2	59343
GO:0198738	SFRP1	secreted frizzled related protein 1	6422
GO:0198738	SHISA6	shisa family member 6	388336
GO:0198738	SMARCA4	SWI/SNF related, matrix associated, actin dependent regulator of chromatin, subfamily a, member 4	6597
GO:0198738	SPIN1	spindlin 1	10927
GO:0198738	STK4	serine/threonine kinase 4	6789
GO:0198738	STRN	striatin	6801
GO:0198738	TNRC6B	trinucleotide repeat containing 6B	23112
GO:0198738	UBE2B	ubiquitin conjugating enzyme E2 B	7320
GO:0198738	USP47	ubiquitin specific peptidase 47	55031
GO:0198738	WNT9B	Wnt family member 9B	7484
GO:0198738	ZNRF3	zinc and ring finger 3	84133
GO:0198738	ZRANB1	zinc finger RANBP2-type containing 1	54764
Gene set:GO:0032409 regulation of transporter activity
overlap 25
	Gene Symbol	Gene Name	Entrez Gene ID
GO:0032409	ADRB2	adrenoceptor beta 2	154
GO:0032409	ANK3	ankyrin 3	288
GO:0032409	APP	amyloid beta precursor protein	351
GO:0032409	ATP1B1	ATPase Na+/K+ transporting subunit beta 1	481
GO:0032409	CAB39	calcium binding protein 39	51719
GO:0032409	CACNA1D	calcium voltage-gated channel subunit alpha1 D	776
GO:0032409	CACNA2D1	calcium voltage-gated channel auxiliary subunit alpha2delta 1	781
GO:0032409	CACNB2	calcium voltage-gated channel auxiliary subunit beta 2	783
GO:0032409	CAV3	caveolin 3	859
GO:0032409	CTTNBP2NL	CTTNBP2 N-terminal like	55917
GO:0032409	DMD	dystrophin	1756
GO:0032409	FMR1	fragile X mental retardation 1	2332
GO:0032409	GSG1L	GSG1 like	146395
GO:0032409	HECW2	HECT, C2 and WW domain containing E3 ubiquitin protein ligase 2	57520
GO:0032409	HTT	huntingtin	3064
GO:0032409	NDFIP1	Nedd4 family interacting protein 1	80762
GO:0032409	PDE4D	phosphodiesterase 4D	5144
GO:0032409	PRKCE	protein kinase C epsilon	5581
GO:0032409	PTAFR	platelet activating factor receptor	5724
GO:0032409	RELN	reelin	5649
GO:0032409	SCN4B	sodium voltage-gated channel beta subunit 4	6330
GO:0032409	SGK1	serum/glucocorticoid regulated kinase 1	6446
GO:0032409	SHISA6	shisa family member 6	388336
GO:0032409	STOM	stomatin	2040
GO:0032409	UTRN	utrophin	7402
Gene set:GO:0001101 response to acid chemical
overlap 33
	Gene Symbol	Gene Name	Entrez Gene ID
GO:0001101	AKR1C1	aldo-keto reductase family 1 member C1	1645
GO:0001101	AKR1C4	aldo-keto reductase family 1 member C4	1109
GO:0001101	AQP1	aquaporin 1 (Colton blood group)	358
GO:0001101	CASTOR2	cytosolic arginine sensor for mTORC1 subunit 2	729438
GO:0001101	COL3A1	collagen type III alpha 1 chain	1281
GO:0001101	CPEB1	cytoplasmic polyadenylation element binding protein 1	64506
GO:0001101	CPEB3	cytoplasmic polyadenylation element binding protein 3	22849
GO:0001101	CYP26A1	cytochrome P450 family 26 subfamily A member 1	1592
GO:0001101	CYP26B1	cytochrome P450 family 26 subfamily B member 1	56603
GO:0001101	EDN1	endothelin 1	1906
GO:0001101	FGFR2	fibroblast growth factor receptor 2	2263
GO:0001101	FZD4	frizzled class receptor 4	8322
GO:0001101	IGF2R	insulin like growth factor 2 receptor	3482
GO:0001101	KLF2	Kruppel like factor 2	10365
GO:0001101	KLF4	Kruppel like factor 4	9314
GO:0001101	NTRK2	neurotrophic receptor tyrosine kinase 2	4915
GO:0001101	PRKAA1	protein kinase AMP-activated catalytic subunit alpha 1	5562
GO:0001101	PRKCE	protein kinase C epsilon	5581
GO:0001101	PTAFR	platelet activating factor receptor	5724
GO:0001101	PTCH1	patched 1	5727
GO:0001101	PTGS2	prostaglandin-endoperoxide synthase 2	5743
GO:0001101	RELA	RELA proto-oncogene, NF-kB subunit	5970
GO:0001101	RPS6KB1	ribosomal protein S6 kinase B1	6198
GO:0001101	SFRP1	secreted frizzled related protein 1	6422
GO:0001101	SH3BP4	SH3 domain binding protein 4	23677
GO:0001101	SLC10A3	solute carrier family 10 member 3	8273
GO:0001101	SLC1A2	solute carrier family 1 member 2	6506
GO:0001101	SMARCD1	SWI/SNF related, matrix associated, actin dependent regulator of chromatin, subfamily d, member 1	6602
GO:0001101	SYNJ1	synaptojanin 1	8867
GO:0001101	TGFBR3	transforming growth factor beta receptor 3	7049
GO:0001101	WNT9B	Wnt family member 9B	7484
GO:0001101	XBP1	X-box binding protein 1	7494
GO:0001101	ZEB1	zinc finger E-box binding homeobox 1	6935
Gene set:GO:0044772 mitotic cell cycle phase transition
overlap 46
	Gene Symbol	Gene Name	Entrez Gene ID
GO:0044772	ACVR1	activin A receptor type 1	90
GO:0044772	ANKRD17	ankyrin repeat domain 17	26057
GO:0044772	APP	amyloid beta precursor protein	351
GO:0044772	BACH1	BTB domain and CNC homolog 1	571
GO:0044772	BTRC	beta-transducin repeat containing E3 ubiquitin protein ligase	8945
GO:0044772	CCNA1	cyclin A1	8900
GO:0044772	CCND2	cyclin D2	894
GO:0044772	CDC14B	cell division cycle 14B	8555
GO:0044772	CDC23	cell division cycle 23	8697
GO:0044772	CDC34	cell division cycle 34	997
GO:0044772	CEP135	centrosomal protein 135	9662
GO:0044772	CKS2	CDC28 protein kinase regulatory subunit 2	1164
GO:0044772	CNOT2	CCR4-NOT transcription complex subunit 2	4848
GO:0044772	CNOT6	CCR4-NOT transcription complex subunit 6	57472
GO:0044772	DDX3X	DEAD-box helicase 3 X-linked	1654
GO:0044772	E2F6	E2F transcription factor 6	1876
GO:0044772	E2F7	E2F transcription factor 7	144455
GO:0044772	EZH2	enhancer of zeste 2 polycomb repressive complex 2 subunit	2146
GO:0044772	FBXW11	F-box and WD repeat domain containing 11	23291
GO:0044772	HECW2	HECT, C2 and WW domain containing E3 ubiquitin protein ligase 2	57520
GO:0044772	HMGA2	high mobility group AT-hook 2	8091
GO:0044772	KLF4	Kruppel like factor 4	9314
GO:0044772	LATS2	large tumor suppressor kinase 2	26524
GO:0044772	MAPRE1	microtubule associated protein RP/EB family member 1	22919
GO:0044772	MDM4	MDM4, p53 regulator	4194
GO:0044772	NACC2	NACC family member 2	138151
GO:0044772	PAFAH1B1	platelet activating factor acetylhydrolase 1b regulatory subunit 1	5048
GO:0044772	PBX1	PBX homeobox 1	5087
GO:0044772	PPME1	protein phosphatase methylesterase 1	51400
GO:0044772	PPP2R2A	protein phosphatase 2 regulatory subunit Balpha	5520
GO:0044772	PPP2R2D	protein phosphatase 2 regulatory subunit Bdelta	55844
GO:0044772	PPP3CA	protein phosphatase 3 catalytic subunit alpha	5530
GO:0044772	PPP6C	protein phosphatase 6 catalytic subunit	5537
GO:0044772	RPA1	replication protein A1	6117
GO:0044772	RPS6KB1	ribosomal protein S6 kinase B1	6198
GO:0044772	SENP2	SUMO specific peptidase 2	59343
GO:0044772	SIRT7	sirtuin 7	51547
GO:0044772	TFAP4	transcription factor AP-4	7023
GO:0044772	TMOD3	tropomodulin 3	29766
GO:0044772	TRIAP1	TP53 regulated inhibitor of apoptosis 1	51499
GO:0044772	TRIM71	tripartite motif containing 71	131405
GO:0044772	UBE2D1	ubiquitin conjugating enzyme E2 D1	7321
GO:0044772	USP44	ubiquitin specific peptidase 44	84101
GO:0044772	USP47	ubiquitin specific peptidase 47	55031
GO:0044772	YWHAG	tyrosine 3-monooxygenase/tryptophan 5-monooxygenase activation protein gamma	7532
GO:0044772	ZFP36L2	ZFP36 ring finger protein like 2	678
Gene set:GO:0002009 morphogenesis of an epithelium
overlap 45
	Gene Symbol	Gene Name	Entrez Gene ID
GO:0002009	ACVR1	activin A receptor type 1	90
GO:0002009	AJAP1	adherens junctions associated protein 1	55966
GO:0002009	ARHGAP12	Rho GTPase activating protein 12	94134
GO:0002009	ARID1A	AT-rich interaction domain 1A	8289
GO:0002009	BTRC	beta-transducin repeat containing E3 ubiquitin protein ligase	8945
GO:0002009	CAV3	caveolin 3	859
GO:0002009	CCN1	cellular communication network factor 1	3491
GO:0002009	DLC1	DLC1 Rho GTPase activating protein	10395
GO:0002009	EDN1	endothelin 1	1906
GO:0002009	EPHA7	EPH receptor A7	2045
GO:0002009	EXOC5	exocyst complex component 5	10640
GO:0002009	EYA1	EYA transcriptional coactivator and phosphatase 1	2138
GO:0002009	FGF2	fibroblast growth factor 2	2247
GO:0002009	FGFR2	fibroblast growth factor receptor 2	2263
GO:0002009	FLRT3	fibronectin leucine rich transmembrane protein 3	23767
GO:0002009	FOXP1	forkhead box P1	27086
GO:0002009	FRAS1	Fraser extracellular matrix complex subunit 1	80144
GO:0002009	FZD3	frizzled class receptor 3	7976
GO:0002009	FZD4	frizzled class receptor 4	8322
GO:0002009	FZD6	frizzled class receptor 6	8323
GO:0002009	GPC6	glypican 6	10082
GO:0002009	HAND1	heart and neural crest derivatives expressed 1	9421
GO:0002009	KLF4	Kruppel like factor 4	9314
GO:0002009	LRP2	LDL receptor related protein 2	4036
GO:0002009	MIB1	mindbomb E3 ubiquitin protein ligase 1	57534
GO:0002009	MTSS1	MTSS1, I-BAR domain containing	9788
GO:0002009	NPHP3	nephrocystin 3	27031
GO:0002009	NPNT	nephronectin	255743
GO:0002009	PAFAH1B1	platelet activating factor acetylhydrolase 1b regulatory subunit 1	5048
GO:0002009	PBX1	PBX homeobox 1	5087
GO:0002009	PTCH1	patched 1	5727
GO:0002009	RAC1	Rac family small GTPase 1	5879
GO:0002009	ROR1	receptor tyrosine kinase like orphan receptor 1	4919
GO:0002009	SALL4	spalt like transcription factor 4	57167
GO:0002009	SEMA3C	semaphorin 3C	10512
GO:0002009	SFRP1	secreted frizzled related protein 1	6422
GO:0002009	SIX4	SIX homeobox 4	51804
GO:0002009	SOX11	SRY-box 11	6664
GO:0002009	STARD13	StAR related lipid transfer domain containing 13	90627
GO:0002009	STK4	serine/threonine kinase 4	6789
GO:0002009	TGFBR2	transforming growth factor beta receptor 2	7048
GO:0002009	TRIM71	tripartite motif containing 71	131405
GO:0002009	VDR	vitamin D receptor	7421
GO:0002009	WNT9B	Wnt family member 9B	7484
GO:0002009	ZNRF3	zinc and ring finger 3	84133
Gene set:GO:0001525 angiogenesis
overlap 45
	Gene Symbol	Gene Name	Entrez Gene ID
GO:0001525	AAMP	angio associated migratory cell protein	14
GO:0001525	ACVR1	activin A receptor type 1	90
GO:0001525	AMOT	angiomotin	154796
GO:0001525	AQP1	aquaporin 1 (Colton blood group)	358
GO:0001525	BTG1	BTG anti-proliferation factor 1	694
GO:0001525	CCN1	cellular communication network factor 1	3491
GO:0001525	CDH5	cadherin 5	1003
GO:0001525	CEMIP2	cell migration inducing hyaluronidase 2	23670
GO:0001525	CLEC14A	C-type lectin domain containing 14A	161198
GO:0001525	COL4A2	collagen type IV alpha 2 chain	1284
GO:0001525	E2F7	E2F transcription factor 7	144455
GO:0001525	EDN1	endothelin 1	1906
GO:0001525	EMP2	epithelial membrane protein 2	2013
GO:0001525	ENPP2	ectonucleotide pyrophosphatase/phosphodiesterase 2	5168
GO:0001525	FBXW7	F-box and WD repeat domain containing 7	55294
GO:0001525	FGF2	fibroblast growth factor 2	2247
GO:0001525	FGFR2	fibroblast growth factor receptor 2	2263
GO:0001525	GAB1	GRB2 associated binding protein 1	2549
GO:0001525	HAND1	heart and neural crest derivatives expressed 1	9421
GO:0001525	HIPK1	homeodomain interacting protein kinase 1	204851
GO:0001525	HIPK2	homeodomain interacting protein kinase 2	28996
GO:0001525	HMGA2	high mobility group AT-hook 2	8091
GO:0001525	HTATIP2	HIV-1 Tat interactive protein 2	10553
GO:0001525	ITGB3	integrin subunit beta 3	3690
GO:0001525	KLF2	Kruppel like factor 2	10365
GO:0001525	KLF4	Kruppel like factor 4	9314
GO:0001525	MYH9	myosin heavy chain 9	4627
GO:0001525	NAA15	N(alpha)-acetyltransferase 15, NatA auxiliary subunit	80155
GO:0001525	NF1	neurofibromin 1	4763
GO:0001525	NRP2	neuropilin 2	8828
GO:0001525	PDE3B	phosphodiesterase 3B	5140
GO:0001525	PTGS2	prostaglandin-endoperoxide synthase 2	5743
GO:0001525	ROCK2	Rho associated coiled-coil containing protein kinase 2	9475
GO:0001525	RORA	RAR related orphan receptor A	6095
GO:0001525	SFRP1	secreted frizzled related protein 1	6422
GO:0001525	SPRED1	sprouty related EVH1 domain containing 1	161742
GO:0001525	STARD13	StAR related lipid transfer domain containing 13	90627
GO:0001525	STK4	serine/threonine kinase 4	6789
GO:0001525	TAL1	TAL bHLH transcription factor 1, erythroid differentiation factor	6886
GO:0001525	TGFBR1	transforming growth factor beta receptor 1	7046
GO:0001525	TGFBR2	transforming growth factor beta receptor 2	7048
GO:0001525	TMEM100	transmembrane protein 100	55273
GO:0001525	VASH1	vasohibin 1	22846
GO:0001525	VEGFD	vascular endothelial growth factor D	2277
GO:0001525	XBP1	X-box binding protein 1	7494
Gene set:GO:0050769 positive regulation of neurogenesis
overlap 41
	Gene Symbol	Gene Name	Entrez Gene ID
GO:0050769	APP	amyloid beta precursor protein	351
GO:0050769	CAPRIN2	caprin family member 2	65981
GO:0050769	CBFA2T2	CBFA2/RUNX1 translocation partner 2	9139
GO:0050769	CDKL5	cyclin dependent kinase like 5	6792
GO:0050769	CPEB3	cytoplasmic polyadenylation element binding protein 3	22849
GO:0050769	DICER1	dicer 1, ribonuclease III	23405
GO:0050769	DISC1	DISC1 scaffold protein	27185
GO:0050769	EZH2	enhancer of zeste 2 polycomb repressive complex 2 subunit	2146
GO:0050769	FMR1	fragile X mental retardation 1	2332
GO:0050769	FZD3	frizzled class receptor 3	7976
GO:0050769	FZD4	frizzled class receptor 4	8322
GO:0050769	GDF6	growth differentiation factor 6	392255
GO:0050769	GOLGA4	golgin A4	2803
GO:0050769	LRP2	LDL receptor related protein 2	4036
GO:0050769	MAP3K13	mitogen-activated protein kinase kinase kinase 13	9175
GO:0050769	MAPK6	mitogen-activated protein kinase 6	5597
GO:0050769	NAP1L1	nucleosome assembly protein 1 like 1	4673
GO:0050769	NDEL1	nudE neurodevelopment protein 1 like 1	81565
GO:0050769	NEUROD1	neuronal differentiation 1	4760
GO:0050769	NTRK2	neurotrophic receptor tyrosine kinase 2	4915
GO:0050769	PAFAH1B1	platelet activating factor acetylhydrolase 1b regulatory subunit 1	5048
GO:0050769	PAX6	paired box 6	5080
GO:0050769	PLPPR5	phospholipid phosphatase related 5	163404
GO:0050769	PLXNA2	plexin A2	5362
GO:0050769	PLXNA4	plexin A4	91584
GO:0050769	PLXNC1	plexin C1	10154
GO:0050769	PTPRD	protein tyrosine phosphatase, receptor type D	5789
GO:0050769	RELA	RELA proto-oncogene, NF-kB subunit	5970
GO:0050769	RELN	reelin	5649
GO:0050769	RUFY3	RUN and FYVE domain containing 3	22902
GO:0050769	SKIL	SKI like proto-oncogene	6498
GO:0050769	SLITRK1	SLIT and NTRK like family member 1	114798
GO:0050769	SOX11	SRY-box 11	6664
GO:0050769	SYNJ1	synaptojanin 1	8867
GO:0050769	TCF4	transcription factor 4	6925
GO:0050769	TMEM106B	transmembrane protein 106B	54664
GO:0050769	TRIM67	tripartite motif containing 67	440730
GO:0050769	TWF1	twinfilin actin binding protein 1	5756
GO:0050769	VLDLR	very low density lipoprotein receptor	7436
GO:0050769	ZEB1	zinc finger E-box binding homeobox 1	6935
GO:0050769	ZNF804A	zinc finger protein 804A	91752
Gene set:GO:0061564 axon development
overlap 43
	Gene Symbol	Gene Name	Entrez Gene ID
GO:0061564	ANK3	ankyrin 3	288
GO:0061564	APP	amyloid beta precursor protein	351
GO:0061564	CDKL5	cyclin dependent kinase like 5	6792
GO:0061564	CERS2	ceramide synthase 2	29956
GO:0061564	EPHA5	EPH receptor A5	2044
GO:0061564	EPHA7	EPH receptor A7	2045
GO:0061564	FBXO45	F-box protein 45	200933
GO:0061564	FGFR2	fibroblast growth factor receptor 2	2263
GO:0061564	FLRT3	fibronectin leucine rich transmembrane protein 3	23767
GO:0061564	FZD3	frizzled class receptor 3	7976
GO:0061564	GAB1	GRB2 associated binding protein 1	2549
GO:0061564	GOLGA4	golgin A4	2803
GO:0061564	IRS2	insulin receptor substrate 2	8660
GO:0061564	KIF3A	kinesin family member 3A	11127
GO:0061564	KIF5C	kinesin family member 5C	3800
GO:0061564	KLF4	Kruppel like factor 4	9314
GO:0061564	MAP3K13	mitogen-activated protein kinase kinase kinase 13	9175
GO:0061564	MYH10	myosin heavy chain 10	4628
GO:0061564	NDEL1	nudE neurodevelopment protein 1 like 1	81565
GO:0061564	NFIB	nuclear factor I B	4781
GO:0061564	NPTX1	neuronal pentraxin 1	4884
GO:0061564	NRP2	neuropilin 2	8828
GO:0061564	NTRK2	neurotrophic receptor tyrosine kinase 2	4915
GO:0061564	PAFAH1B1	platelet activating factor acetylhydrolase 1b regulatory subunit 1	5048
GO:0061564	PAX6	paired box 6	5080
GO:0061564	PLXNA2	plexin A2	5362
GO:0061564	PLXNA4	plexin A4	91584
GO:0061564	PLXNC1	plexin C1	10154
GO:0061564	PTCH1	patched 1	5727
GO:0061564	RANBP9	RAN binding protein 9	10048
GO:0061564	RELN	reelin	5649
GO:0061564	RUFY3	RUN and FYVE domain containing 3	22902
GO:0061564	SEMA3C	semaphorin 3C	10512
GO:0061564	SEMA3G	semaphorin 3G	56920
GO:0061564	SKIL	SKI like proto-oncogene	6498
GO:0061564	SLITRK1	SLIT and NTRK like family member 1	114798
GO:0061564	SPG11	SPG11, spatacsin vesicle trafficking associated	80208
GO:0061564	SPRY3	sprouty RTK signaling antagonist 3	10251
GO:0061564	SPTBN1	spectrin beta, non-erythrocytic 1	6711
GO:0061564	SSH1	slingshot protein phosphatase 1	54434
GO:0061564	VLDLR	very low density lipoprotein receptor	7436
GO:0061564	ZSWIM5	zinc finger SWIM-type containing 5	57643
GO:0061564	ZSWIM6	zinc finger SWIM-type containing 6	57688
Gene set:GO:0043087 regulation of GTPase activity
overlap 41
	Gene Symbol	Gene Name	Entrez Gene ID
GO:0043087	ADRB1	adrenoceptor beta 1	153
GO:0043087	AGFG1	ArfGAP with FG repeats 1	3267
GO:0043087	AMOT	angiomotin	154796
GO:0043087	ARHGAP12	Rho GTPase activating protein 12	94134
GO:0043087	ARHGAP18	Rho GTPase activating protein 18	93663
GO:0043087	ARHGAP30	Rho GTPase activating protein 30	257106
GO:0043087	ASAP1	ArfGAP with SH3 domain, ankyrin repeat and PH domain 1	50807
GO:0043087	CDKL5	cyclin dependent kinase like 5	6792
GO:0043087	CPEB2	cytoplasmic polyadenylation element binding protein 2	132864
GO:0043087	DENND1B	DENN domain containing 1B	163486
GO:0043087	DLC1	DLC1 Rho GTPase activating protein	10395
GO:0043087	EIF5	eukaryotic translation initiation factor 5	1983
GO:0043087	ELMOD2	ELMO domain containing 2	255520
GO:0043087	EPHA5	EPH receptor A5	2044
GO:0043087	EVI5	ecotropic viral integration site 5	7813
GO:0043087	EZH2	enhancer of zeste 2 polycomb repressive complex 2 subunit	2146
GO:0043087	FGD4	FYVE, RhoGEF and PH domain containing 4	121512
GO:0043087	NDEL1	nudE neurodevelopment protein 1 like 1	81565
GO:0043087	NEDD9	neural precursor cell expressed, developmentally down-regulated 9	4739
GO:0043087	NF1	neurofibromin 1	4763
GO:0043087	NTRK2	neurotrophic receptor tyrosine kinase 2	4915
GO:0043087	NUP50	nucleoporin 50	10762
GO:0043087	PAFAH1B1	platelet activating factor acetylhydrolase 1b regulatory subunit 1	5048
GO:0043087	PLXNA2	plexin A2	5362
GO:0043087	PLXNA4	plexin A4	91584
GO:0043087	PLXNC1	plexin C1	10154
GO:0043087	PRKG1	protein kinase cGMP-dependent 1	5592
GO:0043087	RABGAP1	RAB GTPase activating protein 1	23637
GO:0043087	RASGRP1	RAS guanyl releasing protein 1	10125
GO:0043087	RGS16	regulator of G protein signaling 16	6004
GO:0043087	RIN2	Ras and Rab interactor 2	54453
GO:0043087	RRP1B	ribosomal RNA processing 1B	23076
GO:0043087	SFRP1	secreted frizzled related protein 1	6422
GO:0043087	SH3BP4	SH3 domain binding protein 4	23677
GO:0043087	SMAP1	small ArfGAP 1	60682
GO:0043087	SRGAP1	SLIT-ROBO Rho GTPase activating protein 1	57522
GO:0043087	STARD13	StAR related lipid transfer domain containing 13	90627
GO:0043087	SYDE1	synapse defective Rho GTPase homolog 1	85360
GO:0043087	TAGAP	T cell activation RhoGTPase activating protein	117289
GO:0043087	TBC1D2	TBC1 domain family member 2	55357
GO:0043087	TBC1D9	TBC1 domain family member 9	23158
Gene set:GO:0048545 response to steroid hormone
overlap 33
	Gene Symbol	Gene Name	Entrez Gene ID
GO:0048545	AQP1	aquaporin 1 (Colton blood group)	358
GO:0048545	ARID1A	AT-rich interaction domain 1A	8289
GO:0048545	BCL2L11	BCL2 like 11	10018
GO:0048545	CLOCK	clock circadian regulator	9575
GO:0048545	CNOT2	CCR4-NOT transcription complex subunit 2	4848
GO:0048545	CREBRF	CREB3 regulatory factor	153222
GO:0048545	CTSV	cathepsin V	1515
GO:0048545	EDN1	endothelin 1	1906
GO:0048545	FOS	Fos proto-oncogene, AP-1 transcription factor subunit	2353
GO:0048545	FOXP1	forkhead box P1	27086
GO:0048545	NR1D2	nuclear receptor subfamily 1 group D member 2	9975
GO:0048545	NR2C2	nuclear receptor subfamily 2 group C member 2	7182
GO:0048545	NR3C1	nuclear receptor subfamily 3 group C member 1	2908
GO:0048545	NR6A1	nuclear receptor subfamily 6 group A member 1	2649
GO:0048545	PAPPA	pappalysin 1	5069
GO:0048545	PGRMC2	progesterone receptor membrane component 2	10424
GO:0048545	PPARGC1B	PPARG coactivator 1 beta	133522
GO:0048545	PTAFR	platelet activating factor receptor	5724
GO:0048545	PTGS2	prostaglandin-endoperoxide synthase 2	5743
GO:0048545	RELA	RELA proto-oncogene, NF-kB subunit	5970
GO:0048545	RORA	RAR related orphan receptor A	6095
GO:0048545	RPS6KB1	ribosomal protein S6 kinase B1	6198
GO:0048545	SDC1	syndecan 1	6382
GO:0048545	SFRP1	secreted frizzled related protein 1	6422
GO:0048545	SMARCA4	SWI/SNF related, matrix associated, actin dependent regulator of chromatin, subfamily a, member 4	6597
GO:0048545	STC1	stanniocalcin 1	6781
GO:0048545	STRN3	striatin 3	29966
GO:0048545	TFAP4	transcription factor AP-4	7023
GO:0048545	TGFBR2	transforming growth factor beta receptor 2	7048
GO:0048545	THRB	thyroid hormone receptor beta	7068
GO:0048545	TXNIP	thioredoxin interacting protein	10628
GO:0048545	VDR	vitamin D receptor	7421
GO:0048545	ZFP36L2	ZFP36 ring finger protein like 2	678
Gene set:GO:1902532 negative regulation of intracellular signal transduction
overlap 42
	Gene Symbol	Gene Name	Entrez Gene ID
GO:1902532	ARHGAP12	Rho GTPase activating protein 12	94134
GO:1902532	ASH1L	ASH1 like histone lysine methyltransferase	55870
GO:1902532	BAG5	BCL2 associated athanogene 5	9529
GO:1902532	CASTOR2	cytosolic arginine sensor for mTORC1 subunit 2	729438
GO:1902532	CAV3	caveolin 3	859
GO:1902532	CDC34	cell division cycle 34	997
GO:1902532	CSK	C-terminal Src kinase	1445
GO:1902532	DDX3X	DEAD-box helicase 3 X-linked	1654
GO:1902532	DLC1	DLC1 Rho GTPase activating protein	10395
GO:1902532	DUSP16	dual specificity phosphatase 16	80824
GO:1902532	DUSP2	dual specificity phosphatase 2	1844
GO:1902532	DYRK2	dual specificity tyrosine phosphorylation regulated kinase 2	8445
GO:1902532	ERBIN	erbb2 interacting protein	55914
GO:1902532	FBXW11	F-box and WD repeat domain containing 11	23291
GO:1902532	FNIP1	folliculin interacting protein 1	96459
GO:1902532	HIPK3	homeodomain interacting protein kinase 3	10114
GO:1902532	IGF1R	insulin like growth factor 1 receptor	3480
GO:1902532	KLF4	Kruppel like factor 4	9314
GO:1902532	LIMD1	LIM domains containing 1	8994
GO:1902532	NEUROD1	neuronal differentiation 1	4760
GO:1902532	NF1	neurofibromin 1	4763
GO:1902532	OTUD3	OTU deubiquitinase 3	23252
GO:1902532	PAFAH1B1	platelet activating factor acetylhydrolase 1b regulatory subunit 1	5048
GO:1902532	PDE3B	phosphodiesterase 3B	5140
GO:1902532	PDE4D	phosphodiesterase 4D	5144
GO:1902532	PIK3IP1	phosphoinositide-3-kinase interacting protein 1	113791
GO:1902532	PLEKHA1	pleckstrin homology domain containing A1	59338
GO:1902532	PRKAA1	protein kinase AMP-activated catalytic subunit alpha 1	5562
GO:1902532	PTGS2	prostaglandin-endoperoxide synthase 2	5743
GO:1902532	RANBP9	RAN binding protein 9	10048
GO:1902532	RELA	RELA proto-oncogene, NF-kB subunit	5970
GO:1902532	RORA	RAR related orphan receptor A	6095
GO:1902532	SFRP1	secreted frizzled related protein 1	6422
GO:1902532	SH3BP4	SH3 domain binding protein 4	23677
GO:1902532	SPRED1	sprouty related EVH1 domain containing 1	161742
GO:1902532	SPRY3	sprouty RTK signaling antagonist 3	10251
GO:1902532	TNFAIP1	TNF alpha induced protein 1	7126
GO:1902532	TRIAP1	TP53 regulated inhibitor of apoptosis 1	51499
GO:1902532	TRIM67	tripartite motif containing 67	440730
GO:1902532	UBE2B	ubiquitin conjugating enzyme E2 B	7320
GO:1902532	USP47	ubiquitin specific peptidase 47	55031
GO:1902532	XBP1	X-box binding protein 1	7494
Gene set:GO:0016311 dephosphorylation
overlap 39
	Gene Symbol	Gene Name	Entrez Gene ID
GO:0016311	BTRC	beta-transducin repeat containing E3 ubiquitin protein ligase	8945
GO:0016311	CAMTA1	calmodulin binding transcription activator 1	23261
GO:0016311	CDC14B	cell division cycle 14B	8555
GO:0016311	CTTNBP2NL	CTTNBP2 N-terminal like	55917
GO:0016311	DLC1	DLC1 Rho GTPase activating protein	10395
GO:0016311	DUSP16	dual specificity phosphatase 16	80824
GO:0016311	DUSP2	dual specificity phosphatase 2	1844
GO:0016311	EYA1	EYA transcriptional coactivator and phosphatase 1	2138
GO:0016311	FAM122A	family with sequence similarity 122A	116224
GO:0016311	FBXW11	F-box and WD repeat domain containing 11	23291
GO:0016311	HDHD2	haloacid dehalogenase like hydrolase domain containing 2	84064
GO:0016311	HTT	huntingtin	3064
GO:0016311	MTMR2	myotubularin related protein 2	8898
GO:0016311	MTMR3	myotubularin related protein 3	8897
GO:0016311	NPNT	nephronectin	255743
GO:0016311	PHACTR2	phosphatase and actin regulator 2	9749
GO:0016311	PHOSPHO1	phosphoethanolamine/phosphocholine phosphatase	162466
GO:0016311	PLPPR5	phospholipid phosphatase related 5	163404
GO:0016311	PPARGC1B	PPARG coactivator 1 beta	133522
GO:0016311	PPME1	protein phosphatase methylesterase 1	51400
GO:0016311	PPP2R2A	protein phosphatase 2 regulatory subunit Balpha	5520
GO:0016311	PPP2R2D	protein phosphatase 2 regulatory subunit Bdelta	55844
GO:0016311	PPP2R3C	protein phosphatase 2 regulatory subunit B''gamma	55012
GO:0016311	PPP3CA	protein phosphatase 3 catalytic subunit alpha	5530
GO:0016311	PPP3CC	protein phosphatase 3 catalytic subunit gamma	5533
GO:0016311	PPP6C	protein phosphatase 6 catalytic subunit	5537
GO:0016311	PPTC7	PTC7 protein phosphatase homolog	160760
GO:0016311	PTPN13	protein tyrosine phosphatase, non-receptor type 13	5783
GO:0016311	PTPN4	protein tyrosine phosphatase, non-receptor type 4	5775
GO:0016311	PTPN9	protein tyrosine phosphatase, non-receptor type 9	5780
GO:0016311	PTPRD	protein tyrosine phosphatase, receptor type D	5789
GO:0016311	ROCK2	Rho associated coiled-coil containing protein kinase 2	9475
GO:0016311	RRP1B	ribosomal RNA processing 1B	23076
GO:0016311	SACM1L	SAC1 like phosphatidylinositide phosphatase	22908
GO:0016311	SGPP2	sphingosine-1-phosphate phosphatase 2	130367
GO:0016311	SLC39A10	solute carrier family 39 member 10	57181
GO:0016311	SPRED1	sprouty related EVH1 domain containing 1	161742
GO:0016311	SSH1	slingshot protein phosphatase 1	54434
GO:0016311	SYNJ1	synaptojanin 1	8867
Gene set:GO:0071900 regulation of protein serine/threonine kinase activity
overlap 42
	Gene Symbol	Gene Name	Entrez Gene ID
GO:0071900	ADRB2	adrenoceptor beta 2	154
GO:0071900	CAB39	calcium binding protein 39	51719
GO:0071900	CAV3	caveolin 3	859
GO:0071900	CCNA1	cyclin A1	8900
GO:0071900	CCND2	cyclin D2	894
GO:0071900	CCNJ	cyclin J	54619
GO:0071900	CCNYL1	cyclin Y like 1	151195
GO:0071900	CEBPA	CCAAT enhancer binding protein alpha	1050
GO:0071900	CKS2	CDC28 protein kinase regulatory subunit 2	1164
GO:0071900	CSK	C-terminal Src kinase	1445
GO:0071900	DDX3X	DEAD-box helicase 3 X-linked	1654
GO:0071900	DUSP16	dual specificity phosphatase 16	80824
GO:0071900	DUSP2	dual specificity phosphatase 2	1844
GO:0071900	EDN1	endothelin 1	1906
GO:0071900	EZH2	enhancer of zeste 2 polycomb repressive complex 2 subunit	2146
GO:0071900	FGF2	fibroblast growth factor 2	2247
GO:0071900	FZD4	frizzled class receptor 4	8322
GO:0071900	HIPK3	homeodomain interacting protein kinase 3	10114
GO:0071900	HMGA2	high mobility group AT-hook 2	8091
GO:0071900	HTT	huntingtin	3064
GO:0071900	IGF1R	insulin like growth factor 1 receptor	3480
GO:0071900	INSR	insulin receptor	3643
GO:0071900	KAT2B	lysine acetyltransferase 2B	8850
GO:0071900	LATS2	large tumor suppressor kinase 2	26524
GO:0071900	MAP3K1	mitogen-activated protein kinase kinase kinase 1	4214
GO:0071900	MAP3K13	mitogen-activated protein kinase kinase kinase 13	9175
GO:0071900	MAP3K2	mitogen-activated protein kinase kinase kinase 2	10746
GO:0071900	MAP3K4	mitogen-activated protein kinase kinase kinase 4	4216
GO:0071900	MAP3K9	mitogen-activated protein kinase kinase kinase 9	4293
GO:0071900	MAP4K3	mitogen-activated protein kinase kinase kinase kinase 3	8491
GO:0071900	NF1	neurofibromin 1	4763
GO:0071900	NRK	Nik related kinase	203447
GO:0071900	PRKAA1	protein kinase AMP-activated catalytic subunit alpha 1	5562
GO:0071900	PRKAG3	protein kinase AMP-activated non-catalytic subunit gamma 3	53632
GO:0071900	RASGRP1	RAS guanyl releasing protein 1	10125
GO:0071900	SFRP1	secreted frizzled related protein 1	6422
GO:0071900	SPRED1	sprouty related EVH1 domain containing 1	161742
GO:0071900	SPRY3	sprouty RTK signaling antagonist 3	10251
GO:0071900	STK4	serine/threonine kinase 4	6789
GO:0071900	TFAP4	transcription factor AP-4	7023
GO:0071900	TGFBR1	transforming growth factor beta receptor 1	7046
GO:0071900	YWHAG	tyrosine 3-monooxygenase/tryptophan 5-monooxygenase activation protein gamma	7532
Gene set:GO:0016569 covalent chromatin modification
overlap 39
	Gene Symbol	Gene Name	Entrez Gene ID
GO:0016569	ARID4B	AT-rich interaction domain 4B	51742
GO:0016569	ASH1L	ASH1 like histone lysine methyltransferase	55870
GO:0016569	ATRX	ATRX, chromatin remodeler	546
GO:0016569	BRPF1	bromodomain and PHD finger containing 1	7862
GO:0016569	CLOCK	clock circadian regulator	9575
GO:0016569	DR1	down-regulator of transcription 1	1810
GO:0016569	DRD1	dopamine receptor D1	1812
GO:0016569	EED	embryonic ectoderm development	8726
GO:0016569	ELK4	ELK4, ETS transcription factor	2005
GO:0016569	ENY2	ENY2, transcription and export complex 2 subunit	56943
GO:0016569	EYA1	EYA transcriptional coactivator and phosphatase 1	2138
GO:0016569	EZH2	enhancer of zeste 2 polycomb repressive complex 2 subunit	2146
GO:0016569	FMR1	fragile X mental retardation 1	2332
GO:0016569	HMGA2	high mobility group AT-hook 2	8091
GO:0016569	KANSL2	KAT8 regulatory NSL complex subunit 2	54934
GO:0016569	KAT2B	lysine acetyltransferase 2B	8850
GO:0016569	KDM1B	lysine demethylase 1B	221656
GO:0016569	KDM7A	lysine demethylase 7A	80853
GO:0016569	MAPK8	mitogen-activated protein kinase 8	5599
GO:0016569	MIER3	MIER family member 3	166968
GO:0016569	MRGBP	MRG domain binding protein	55257
GO:0016569	MSL3	MSL complex subunit 3	10943
GO:0016569	NAA50	N(alpha)-acetyltransferase 50, NatE catalytic subunit	80218
GO:0016569	NACC2	NACC family member 2	138151
GO:0016569	NSD1	nuclear receptor binding SET domain protein 1	64324
GO:0016569	PCGF2	polycomb group ring finger 2	7703
GO:0016569	PCGF3	polycomb group ring finger 3	10336
GO:0016569	PRDM4	PR/SET domain 4	11108
GO:0016569	PRKAA1	protein kinase AMP-activated catalytic subunit alpha 1	5562
GO:0016569	SETD5	SET domain containing 5	55209
GO:0016569	SIRT7	sirtuin 7	51547
GO:0016569	SMARCAD1	SWI/SNF-related, matrix-associated actin-dependent regulator of chromatin, subfamily a, containing DEAD/H box 1	56916
GO:0016569	SUV39H1	suppressor of variegation 3-9 homolog 1	6839
GO:0016569	TET2	tet methylcytosine dioxygenase 2	54790
GO:0016569	TET3	tet methylcytosine dioxygenase 3	200424
GO:0016569	UBE2A	ubiquitin conjugating enzyme E2 A	7319
GO:0016569	UBE2B	ubiquitin conjugating enzyme E2 B	7320
GO:0016569	USP15	ubiquitin specific peptidase 15	9958
GO:0016569	YEATS2	YEATS domain containing 2	55689
Gene set:GO:0090066 regulation of anatomical structure size
overlap 40
	Gene Symbol	Gene Name	Entrez Gene ID
GO:0090066	ARPC5	actin related protein 2/3 complex subunit 5	10092
GO:0090066	ADRB1	adrenoceptor beta 1	153
GO:0090066	ADRB2	adrenoceptor beta 2	154
GO:0090066	ADRB3	adrenoceptor beta 3	155
GO:0090066	AQP1	aquaporin 1 (Colton blood group)	358
GO:0090066	CAV3	caveolin 3	859
GO:0090066	CDKL5	cyclin dependent kinase like 5	6792
GO:0090066	DRD1	dopamine receptor D1	1812
GO:0090066	EDN1	endothelin 1	1906
GO:0090066	EDNRB	endothelin receptor type B	1910
GO:0090066	EPHA7	EPH receptor A7	2045
GO:0090066	FGA	fibrinogen alpha chain	2243
GO:0090066	GMFB	glia maturation factor beta	2764
GO:0090066	GOLGA4	golgin A4	2803
GO:0090066	GUCY1A1	guanylate cyclase 1 soluble subunit alpha 1	2982
GO:0090066	MAP3K13	mitogen-activated protein kinase kinase kinase 13	9175
GO:0090066	NDEL1	nudE neurodevelopment protein 1 like 1	81565
GO:0090066	PEX11B	peroxisomal biogenesis factor 11 beta	8799
GO:0090066	PAFAH1B1	platelet activating factor acetylhydrolase 1b regulatory subunit 1	5048
GO:0090066	PTAFR	platelet activating factor receptor	5724
GO:0090066	PLXNA4	plexin A4	91584
GO:0090066	KCNMB2	potassium calcium-activated channel subfamily M regulatory beta subunit 2	10242
GO:0090066	PTGS2	prostaglandin-endoperoxide synthase 2	5743
GO:0090066	PRKCE	protein kinase C epsilon	5581
GO:0090066	PRKG1	protein kinase cGMP-dependent 1	5592
GO:0090066	RAB22A	RAB22A, member RAS oncogene family	57403
GO:0090066	RAB5A	RAB5A, member RAS oncogene family	5868
GO:0090066	RAC1	Rac family small GTPase 1	5879
GO:0090066	RB1CC1	RB1 inducible coiled-coil 1	9821
GO:0090066	ARHGAP18	Rho GTPase activating protein 18	93663
GO:0090066	RUFY3	RUN and FYVE domain containing 3	22902
GO:0090066	SEMA3C	semaphorin 3C	10512
GO:0090066	SEMA3G	semaphorin 3G	56920
GO:0090066	SSH1	slingshot protein phosphatase 1	54434
GO:0090066	SLC12A2	solute carrier family 12 member 2	6558
GO:0090066	SPTBN1	spectrin beta, non-erythrocytic 1	6711
GO:0090066	TMOD3	tropomodulin 3	29766
GO:0090066	TWF1	twinfilin actin binding protein 1	5756
GO:0090066	UTS2B	urotensin 2B	257313
GO:0090066	WNT9B	Wnt family member 9B	7484
Gene set:GO:0010608 posttranscriptional regulation of gene expression
overlap 39
	Gene Symbol	Gene Name	Entrez Gene ID
GO:0010608	XRN1	5'-3' exoribonuclease 1	54464
GO:0010608	APP	amyloid beta precursor protein	351
GO:0010608	AGO4	argonaute RISC catalytic component 4	192670
GO:0010608	AXIN2	axin 2	8313
GO:0010608	CAPRIN2	caprin family member 2	65981
GO:0010608	CNOT2	CCR4-NOT transcription complex subunit 2	4848
GO:0010608	CNOT6	CCR4-NOT transcription complex subunit 6	57472
GO:0010608	CLP1	cleavage and polyadenylation factor I subunit 1	10978
GO:0010608	CELF1	CUGBP Elav-like family member 1	10658
GO:0010608	CPEB1	cytoplasmic polyadenylation element binding protein 1	64506
GO:0010608	CPEB2	cytoplasmic polyadenylation element binding protein 2	132864
GO:0010608	CPEB3	cytoplasmic polyadenylation element binding protein 3	22849
GO:0010608	DDX3X	DEAD-box helicase 3 X-linked	1654
GO:0010608	DICER1	dicer 1, ribonuclease III	23405
GO:0010608	DKC1	dyskerin pseudouridine synthase 1	1736
GO:0010608	EIF2A	eukaryotic translation initiation factor 2A	83939
GO:0010608	EIF5	eukaryotic translation initiation factor 5	1983
GO:0010608	FAM129A	family with sequence similarity 129 member A	116496
GO:0010608	FMR1	fragile X mental retardation 1	2332
GO:0010608	IGF2BP1	insulin like growth factor 2 mRNA binding protein 1	10642
GO:0010608	IGF2BP3	insulin like growth factor 2 mRNA binding protein 3	10643
GO:0010608	KBTBD8	kelch repeat and BTB domain containing 8	84541
GO:0010608	LARP4B	La ribonucleoprotein domain family member 4B	23185
GO:0010608	LIMD1	LIM domains containing 1	8994
GO:0010608	LIN28B	lin-28 homolog B	389421
GO:0010608	LTN1	listerin E3 ubiquitin protein ligase 1	26046
GO:0010608	MATR3	matrin 3	9782
GO:0010608	MPV17L2	MPV17 mitochondrial inner membrane protein like 2	84769
GO:0010608	MYCN	MYCN proto-oncogene, bHLH transcription factor	4613
GO:0010608	NGRN	neugrin, neurite outgrowth associated	51335
GO:0010608	PTAFR	platelet activating factor receptor	5724
GO:0010608	PPP3CA	protein phosphatase 3 catalytic subunit alpha	5530
GO:0010608	RPS6KB1	ribosomal protein S6 kinase B1	6198
GO:0010608	RBM24	RNA binding motif protein 24	221662
GO:0010608	SYNCRIP	synaptotagmin binding cytoplasmic RNA interacting protein	10492
GO:0010608	TNPO1	transportin 1	3842
GO:0010608	TNRC6B	trinucleotide repeat containing 6B	23112
GO:0010608	TRIM71	tripartite motif containing 71	131405
GO:0010608	ZFP36L2	ZFP36 ring finger protein like 2	678

## Sheet: 397 genes from ORA
AAMP
ACVR1
ACVR1C
ACVR2B
ADRB1
ADRB2
ADRB3
AEBP2
AGFG1
AGO4
AJAP1
AKR1C1
AKR1C4
AMER2
AMOT
ANK3
ANKRD11
ANKRD17
AP3S1
APP
AQP1
ARHGAP12
ARHGAP18
ARHGAP30
ARID1A
ARID4B
ARPC5
ASAP1
ASF1B
ASH1L
ASPN
ATAD2
ATP1B1
ATRX
AXIN2
BACH1
BAG5
BCL2L11
BCL9
BICC1
BICD2
BRPF1
BTG1
BTRC
CAB39
CACNA1D
CACNA2D1
CACNB2
CAMTA1
CAPRIN2
CASTOR2
CAV3
CBFA2T2
CCN1
CCNA1
CCND2
CCNJ
CCNYL1
CDC14B
CDC23
CDC34
CDH5
CDKL5
CDYL
CEBPA
CELF1
CEMIP2
CEP135
CERS2
CKS2
CLEC14A
CLOCK
CLP1
CNOT2
CNOT6
COL3A1
COL4A2
CPEB1
CPEB2
CPEB3
CREBRF
CSK
CSNK1G2
CTNND2
CTSV
CTTNBP2NL
CYP26A1
CYP26B1
DDX3X
DENND1B
DICER1
DISC1
DKC1
DLC1
DMD
DR1
DRD1
DUSP16
DUSP2
DYRK2
E2F6
E2F7
EDN1
EDNRB
EED
EIF2A
EIF5
ELK4
ELMOD2
EMP2
ENPP2
ENY2
EPHA5
EPHA7
ERBIN
EVI5
EXOC5
EYA1
EZH2
FAM122A
FAM129A
FBN2
FBXO45
FBXW11
FBXW7
FERMT2
FGA
FGD4
FGF2
FGFR2
FLRT3
FMR1
FNIP1
FOS
FOXP1
FRAS1
FZD3
FZD4
FZD6
GAB1
GDF6
GMFB
GOLGA4
GPC6
GSG1L
GSKIP
GUCY1A1
HAND1
HDHD2
HECW2
HIPK1
HIPK2
HIPK3
HMGA2
HOOK3
HTATIP2
HTRA3
HTT
ICK
IGF1R
IGF2BP1
IGF2BP3
IGF2R
INSR
IRS2
ITGB3
KANSL2
KAT2B
KBTBD8
KCNMB2
KDM1B
KDM7A
KIF23
KIF3A
KIF5C
KLF2
KLF4
KREMEN1
LARP4B
LATS2
LEFTY1
LEFTY2
LIMD1
LIN28B
LRP2
LTN1
MAK
MAP3K1
MAP3K13
MAP3K2
MAP3K4
MAP3K9
MAP4K3
MAPK6
MAPK8
MAPRE1
MARK1
MATR3
MBNL1
MCC
MDM4
MIB1
MIER3
MPV17L2
MRGBP
MSL3
MTMR2
MTMR3
MTSS1
MYCN
MYH10
MYH9
NAA15
NAA50
NACC2
NAP1L1
NDEL1
NDFIP1
NEDD9
NEUROD1
NF1
NFIB
NGRN
NLK
NPHP3
NPNT
NPTX1
NR1D2
NR2C2
NR3C1
NR6A1
NRK
NRP2
NSD1
NTRK2
NUP50
ONECUT2
OTUD3
PAFAH1B1
PAPPA
PAX6
PBX1
PCGF2
PCGF3
PDE3B
PDE4D
PEX11B
PGRMC2
PHACTR2
PHOSPHO1
PIK3IP1
PLEKHA1
PLPPR5
PLXNA2
PLXNA4
PLXNC1
PPARGC1B
PPME1
PPP2R2A
PPP2R2D
PPP2R3C
PPP3CA
PPP3CC
PPP6C
PPTC7
PRDM4
PRKAA1
PRKAG3
PRKCE
PRKG1
PTAFR
PTCH1
PTGS2
PTPN13
PTPN4
PTPN9
PTPRD
RAB22A
RAB27B
RAB5A
RABGAP1
RAC1
RANBP9
RASGRP1
RB1CC1
RBM24
RELA
RELN
RGS16
RIN2
ROCK2
ROR1
RORA
RPA1
RPS6KB1
RRP1B
RUFY3
SACM1L
SALL4
SCN4B
SDC1
SEMA3C
SEMA3G
SENP2
SETD5
SFRP1
SGK1
SGPP2
SH3BP4
SHISA6
SIRT7
SIX4
SKIL
SLC10A3
SLC12A2
SLC1A2
SLC39A10
SLITRK1
SMAP1
SMARCA4
SMARCA5
SMARCAD1
SMARCD1
SOX11
SPG11
SPIN1
SPRED1
SPRY3
SPTBN1
SRGAP1
SSH1
SSX2IP
STARD13
STC1
STK4
STOM
STRN
STRN3
SUN2
SUV39H1
SYDE1
SYNCRIP
SYNJ1
TAGAP
TAL1
TANC2
TAPT1
TBC1D2
TBC1D9
TCF4
TDG
TET2
TET3
TFAP4
TGFBR1
TGFBR2
TGFBR3
THRB
TMEM100
TMEM106B
TMEM201
TMOD3
TNFAIP1
TNPO1
TNRC6B
TRIAP1
TRIM67
TRIM71
TRIP11
TWF1
TXNIP
UBE2A
UBE2B
UBE2D1
UBR3
USP15
USP44
USP47
UTRN
UTS2B
VASH1
VDR
VEGFD
VLDLR
WNT9B
XBP1
XRN1
YEATS2
YWHAG
ZEB1
ZFP36L2
ZFPM2
ZNF804A
ZNRF3
ZRANB1
ZSWIM5
ZSWIM6

## Sheet: 397 genes, miRs & GO 
miR	miR	miR	gene	annotation	annotation	annotation	annotation	annotation	annotation	annotation	annotation	annotation
hsa-miR-1226-3p			AAMP	GO:0001525
hsa-miR-606			ACVR1	GO:0071559	GO:0001701	GO:0044772	GO:0002009	GO:0001525
hsa-let-7d-5p			ACVR1C	GO:0071559
hsa-miR-101-3p	hsa-miR-107		ACVR2B	GO:0071559
hsa-miR-101-3p			ADRB1	GO:0043087	GO:0090066
hsa-let-7d-5p			ADRB2	GO:0032409	GO:0071900	GO:0090066
hsa-let-7d-5p			ADRB3	GO:0090066
hsa-miR-101-3p			AEBP2	GO:0040029
hsa-miR-107			AGFG1	GO:0043087
hsa-let-7d-5p	hsa-miR-107		AGO4	GO:0040029	GO:0198738	GO:0010608
hsa-miR-101-3p			AJAP1	GO:0002009
hsa-miR-1226-3p			AKR1C1	GO:0001101
hsa-miR-1226-3p			AKR1C4	GO:0001101
hsa-miR-302c-3p			AMER2	GO:0198738
hsa-miR-107			AMOT	GO:0001701	GO:0001525	GO:0043087
hsa-miR-107			ANK3	GO:0032409	GO:0061564
hsa-miR-101-3p			ANKRD11	GO:0001701
hsa-miR-302c-3p			ANKRD17	GO:0044772
hsa-miR-101-3p			AP3S1	GO:0030705
hsa-miR-101-3p			APP	GO:0030705	GO:0198738	GO:0032409	GO:0044772	GO:0050769	GO:0061564	GO:0010608
hsa-miR-320e			AQP1	GO:0001101	GO:0001525	GO:0048545	GO:0090066
hsa-miR-770-5p			ARHGAP12	GO:0002009	GO:0043087	GO:1902532	GO:0090066
hsa-miR-101-3p			ARHGAP18	GO:0043087
hsa-miR-302c-3p			ARHGAP30	GO:0043087
hsa-miR-101-3p			ARID1A	GO:0040029	GO:0002009	GO:0048545
hsa-miR-302c-3p			ARID4B	GO:0040029	GO:0016569
hsa-miR-181b-2-3p			ARPC5	GO:0090066
hsa-miR-302c-3p	hsa-miR-101-3p		ASAP1	GO:0043087
hsa-miR-302c-3p			ASF1B	GO:0001701
hsa-miR-107			ASH1L	GO:1902532	GO:0016569
hsa-miR-101-3p			ASPN	GO:0071559
hsa-miR-302c-3p			ATAD2	GO:0040029
hsa-miR-101-3p			ATP1B1	GO:0032409
hsa-miR-181b-2-3p			ATRX	GO:0016569
hsa-miR-107			AXIN2	GO:0198738	GO:0010608
hsa-let-7d-5p			BACH1	GO:0044772
hsa-miR-371a-5p			BAG5	GO:1902532
hsa-miR-101-3p			BCL2L11	GO:0001701	GO:0048545
hsa-miR-101-3p			BCL9	GO:0071559	GO:0198738
hsa-miR-770-5p			BICC1	GO:0198738
hsa-miR-101-3p			BICD2	GO:0030705
hsa-miR-101-3p			BRPF1	GO:0016569
hsa-miR-302c-3p	hsa-miR-770-5p		BTG1	GO:0001525
hsa-miR-107			BTRC	GO:0198738	GO:0044772	GO:0002009	GO:0016311
hsa-miR-107			CAB39	GO:0032409	GO:0071900
hsa-miR-101-3p			CACNA1D	GO:0032409
hsa-miR-107			CACNA2D1	GO:0032409
hsa-miR-101-3p			CACNB2	GO:0032409
hsa-miR-101-3p			CAMTA1	GO:0016311
hsa-miR-302c-3p			CAPRIN2	GO:0198738	GO:0050769	GO:0010608
hsa-miR-101-3p			CASTOR2	GO:0001101	GO:1902532
hsa-miR-101-3p			CAV3	GO:0071559	GO:0032409	GO:0002009	GO:1902532	GO:0071900	GO:0090066
hsa-miR-101-3p			CBFA2T2	GO:0050769
hsa-miR-181b-2-3p			CCN1	GO:0001701	GO:0002009	GO:0001525
hsa-miR-606			CCNA1	GO:0044772	GO:0071900
hsa-miR-770-5p	hsa-let-7d-5p		CCND2	GO:0044772	GO:0071900
hsa-let-7d-5p			CCNJ	GO:0071900
hsa-miR-107			CCNYL1	GO:0071900
hsa-miR-935			CDC14B	GO:0044772	GO:0016311
hsa-miR-302c-3p			CDC23	GO:0044772
hsa-let-7d-5p			CDC34	GO:0044772	GO:1902532
hsa-miR-101-3p			CDH5	GO:0071559	GO:0001525
hsa-miR-101-3p			CDKL5	GO:0050769	GO:0061564	GO:0043087	GO:0090066
hsa-miR-101-3p			CDYL	GO:0040029
hsa-miR-101-3p			CEBPA	GO:0001701	GO:0071900
hsa-miR-371a-5p			CELF1	GO:0040029	GO:0010608
hsa-let-7d-5p			CEMIP2	GO:0001525
hsa-let-7d-5p	hsa-miR-181b-2-3p		CEP135	GO:0044772
hsa-miR-101-3p			CERS2	GO:0061564
hsa-miR-181b-2-3p			CKS2	GO:0044772	GO:0071900
hsa-miR-935			CLEC14A	GO:0001525
hsa-miR-107			CLOCK	GO:0048545	GO:0016569
hsa-let-7d-5p			CLP1	GO:0040029	GO:0010608
hsa-miR-1306-5p			CNOT2	GO:0001701	GO:0044772	GO:0048545	GO:0010608
hsa-miR-302c-3p			CNOT6	GO:0040029	GO:0044772	GO:0010608
hsa-let-7d-5p			COL3A1	GO:0071559	GO:0001101
hsa-let-7d-5p			COL4A2	GO:0071559	GO:0001525
hsa-miR-935	hsa-let-7d-5p		CPEB1	GO:0001101	GO:0010608
hsa-miR-101-3p			CPEB2	GO:0043087	GO:0010608
hsa-miR-101-3p	hsa-miR-770-5p	hsa-miR-107	CPEB3	GO:0001101	GO:0050769	GO:0010608
hsa-miR-101-3p	hsa-miR-302c-3p		CREBRF	GO:0048545
hsa-miR-371a-5p			CSK	GO:1902532	GO:0071900
hsa-miR-107			CSNK1G2	GO:0198738
hsa-miR-101-3p			CTNND2	GO:0198738
hsa-miR-935			CTSV	GO:0048545
hsa-miR-345-5p			CTTNBP2NL	GO:0032409
hsa-miR-320e			CYP26A1	GO:0001101
hsa-miR-302c-3p			CYP26B1	GO:0001101
hsa-miR-181b-2-3p			DDX3X	GO:0198738	GO:0044772	GO:1902532	GO:0071900	GO:0010608
hsa-miR-181b-2-3p			DENND1B	GO:0043087
hsa-miR-107			DICER1	GO:0040029	GO:0050769	GO:0010608
hsa-miR-101-3p			DISC1	GO:0198738	GO:0050769
hsa-miR-181b-2-3p			DKC1	GO:0010608
hsa-let-7d-5p			DLC1	GO:0002009	GO:0043087	GO:1902532	GO:0016311
hsa-miR-935	hsa-let-7d-5p		DMD	GO:0032409
hsa-miR-101-3p	hsa-miR-181b-2-3p		DR1	GO:0016569
hsa-miR-302c-3p			DRD1	GO:0016569	GO:0090066
hsa-miR-181b-2-3p			DUSP16	GO:1902532	GO:0016311	GO:0071900
hsa-miR-302c-3p			DUSP2	GO:1902532	GO:0016311	GO:0071900
hsa-miR-107			DYRK2	GO:1902532
hsa-let-7d-5p			E2F6	GO:0044772
hsa-miR-302c-3p			E2F7	GO:0001701	GO:0044772	GO:0001525
hsa-let-7d-5p			EDN1	GO:0071559	GO:0001701	GO:0001101	GO:0002009	GO:0001525	GO:0048545	GO:0071900	GO:0090066
hsa-miR-302c-3p			EDNRB	GO:0090066
hsa-miR-101-3p			EED	GO:0040029	GO:0016569
hsa-miR-1226-3p			EIF2A	GO:0010608
hsa-miR-107			EIF5	GO:0043087	GO:0010608
hsa-miR-302c-3p	hsa-miR-107		ELK4	GO:0016569
hsa-miR-181b-2-3p			ELMOD2	GO:0043087
hsa-miR-101-3p			EMP2	GO:0001525
hsa-miR-101-3p			ENPP2	GO:0001525
hsa-miR-101-3p			ENY2	GO:0016569
hsa-miR-302c-3p			EPHA5	GO:0061564	GO:0043087
hsa-miR-320e	hsa-miR-107		EPHA7	GO:0002009	GO:0061564	GO:0090066
hsa-miR-101-3p			ERBIN	GO:1902532
hsa-miR-101-3p			EVI5	GO:0043087
hsa-miR-181b-2-3p			EXOC5	GO:0002009
hsa-miR-101-3p			EYA1	GO:0002009	GO:0016311	GO:0016569
hsa-miR-101-3p			EZH2	GO:0040029	GO:0044772	GO:0050769	GO:0043087	GO:0071900	GO:0016569
hsa-let-7d-5p			FAM122A	GO:0016311
hsa-miR-371a-5p			FAM129A	GO:0010608
hsa-miR-101-3p			FBN2	GO:0071559
hsa-miR-320e			FBXO45	GO:0061564
hsa-miR-181b-2-3p			FBXW11	GO:0198738	GO:0044772	GO:1902532	GO:0016311
hsa-miR-935	hsa-miR-1226-3p	hsa-miR-107	FBXW7	GO:0001525
hsa-miR-107			FERMT2	GO:0071559	GO:0198738
hsa-miR-101-3p			FGA	GO:0090066
hsa-miR-302c-3p			FGD4	GO:0043087
hsa-miR-1226-3p			FGF2	GO:0002009	GO:0001525	GO:0071900
hsa-miR-181b-2-3p			FGFR2	GO:0071559	GO:0001701	GO:0198738	GO:0001101	GO:0002009	GO:0001525	GO:0061564
hsa-miR-101-3p			FLRT3	GO:0002009	GO:0061564
hsa-miR-935			FMR1	GO:0030705	GO:0040029	GO:0032409	GO:0050769	GO:0016569	GO:0010608
hsa-let-7d-5p			FNIP1	GO:1902532
hsa-miR-101-3p			FOS	GO:0071559	GO:0048545
hsa-miR-107			FOXP1	GO:0002009	GO:0048545
hsa-let-7d-5p			FRAS1	GO:0002009
hsa-let-7d-5p	hsa-miR-302c-3p		FZD3	GO:0198738	GO:0002009	GO:0050769	GO:0061564
hsa-miR-101-3p			FZD4	GO:0198738	GO:0001101	GO:0002009	GO:0050769	GO:0071900
hsa-miR-935	hsa-miR-101-3p	hsa-miR-302c-3p	FZD6	GO:0198738	GO:0002009
hsa-miR-101-3p			GAB1	GO:0001525	GO:0061564
hsa-let-7d-5p			GDF6	GO:0050769
hsa-miR-770-5p			GMFB	GO:0090066
hsa-miR-1306-5p			GOLGA4	GO:0050769	GO:0061564	GO:0090066
hsa-miR-107			GPC6	GO:0198738	GO:0002009
hsa-miR-1193			GSG1L	GO:0032409
hsa-miR-107			GSKIP	GO:0198738
hsa-miR-302c-3p			GUCY1A1	GO:0090066
hsa-let-7d-5p			HAND1	GO:0001701	GO:0002009	GO:0001525
hsa-miR-935			HDHD2	GO:0016311
hsa-miR-181b-2-3p			HECW2	GO:0032409	GO:0044772
hsa-miR-1226-3p			HIPK1	GO:0001525
hsa-miR-320e			HIPK2	GO:0071559	GO:0001525
hsa-miR-101-3p			HIPK3	GO:1902532	GO:0071900
hsa-let-7d-5p			HMGA2	GO:0044772	GO:0001525	GO:0071900	GO:0016569
hsa-miR-302c-3p			HOOK3	GO:0030705
hsa-miR-107			HTATIP2	GO:0001525
hsa-miR-101-3p			HTRA3	GO:0071559
hsa-miR-107			HTT	GO:0030705	GO:0032409	GO:0016311	GO:0071900
hsa-miR-101-3p			ICK	GO:0030705
hsa-let-7d-5p			IGF1R	GO:1902532	GO:0071900
hsa-let-7d-5p			IGF2BP1	GO:0010608
hsa-let-7d-5p			IGF2BP3	GO:0010608
hsa-miR-1226-3p			IGF2R	GO:0001101
hsa-miR-1226-3p			INSR	GO:0071900
hsa-miR-935			IRS2	GO:0061564
hsa-let-7d-5p			ITGB3	GO:0001525
hsa-miR-371a-5p			KANSL2	GO:0016569
hsa-miR-302c-3p			KAT2B	GO:0040029	GO:0071900	GO:0016569
hsa-miR-101-3p			KBTBD8	GO:0010608
hsa-miR-770-5p			KCNMB2	GO:0090066
hsa-miR-302c-3p			KDM1B	GO:0040029	GO:0016569
hsa-miR-490-3p	hsa-miR-107		KDM7A	GO:0016569
hsa-miR-107			KIF23	GO:0030705
hsa-miR-101-3p			KIF3A	GO:0030705	GO:0061564
hsa-miR-107			KIF5C	GO:0030705	GO:0061564
hsa-miR-101-3p			KLF2	GO:0040029	GO:0001701	GO:0001101	GO:0001525
hsa-miR-107			KLF4	GO:0198738	GO:0001101	GO:0044772	GO:0002009	GO:0001525	GO:0061564	GO:1902532
hsa-miR-302c-3p			KREMEN1	GO:0198738
hsa-miR-1306-5p			LARP4B	GO:0010608
hsa-miR-302c-3p			LATS2	GO:0198738	GO:0044772	GO:0071900
hsa-miR-302c-3p			LEFTY1	GO:0071559
hsa-miR-302c-3p			LEFTY2	GO:0071559
hsa-miR-1306-5p			LIMD1	GO:0040029	GO:0198738	GO:1902532	GO:0010608
hsa-let-7d-5p			LIN28B	GO:0040029	GO:0010608
hsa-miR-101-3p	hsa-miR-302c-3p		LRP2	GO:0002009	GO:0050769
hsa-miR-606			LTN1	GO:0010608
hsa-miR-101-3p			MAK	GO:0030705
hsa-miR-371a-5p	hsa-miR-770-5p		MAP3K1	GO:0071900
hsa-miR-101-3p			MAP3K13	GO:0050769	GO:0061564	GO:0071900	GO:0090066
hsa-miR-302c-3p			MAP3K2	GO:0071900
hsa-miR-101-3p			MAP3K4	GO:0071900
hsa-miR-101-3p			MAP3K9	GO:0071900
hsa-let-7d-5p			MAP4K3	GO:0071900
hsa-let-7d-5p	hsa-miR-1306-5p		MAPK6	GO:0050769
hsa-miR-107			MAPK8	GO:0016569
hsa-miR-371a-5p			MAPRE1	GO:0044772
hsa-miR-101-3p	hsa-miR-770-5p		MARK1	GO:0198738
hsa-miR-181b-2-3p			MATR3	GO:0010608
hsa-miR-101-3p			MBNL1	GO:0001701
hsa-miR-302c-3p			MCC	GO:0198738
hsa-let-7d-5p			MDM4	GO:0044772
hsa-let-7d-5p			MIB1	GO:0001701	GO:0002009
hsa-miR-302c-3p			MIER3	GO:0016569
hsa-miR-935			MPV17L2	GO:0010608
hsa-miR-101-3p			MRGBP	GO:0016569
hsa-miR-371a-5p			MSL3	GO:0040029	GO:0016569
hsa-miR-101-3p			MTMR2	GO:0016311
hsa-miR-181b-2-3p			MTMR3	GO:0016311
hsa-miR-935			MTSS1	GO:0002009
hsa-miR-101-3p	hsa-miR-302c-3p	hsa-miR-107	MYCN	GO:0040029	GO:0010608
hsa-miR-181b-2-3p	hsa-miR-770-5p		MYH10	GO:0001701	GO:0061564
hsa-miR-107			MYH9	GO:0001701	GO:0001525
hsa-miR-101-3p			NAA15	GO:0001525
hsa-miR-1226-3p			NAA50	GO:0016569
hsa-miR-101-3p			NACC2	GO:0044772	GO:0016569
hsa-let-7d-5p			NAP1L1	GO:0050769
hsa-miR-107			NDEL1	GO:0030705	GO:0001701	GO:0050769	GO:0061564	GO:0043087	GO:0090066
hsa-miR-101-3p			NDFIP1	GO:0032409
hsa-miR-107			NEDD9	GO:0043087
hsa-miR-101-3p			NEUROD1	GO:0050769	GO:1902532
hsa-miR-107			NF1	GO:0001525	GO:0043087	GO:1902532	GO:0071900
hsa-miR-302c-3p			NFIB	GO:0061564
hsa-miR-371a-5p			NGRN	GO:0010608
hsa-miR-101-3p			NLK	GO:0071559	GO:0198738
hsa-let-7d-5p			NPHP3	GO:0198738	GO:0002009
hsa-miR-101-3p			NPNT	GO:0071559	GO:0002009	GO:0016311
hsa-miR-101-3p			NPTX1	GO:0061564
hsa-miR-101-3p			NR1D2	GO:0048545
hsa-miR-302c-3p			NR2C2	GO:0048545
hsa-miR-181b-2-3p			NR3C1	GO:0071559	GO:0048545
hsa-let-7d-5p			NR6A1	GO:0048545
hsa-miR-101-3p			NRK	GO:0001701	GO:0071900
hsa-miR-107			NRP2	GO:0001525	GO:0061564
hsa-miR-101-3p			NSD1	GO:0016569
hsa-miR-770-5p			NTRK2	GO:0001101	GO:0050769	GO:0061564	GO:0043087
hsa-miR-107			NUP50	GO:0043087
hsa-miR-935	hsa-let-7d-5p		ONECUT2	GO:0071559
hsa-miR-101-3p			OTUD3	GO:1902532
hsa-miR-101-3p			PAFAH1B1	GO:0030705	GO:0044772	GO:0002009	GO:0050769	GO:0061564	GO:0043087	GO:1902532	GO:0090066
hsa-let-7d-5p			PAPPA	GO:0048545
hsa-miR-606			PAX6	GO:0050769	GO:0061564
hsa-let-7d-5p	hsa-miR-770-5p		PBX1	GO:0044772	GO:0002009
hsa-miR-107			PCGF2	GO:0040029	GO:0001701	GO:0016569
hsa-let-7d-5p			PCGF3	GO:0040029	GO:0016569
hsa-miR-107			PDE3B	GO:0001525	GO:1902532
hsa-miR-101-3p			PDE4D	GO:0032409	GO:1902532
hsa-let-7d-5p			PEX11B	GO:0090066
hsa-miR-107			PGRMC2	GO:0048545
hsa-miR-101-3p			PHACTR2	GO:0016311
hsa-miR-1306-5p			PHOSPHO1	GO:0016311
hsa-let-7d-5p			PIK3IP1	GO:1902532
hsa-miR-107			PLEKHA1	GO:1902532
hsa-miR-1193			PLPPR5	GO:0016311
hsa-miR-101-3p			PLXNA2	GO:0050769	GO:0061564	GO:0043087
hsa-miR-181b-2-3p			PLXNA4	GO:0050769	GO:0061564	GO:0043087	GO:0090066
hsa-let-7d-5p			PLXNC1	GO:0050769	GO:0061564	GO:0043087
hsa-miR-101-3p			PPARGC1B	GO:0048545	GO:0016311
hsa-miR-490-3p			PPME1	GO:0044772	GO:0016311
hsa-miR-101-3p			PPP2R2A	GO:0044772	GO:0016311
hsa-miR-1306-5p			PPP2R2D	GO:0044772	GO:0016311
hsa-miR-107			PPP2R3C	GO:0016311
hsa-miR-770-5p			PPP3CA	GO:0040029	GO:0198738	GO:0044772	GO:0016311	GO:0010608
hsa-miR-1306-5p			PPP3CC	GO:0016311
hsa-miR-302c-3p	hsa-miR-107		PPP6C	GO:0044772	GO:0016311
hsa-miR-101-3p			PPTC7	GO:0016311
hsa-miR-302c-3p			PRDM4	GO:0016569
hsa-miR-101-3p			PRKAA1	GO:0198738	GO:0001101	GO:1902532	GO:0071900	GO:0016569
hsa-miR-107			PRKAG3	GO:0071900
hsa-miR-101-3p			PRKCE	GO:0032409	GO:0001101	GO:0090066
hsa-miR-107			PRKG1	GO:0043087	GO:0090066
hsa-let-7d-5p			PTAFR	GO:0032409	GO:0001101	GO:0048545	GO:0090066	GO:0010608
hsa-miR-101-3p			PTCH1	GO:0001701	GO:0001101	GO:0002009	GO:0061564
hsa-miR-101-3p			PTGS2	GO:0001101	GO:0001525	GO:0048545	GO:1902532	GO:0090066
hsa-miR-606			PTPN13	GO:0016311
hsa-miR-107			PTPN4	GO:0016311
hsa-miR-101-3p			PTPN9	GO:0016311
hsa-let-7d-5p			PTPRD	GO:0050769	GO:0016311
hsa-miR-302c-3p			RAB22A	GO:0090066
hsa-miR-345-5p			RAB27B	GO:0030705
hsa-miR-101-3p			RAB5A	GO:0198738	GO:0090066
hsa-miR-302c-3p			RABGAP1	GO:0043087
hsa-miR-101-3p			RAC1	GO:0198738	GO:0002009	GO:0090066
hsa-miR-101-3p			RANBP9	GO:0061564	GO:1902532
hsa-let-7d-5p			RASGRP1	GO:0030705	GO:0043087	GO:0071900
hsa-miR-302c-3p			RB1CC1	GO:0090066
hsa-miR-107			RBM24	GO:0010608
hsa-miR-302c-3p	hsa-miR-1306-5p		RELA	GO:0001101	GO:0050769	GO:0048545	GO:1902532
hsa-miR-935			RELN	GO:0032409	GO:0050769	GO:0061564
hsa-let-7d-5p			RGS16	GO:0043087
hsa-miR-101-3p			RIN2	GO:0043087
hsa-miR-302c-3p			ROCK2	GO:0071559	GO:0001525	GO:0016311
hsa-miR-181b-2-3p			ROR1	GO:0198738	GO:0002009
hsa-miR-935	hsa-miR-101-3p		RORA	GO:0001525	GO:0048545	GO:1902532
hsa-miR-345-5p			RPA1	GO:0044772
hsa-miR-1226-3p			RPS6KB1	GO:0001101	GO:0044772	GO:0048545	GO:0010608
hsa-miR-1226-3p			RRP1B	GO:0043087	GO:0016311
hsa-let-7d-5p			RUFY3	GO:0050769	GO:0061564	GO:0090066
hsa-miR-101-3p			SACM1L	GO:0016311
hsa-let-7d-5p			SALL4	GO:0001701	GO:0002009
hsa-miR-1306-5p			SCN4B	GO:0032409
hsa-miR-302c-3p			SDC1	GO:0198738	GO:0048545
hsa-miR-181b-2-3p			SEMA3C	GO:0002009	GO:0061564	GO:0090066
hsa-miR-101-3p			SEMA3G	GO:0061564	GO:0090066
hsa-let-7d-5p			SENP2	GO:0001701	GO:0198738	GO:0044772
hsa-miR-320e			SETD5	GO:0016569
hsa-miR-606			SFRP1	GO:0071559	GO:0198738	GO:0001101	GO:0002009	GO:0001525	GO:0043087	GO:0048545	GO:1902532	GO:0071900
hsa-miR-101-3p			SGK1	GO:0032409
hsa-miR-101-3p			SGPP2	GO:0016311
hsa-miR-107			SH3BP4	GO:0001101	GO:0043087	GO:1902532
hsa-miR-101-3p			SHISA6	GO:0198738	GO:0032409
hsa-miR-770-5p			SIRT7	GO:0044772	GO:0016569
hsa-miR-101-3p	hsa-miR-107		SIX4	GO:0002009
hsa-let-7d-5p			SKIL	GO:0071559	GO:0001701	GO:0050769	GO:0061564
hsa-miR-320e			SLC10A3	GO:0001101
hsa-miR-101-3p			SLC12A2	GO:0090066
hsa-miR-181b-2-3p			SLC1A2	GO:0001101
hsa-miR-101-3p			SLC39A10	GO:0016311
hsa-miR-107			SLITRK1	GO:0050769	GO:0061564
hsa-miR-371a-5p			SMAP1	GO:0043087
hsa-miR-101-3p			SMARCA4	GO:0198738	GO:0048545
hsa-miR-101-3p	hsa-miR-606		SMARCA5	GO:0040029
hsa-let-7d-5p			SMARCAD1	GO:0016569
hsa-miR-101-3p			SMARCD1	GO:0040029	GO:0001101
hsa-miR-606			SOX11	GO:0071559	GO:0002009	GO:0050769
hsa-miR-101-3p			SPG11	GO:0030705	GO:0061564
hsa-miR-935			SPIN1	GO:0198738
hsa-miR-101-3p			SPRED1	GO:0001525	GO:1902532	GO:0016311	GO:0071900
hsa-miR-1306-5p			SPRY3	GO:0061564	GO:1902532	GO:0071900
hsa-miR-181b-2-3p			SPTBN1	GO:0061564	GO:0090066
hsa-let-7d-5p			SRGAP1	GO:0043087
hsa-miR-101-3p			SSH1	GO:0061564	GO:0016311	GO:0090066
hsa-miR-302c-3p			SSX2IP	GO:0030705
hsa-let-7d-5p			STARD13	GO:0002009	GO:0001525	GO:0043087
hsa-miR-101-3p	hsa-miR-606		STC1	GO:0048545
hsa-miR-371a-5p			STK4	GO:0001701	GO:0198738	GO:0002009	GO:0001525	GO:0071900
hsa-miR-107			STOM	GO:0032409
hsa-miR-107			STRN	GO:0198738
hsa-miR-101-3p			STRN3	GO:0048545
hsa-miR-107			SUN2	GO:0030705
hsa-miR-302c-3p			SUV39H1	GO:0040029	GO:0016569
hsa-miR-302c-3p			SYDE1	GO:0043087
hsa-miR-101-3p			SYNCRIP	GO:0010608
hsa-miR-107			SYNJ1	GO:0001101	GO:0050769	GO:0016311
hsa-miR-302c-3p			TAGAP	GO:0043087
hsa-miR-101-3p			TAL1	GO:0001525
hsa-miR-770-5p			TANC2	GO:0001701
hsa-miR-302c-3p			TAPT1	GO:0001701
hsa-miR-302c-3p			TBC1D2	GO:0043087
hsa-miR-181b-2-3p			TBC1D9	GO:0043087
hsa-miR-606			TCF4	GO:0050769
hsa-miR-320e	hsa-miR-107		TDG	GO:0040029
hsa-miR-101-3p	hsa-miR-302c-3p		TET2	GO:0016569
hsa-let-7d-5p	hsa-miR-302c-3p	hsa-miR-1306-5p	TET3	GO:0016569
hsa-miR-302c-3p			TFAP4	GO:0044772	GO:0048545	GO:0071900
hsa-miR-101-3p			TGFBR1	GO:0071559	GO:0001701	GO:0001525	GO:0071900
hsa-miR-302c-3p			TGFBR2	GO:0071559	GO:0001701	GO:0002009	GO:0001525	GO:0048545
hsa-let-7d-5p	hsa-miR-101-3p	hsa-miR-107	TGFBR3	GO:0071559	GO:0001101
hsa-miR-181b-2-3p			THRB	GO:0048545
hsa-miR-302c-3p			TMEM100	GO:0001701	GO:0001525
hsa-miR-371a-5p			TMEM106B	GO:0050769
hsa-miR-101-3p			TMEM201	GO:0030705
hsa-miR-490-3p			TMOD3	GO:0044772	GO:0090066
hsa-miR-302c-3p			TNFAIP1	GO:1902532
hsa-miR-101-3p			TNPO1	GO:0030705	GO:0010608
hsa-miR-101-3p	hsa-miR-181b-2-3p	hsa-miR-107	TNRC6B	GO:0040029	GO:0198738	GO:0010608
hsa-miR-107			TRIAP1	GO:0044772	GO:1902532
hsa-let-7d-5p			TRIM67	GO:0050769	GO:1902532
hsa-let-7d-5p	hsa-miR-107		TRIM71	GO:0040029	GO:0044772	GO:0002009	GO:0010608
hsa-miR-302c-3p			TRIP11	GO:0030705
hsa-miR-107			TWF1	GO:0050769	GO:0090066
hsa-miR-302c-3p			TXNIP	GO:0048545
hsa-miR-101-3p			UBE2A	GO:0001701	GO:0016569
hsa-miR-302c-3p			UBE2B	GO:0040029	GO:0001701	GO:0198738	GO:1902532	GO:0016569
hsa-miR-101-3p			UBE2D1	GO:0044772
hsa-miR-101-3p	hsa-miR-770-5p		UBR3	GO:0001701
hsa-miR-1193			USP15	GO:0071559	GO:0016569
hsa-let-7d-5p			USP44	GO:0044772
hsa-miR-101-3p			USP47	GO:0198738	GO:0044772	GO:1902532
hsa-let-7d-5p			UTRN	GO:0032409
hsa-miR-101-3p			UTS2B	GO:0090066
hsa-miR-1226-3p			VASH1	GO:0001701	GO:0001525
hsa-miR-302c-3p			VDR	GO:0002009	GO:0048545
hsa-miR-320e			VEGFD	GO:0001525
hsa-miR-101-3p	hsa-miR-302c-3p		VLDLR	GO:0050769	GO:0061564
hsa-let-7d-5p			WNT9B	GO:0001701	GO:0198738	GO:0001101	GO:0002009	GO:0090066
hsa-miR-181b-2-3p			XBP1	GO:0001101	GO:0001525	GO:1902532
hsa-let-7d-5p			XRN1	GO:0010608
hsa-miR-345-5p			YEATS2	GO:0016569
hsa-miR-181b-2-3p			YWHAG	GO:0044772	GO:0071900
hsa-miR-101-3p			ZEB1	GO:0071559	GO:0001101	GO:0050769
hsa-miR-101-3p			ZFP36L2	GO:0071559	GO:0010608	GO:0048545	GO:0044772
hsa-miR-107			ZFPM2	GO:0001701
hsa-miR-181b-2-3p			ZNF804A	GO:0050769
hsa-miR-302c-3p			ZNRF3	GO:0198738	GO:0002009
hsa-miR-302c-3p			ZRANB1	GO:0198738
hsa-let-7d-5p			ZSWIM5	GO:0061564
hsa-miR-101-3p			ZSWIM6	GO:0061564

## Sheet: common target genes
miRs	miRs	miRs	gene symbol	annotations	gene name	FUNCTION (source website: Gene Cards)	DISEASES ASSOCIATED	validations miRTarbase	validations Tarbase (DIANA)	publications
hsa-miR-101-3p (down)	hsa-miR-107 (down)		ACVR2B	GO:0071559	Activin A Receptor Type 2B	belong to the transforming growth factor-beta family, insulin-like growth factor (IGF1)-Akt signaling pathways, activates the type-1 receptor that binds and phosphorylates SMAD proteins	Visceral Heterotaxy	NGS	PAR-CLIP, HITS-CLIP, immunoprecipitation, RNase treatment, mild MNase digestion, treatment with arsenite	Gottwein E et al. 2011, Kishore S et al. 2011
hsa-let-7d-5p (down)	hsa-miR-107 (down)		AGO4	GO:0040029; GO:0198738; GO:0010608	Argonaute RISC Component 4	required for RNA-mediated gene silencing (RNAi).	Atrial Septal Defect 2
hsa-miR-302c-3p (up)	hsa-miR-101-3p (down)		ASAP1	GO:0043087	ArfGAP With SH3 Domain, Ankyrin Repeat And PH Domain 1	phosphatidylinositol 4,5-bisphosphate-dependent GTPase-activating protein activity, maybe involved in regulation of membrane trafficking and cytoskeleton remodeling, Integrin Pathway	Laryngeal Benign Neoplasm and Melanoma, Uveal		Microarrays, PAR-CLIP	Lipchina I et al. 2011, Gottwein E et al. 2011, Zhang X et al. 2015
hsa-miR-302c-3p (up)	hsa-miR-770-5p (up)		BTG1	GO:0001525	BTG Anti-Proliferation Factor 1	regulates cell growth and differentiation; Anti-proliferative protein, putative tumor suppressor gene	B cell lymphocytic leukemia and Charcot-Marie-Tooth Disease	NGS, CLIPseq	PAR-CLIP immunoprecipitations, RNase treatment	Lipchina I et al. 2011
hsa-miR-770-5p (up)	hsa-let-7d-5p (down)		CCND2	GO:0071900; GO:0044772	Cyclin D2	phosphorylates and inhibits members of the retinoblastoma (RB) protein family including RB1 and regulates the cell-cycle during G(1)/S transition. Also substrate for SMAD3, phosphorylating SMAD3 in a cell-cycle-dependent manner and repressing its transcriptional activity	Megalencephaly-Polymicrogyria-Polydactyly-Hydrocephalus Syndrome, ovarian and testicular tumors
hsa-miR-let-7d-5p (down)	hsa-miR-181b-2-3p (up)		CEP135	GO:0044772	Centrosomal protein 135	centriole biogenesis, Regulation of PLK1 Activity at G2/M Transition	Microcephaly, Seckel Syndrome	NGS, CLIPseq		Farazi TA et al. 2014
hsa-miR-935 (down)	hsa-miR-let-7d-5p (down)		CPEB1	GO:0001101; GO:0010608	Cytoplasmic Polyadenylation Element Binding Protein 1	regulation of mRNA translation, as well as processing of the 3' untranslated region, and may play a role in cell proliferation and tumorigenesis. regulates mRNA cytoplasmic polyadenylation and translation initiation during oocyte maturation, early development and at postsynapse sites of neurons. Required for cell cycle progression.	Premature Menopause and Disease Of Mental Health
hsa-miR-101-3p (down)	hsa-miR-770-5p (up)	hsa-miR-107 (down)	CPEB3	GO:0001101; GO:0050769; GO:0010608	cytoplasmic polyadenylation element binding protein 3	acts as a translational repressor in the basal unstimulated state but, following neuronal stimulation, acts as a translational activator. Required for the consolidation and maintenance of hippocampal-based long term memory. represses transcription of the STAT5B target gene EGFR .		NGS, CLIPseq	HITS-CLIP PAR-CLIP mild MNase digestion, Chimeric fragments	Boudreau RL et al. 2014, Kishore S et al. 2011, Gottwein E et al. 2011
hsa-miR-101-3p (down)	hsa-miR-302c-3p (up)		CREBRF	GO:0048545	CREB3 Regulatory Factor	Acts as a negative regulator of the endoplasmic reticulum stress response or unfolded protein response (UPR). Represses the transcriptional activity of CREB3 during the UPR. Recruits CREB3 into nuclear foci.		NGS, CLIPseq		Memczak S et al. 2013
hsa-miR-935 (down)	hsa-miR-let-7d-5p (down)		DMD	GO:0032409	Dystrophin	Anchors the extracellular matrix to the cytoskeleton via F-actin. implicated in signaling events and synaptic transmission.	Muscular Dystrophy, Duchenne Type and Muscular Dystrophy, Becker Type, Cardiomyopathy		PAR-CLIP, shRNAs against HIV-1	Whisnant AW et al. 2013
hsa-miR-101-3p (down)	hsa-miR-181b-2-3p (up)		DR1	GO:0016569	Down-Regulator of Transcription 1	DR1/DRAP1 heterodimer with TBP results in a functional repression of both activated and basal transcription of class II genes, Chromatin Regulation / Acetylation	Oesophagostomiasis, richostrongylosis, Corneal Dystrophy	immunoprecipitation (HITS-CLIP)	PAR-CLIP	Boudreau RL et al. 2014, Kameswaran V et al. 2014
hsa-miR-302c-3p (up)	hsa-miR-107 (down)		ELK4	GO:0016569	ETS Transcription Factor ELK4	form a ternary complex by binding to the the serum response factor and the serum reponse element in the promoter of the c-fos proto-oncogene, ERK Signaling and Apoptotic Pathways		NGS, CLIPseq	PAR-CLIP, HITS-CLIP, immunoprecipitation, RNase treatment, shRNAs against HIV-1, mild MNase digestion, treatment with arsenite	Kishore S et al. 2011, Gottwein E et al. 2011, Lipchina I et al. 2011, Kameswaran V et al. 2014, Skalsky RL et al. 2012, Haecker I et al. 2012, Karginov FV et al. 2013, Hafner M. et al. 2010
hsa-miR-320e (up)	hsa-miR-107 (down)		EPHA7	GO:0002009; GO:0061564; GO:0090066	EPH Receptor A7	regulates brain development modulating cell-cell adhesion and repulsion, ERK signaling and GPCR pathways, pro-apoptotic process	Brachydactyly-Syndactyly Syndrome and Maxillary Sinus Squamous Cell Carcinoma, adenocarcinoma of the gallbladder		PAR-CLIP immunoprecipitations and RNase treatment	Kishore S et al. 2011
hsa-miR-935 (down)	hsa-miR-1226-3p (up)	hsa-miR-107 (down)	FBXW7	GO:0001525	F-box and WD repeat domain containing 7	phosphorylation-dependent ubiquitination, Signaling by NOTCH1, potential role in the pathogenesis of human cancers, Class I MHC mediated antigen processing and presentation	Colorectal Cancer and Ovarian Serous Cystadenocarcinoma	reporter assay, western blot, microarray, CLIPseq	PAR-CLIP and HITS-CLIP immunoprecipitations, shRNAs against HIV-1, RNase treatment, arsenite treatment,	Boudreau RL et al. 2014, Whisnant AW et al. 2013, Skalsky RL et al. 2012, Pillai MM et al. 2014, Memczak S et al. 2013, Kishore S et al. 2011, Karginov FV et al. 2013, Kameswaran V et al. 2014, Gottwein E et al. 2011, Hafner M. et al. 2010
hsa-miR-let-7d-5p (down)	hsa-miR-302c-3p (up)		FZD3	GO:0198738; GO:0002009; GO:0050769; GO:0061564	Frizzled Class Receptor 3	coupled to the beta-catenin canonical signaling pathway, which leads to the activation of disheveled proteins, inhibition of GSK-3 kinase, nuclear accumulation of beta-catenin and activation of Wnt target genes. encode seven-transmembrane domain proteins. Involved in transduction and intercellular transmission of polarity information during tissue morphogenesis and/or in differentiated tissues. P…	Colorectal Cancer and Hydrocephalus, Multicystic Dysplastic Kidney		PAR-CLIP, shRNAs against HIV-1, mild MNase digestion	Whisnant AW et al. 2013, Kishore S et al. 2011, Hafner M. et al. 2010
hsa-miR-935 (down)	hsa-miR-101-3p (down)	hsa-miR-302c-3p (up)	FZD6	GO:0198738; GO:0002009	Frizzled Class Receptor 6	negative regulator of the canonical Wnt/beta-catenin signaling cascade, thereby inhibiting the processes that trigger oncogenic transformation, cell proliferation, and inhibition of apoptosis. Together with FZD3, is involved in the neural tube closure and plays a role in the regulation of the establishment of planar cell polarity (PCP)	Nail Disorder, Nonsyndromic Congenital, 1 and Autosomal Recessive Nail Dysplasia	NGS, CLIPseq	Chimeric fragments, Microarrays, HITS-CLIP, PAR-CLIP, mild MNase digestioN, T1 RNase treatment	Grosswendt S et al. 2014, Frankel LB et al. 2011, Kishore S et al. 2011, Karginov FV et al. 2013, Gottwein E et al. 2011, Lipchina I et al. 2011, Xue et al. 2013
hsa-miR-490-3p (up)	hsa-miR-107 (down)		KDM7A	GO:0016569	Lysine Demethylase 7A	Histone demethylase required for brain development, enables 2-oxoglutarate-dependent dioxygenase activity, Oncogenic MAPK signaling pathway	Syndromic X-Linked Intellectual Disability Siderius Type
hsa-miR-101-3p (down)	hsa-miR-302c-3p (up)		LRP2	GO:0002009; GO:0050769	LDL receptor related protein 2	multi-ligand endocytic receptor, critical for the reuptake of numerous ligands, including lipoproteins, sterols, vitamin-binding proteins, and hormones. cell-signaling mediated by the Hedgehog family, Metabolism of water- and fat-soluble vitamins and cofactors.	Donnai-Barrow Syndrome and Familial Isolated Pituitary Adenoma
hsa-miR-371a-5p (up)	hsa-miR-770-5p (up)		MAP3K1	GO:0071900	Mitogen-Activated Protein Kinase Kinase Kinase 1	Component of a protein kinase signal transduction cascade, activates the ERK and JNK kinase pathways by phosphorylation of MAP2K1 and MAP2K4, may phosphorylate the MAPK8/JNK1 kinase, Activates CHUK and IKBKB, the central protein kinases of the NF-kappa-B pathway	46,Xy Sex Reversal 6, 46,Xy Partial Gonadal Dysgenesis, ovarian cancer
hsa-miR-let-7d-5p (down)	hsa-miR-1306-5p (down)		MAPK6	GO:0050769	Mitogen-Activated Protein Kinase 6	IL-2 Pathway and EphB-EphrinB Signaling, May promote entry in the cell cycle, GPCR Pathway, VEGF Signaling Pathway, Apoptotic Pathways in Synovial Fibroblasts	Pulmonary Immaturity and Aromatase Excess Syndrome	NGS, CLIPseq	PAR-CLIP and HITS-CLIP immunoprecipitations and RNase treatment	Kishore S et al. 2011, Balakrishnan I et al. 2014, Kameswaran V et al. 2014
hsa-miR-101-3p (down)	hsa-miR-770-5p (up)		MARK1	GO:0198738	Microtubule Affinity Regulating Kinase 1	Involved in the regulation of neuronal migration through its dual activities in regulating cellular polarity and microtubule dynamics. Positive regulator of the Wnt signaling pathway. Cytoskeletal Signaling and Glucose / Energy Metabolism pathways.	Peutz-Jeghers Syndrome and Alzheimer Disease		HITS-CLIP	Boudreau RL et al. 2014
hsa-miR-101-3p (down)	hsa-miR-302c-3p (up)	hsa-miR-107 (down)	MYCN	GO:0040029; GO:0010608	MYCN proto-oncogene, bHLH transcription factor	proto-oncogene, DNA-binding transcription factor activity, involved in Apoptosis, Autophagy and NOTCH pathways	Feingold Syndrome 1 and Neuroblastoma	Reporter Assay, western blot, NGS, CLIPseq	Luciferase Reporter Assay, Chimeric fragments	Grosswendt S et al. 2014, Buechner J et al. 2011, Lewis BP et al. 2003
hsa-miR-181b-2-3p (up)	hsa-miR-770-5p (up)		MYH10	GO:0001701; GO:0061564	Myosin Heavy Chain 10	plays an important role in cytoskeleton reorganization, focal contacts formation, binds to actin	Congenital Ptosis and Coloboma, Ocular, Autosomal Dominant
hsa-miR-935 (down)	hsa-miR-let-7d-5p (down)		ONECUT2	GO:0071559	One Cut Homeobox 2	transcription factors that stimulates expression of target genes, including genes involved in melanocyte and hepatocyte differentiation	Cancer Of Ureter, and Hemophilia B	NGS, CLIPseq		Memczak S et al. 2013, Hafner M. et al. 2010
hsa-miR-let-7d-5p (down)	hsa-miR-770-5p (up)		PBX1	GO:0044772; GO:0002009	PBX homeobox 1	may be involved in the regulation of osteogenesis and required for skeletal patterning and programming, involved in NF-kappaB Signaling pathway and natural killer cell differentiation	acute lymphoblastic leukemia and Congenital Anomalies Of Kidney And Urinary Tract Syndrome		PAR-CLIP, shRNAs against HIV-1, HITS-CLIP	Whisnant AW et al. 2013, Pillai MM et al. 2014
hsa-miR-302c-3p (up)	hsa-miR-107 (down)		PPP6C	GO:0044772; GO:0016311	protein phosphatase 6 catalytic subunit	component of a signaling pathway regulating cell cycle progression in response to IL2 receptor stimulation	Skin Melanoma and Lung Squamous Cell Carcinoma	NGS, CLIPseq	PAR-CLIP, mild MNase digestion, HITS-CLIP	Hafner M. et al. 2010, Skalsky RL et al. 2012, Gottwein E et al. 2011, Kishore S et al. 2011
hsa-miR-302c-3p (up)	hsa-miR-1306-5p (down)		RELA	GO:0001101; GO:0050769; GO:0048545; GO:1902532	RELA proto-oncogene, NF-kB subunit	proto-oncogene, function as transcriptional activators. it is also able to modulate promoters accessibility to transcription factors and thereby indirectly regulate gene expression. Essential for cytokine gene expression in T-cells. the NF-kappa-B homodimeric RELA-RELA complex appears to be involved in invasin-mediated activation of IL-8 expression	Mucocutaneous Ulceration, Chronic and Rela Fusion-Positive Ependymoma
hsa-miR-935 (down)	hsa-miR-101-3p (down)		RORA	GO:0001525; GO:0048545; GO:1902532	RAR Related Orphan Receptor A	regulator of embryonic development, cellular differentiation, Cytokine Signaling in Immune system, circadian rhythm as well as lipid, steroid, xenobiotics and glucose metabolism; Regulation of lipid metabolism by Peroxisome proliferator-activated receptor alpha (PPARalpha), May inhibit cell growth in response to cellular stress. May exert an anti-inflammatory role by inducing CHUK expression and …	Intellectual Developmental Disorder With Or Without Epilepsy Or Cerebellar Ataxia and Epidermolysis Bullosa Acquisita.	NGS, CLIPseq	Microarrays, PAR-CLIP immunoprecipitations and RNase treatment	Zhang X et al. 2015, Gottwein E et al. 2011, Kishore S et al. 2011, Lipchina I et al. 2011, Skalsky RL et al. 2012
hsa-miR-101-3p (down)	hsa-miR-107 (down)		SIX4	GO:0002009	SIX Homeobox 4	functions as a transcription factor, and may have a role in the differentiation or maturation of neuronal cells, Plays a role in several important steps of muscle development	Branchiootic Syndrome and Bardet-Biedl Syndrome 8	NGS, CLIPseq	PAR-CLIP, mild MNase digestion	Kishore S et al. 2011, Hafner M. et al. 2010
hsa-miR-101-3p (down)	hsa-miR-606 (down)		SMARCA5	GO:0040029	SWI/SNF Related, Matrix Associated, Actin Dependent Regulator Of Chromatin, Subfamily A, Member 5	regulate transcription of class II genes by altering the chromatin structure, AMPK Enzyme Complex Pathway	Ewing Sarcoma, Williams-Beuren Syndrome, Bone Epithelioid Hemangioma		Microarrays HITS-CLIP	Zhang X et al. 2015, Balakrishnan I et al. 2014
hsa-miR-101-3p (down)	hsa-miR-606 (down)		STC1	GO:0048545	Stanniocalcin 1	may play a role in the regulation of renal and intestinal calcium and phosphate transport, cell metabolism, or cellular calcium/phosphate homeostasis;	has altered expression in hepatocellular, ovarian, and breast cancers. Fibrosarcoma and Von Hippel-Lindau Syndrome		Microarrays	Frankel LB et al. 2011
hsa-miR-320e (up)	hsa-miR-107 (down)		TDG	GO:0040029	thymine DNA glycosylase	plays a central role in cellular defense against genetic mutation caused by the spontaneous deamination of 5-methylcytosine and cytosine	Cortical Deafness
hsa-miR-101-3p (down)	hsa-miR-302c-3p (up)		TET2	GO:0016569	Tet Methylcytosine Dioxygenase 2	involved in myelopoiesis	Immunodeficiency 75 and Refractory Anemia, Aggressive Systemic Mastocytosis	Reporter Assay	Luciferase Reporter Assay, PAR-CLIP, T1 RNase treatment	Cheng J. et al. 2013, Skalsky RL et al. 2012, Lipchina I et al. 2011
hsa-let-7d-5p (down)	hsa-miR-302c-3p (up)	hsa-miR-1306-5p (down)	TET3	GO:0016569	Tet Methylcytosine Dioxygenase 3	play a role in the DNA methylation process	Beck-Fahrner Syndrome and Plasma Cell Neoplasm, Myeloma, Multiple	NGS, CLIPseq	PAR-CLIP, shRNAs against HIV-1, HITS-CLIP	Whisnant AW et al. 2013, Haecker I et al. 2012, Pillai MM et al. 2014
hsa-let-7d-5p (down)	hsa-miR-101-3p (down)	hsa-miR-107 (down)	TGFBR3	GO:0071559; GO:0001101	Transforming Growth Factor Beta Receptor 3	binds to TGF-beta and Could be involved in its capturing and retaining, inhibiting TGFB signaling.CREB and Apoptosis Pathways	Familial Cerebral Saccular Aneurysm and Priapism	NGS, CLIPseq	PAR-CLIP, mild MNase digestion, HITS-CLIP	Kishore S et al. 2011, Balakrishnan I et al. 2014, Xue Y et al. 2013
hsa-miR-101-3p (down)	hsa-miR-181b-2-3p (up)	hsa-miR-107 (down)	TNRC6B	GO:0040029; GO:0198738; GO:0010608	Trinucleotide Repeat Containing Adaptor 6B	RET signaling, PI3K/AKT activation, Plays a role in RNA-mediated gene silencing by both micro-RNAs (miRNAs) and short interfering RNAs (siRNAs)	Global Developmental Delay With Speech And Behavioral Abnormalities and Non-Specific Syndromic Intellectual Disability		HITS-CLIP, Microarrays	Xue Y et al. 2013, Zhang X et al. 2015, Boudreau RL et al. 2014
hsa-let-7d-5p (down)	hsa-miR-107 (down)		TRIM71	GO:0040029;GO:0044772; GO:0002009; GO:0010608	Tripartite Motif Containing 71	E3 ubiquitin-protein ligase that binds with miRNAs and maintains the growth of embryonic stem cells and prevent premature differentiation of neural progenitor cells during early neural development, post-transcriptional repression, involved in the G1-S phase transition of the cell cycle, Class I MHC mediated antigen processing and presentation pathway	Hydrocephalus, Congenital Communicating	NGS, CLIPseq	PAR-CLIP, mild MNase digestion	Kishore S et al. 2011, Hafner M. et al. 2010
hsa-miR-101-3p (down)	hsa-miR-770-5p (up)		UBR3	GO:0001701	Ubiquitin Protein Ligase E3 Component N-Recognin 3	Ubiquitin Protein Ligase activity, is a component of the N-end rule pathway	Myh-9 Related Disease and Johanson-Blizzard Syndrome		HITS-CLIP	Boudreau RL et al. 2014
hsa-miR-101-3p (down)	hsa-miR-302c-3p (up)		VLDLR	GO:0050769; GO:0061564	Very Low Density Lipoprotein Receptor	binds VLDL and transports it into cells by endocytosis.	Cerebellar Ataxia, Mental Retardation, And Dysequilibrium Syndrome, Osteoporosis-Pseudoglioma Syndrome
*in yellow the validated genes
